# Supplementary material for: Synthesis, dielectric, magnetic, and photoluminescence properties of two new hybrid rare-earth double perovskites
Source: Front Chem. 2022 Aug 5;10:969156. doi: 10.3389/fchem.2022.969156 (PMC9389020; doi:10.3389/fchem.2022.969156)
Supplement: Supplementary file 1 [file DataSheet1.ZIP]

Archive with 5 entries (4 files):
- Cif and CheckCif/CheckCif_Compound 1.pdf
- Cif and CheckCif/CheckCif_Compound 2.pdf
- Cif and CheckCif/Compound 1.cif
- Cif and CheckCif/Compound 2.cif
- Cif and CheckCif/
