# Supplementary material for: Synthesis, dielectric, magnetic, and photoluminescence properties of two new hybrid rare-earth double perovskites
Source: Front Chem. 2022 Aug 5;10:969156. doi: 10.3389/fchem.2022.969156 (PMC9389020; doi:10.3389/fchem.2022.969156)
Supplement: Supplementary file 1 [file DataSheet1.ZIP › Cif and CheckCif/Compound 1.cif]

data_WQW190813_4_RT
_audit_creation_date               2022-05-08
_audit_creation_method
;
Olex2 1.3
(compiled 2020.11.12 svn.r5f609507 for OlexSys, GUI svn.r6408)
;
_audit_contact_author_address      ?
_audit_contact_author_email        ?
_audit_contact_author_name         ''
_audit_contact_author_phone        ?
_publ_contact_author_id_orcid      ?
_publ_section_references
;
Bourhis, L.J., Dolomanov, O.V., Gildea, R.J., Howard, J.A.K., Puschmann, H.
 (2015). Acta Cryst. A71, 59-75.

Dolomanov, O.V., Bourhis, L.J., Gildea, R.J, Howard, J.A.K. & Puschmann, H.
 (2009), J. Appl. Cryst. 42, 339-341.
;
_chemical_formula_moiety           'Cs N8 O24 Sm, 4(C7 H14 N O)'
_chemical_formula_sum              'C28 H56 Cs N12 O28 Sm'
_chemical_formula_weight           1292.093
_chemical_absolute_configuration   unk
_chemical_oxdiff_formula           'C H N O Sm Cs'
loop_
  _atom_type_symbol
  _atom_type_scat_dispersion_real
  _atom_type_scat_dispersion_imag
  _atom_type_scat_Cromer_Mann_a1
  _atom_type_scat_Cromer_Mann_a2
  _atom_type_scat_Cromer_Mann_a3
  _atom_type_scat_Cromer_Mann_a4
  _atom_type_scat_Cromer_Mann_b1
  _atom_type_scat_Cromer_Mann_b2
  _atom_type_scat_Cromer_Mann_b3
  _atom_type_scat_Cromer_Mann_b4
  _atom_type_scat_Cromer_Mann_c
  _atom_type_scat_source
  _atom_type_scat_dispersion_source
 C 0.00347 0.00161 2.31000 1.02000 1.58860 0.86500 20.84390 10.20750 0.56870
 51.65120 0.21560 'International Tables Volume C Table 6.1.1.4 (pp. 500-502)'
 'Henke, Gullikson and Davis, At. Data and Nucl. Data Tables, 1993, 54, 2'
 Cs -0.25336 2.18958 20.38920 19.10620 10.66200 1.49530 3.56900 0.31070 24.38790
 213.90401 3.33520 'International Tables Volume C Table 6.1.1.4 (pp. 500-502)'
 'Henke, Gullikson and Davis, At. Data and Nucl. Data Tables, 1993, 54, 2'
 H 0.00000 0.00000 0.49300 0.32291 0.14019 0.04081 10.51090 26.12570 3.14236
 57.79970 0.00304 'International Tables Volume C Table 6.1.1.4 (pp. 500-502)'
 'Henke, Gullikson and Davis, At. Data and Nucl. Data Tables, 1993, 54, 2'
 N 0.00653 0.00323 12.21260 3.13220 2.01250 1.16630 0.00570 9.89330 28.99750
 0.58260 -11.52900 'International Tables Volume C Table 6.1.1.4 (pp. 500-502)'
 'Henke, Gullikson and Davis, At. Data and Nucl. Data Tables, 1993, 54, 2'
 O 0.01158 0.00611 3.04850 2.28680 1.54630 0.86700 13.27710 5.70110 0.32390
 32.90890 0.25080 'International Tables Volume C Table 6.1.1.4 (pp. 500-502)'
 'Henke, Gullikson and Davis, At. Data and Nucl. Data Tables, 1993, 54, 2'
 Sm 0.07511 3.72796 24.00420 19.42580 13.43960 2.89604 2.47274 0.19645 14.39960
 128.00700 2.20963 'International Tables Volume C Table 6.1.1.4 (pp. 500-502)'
 'Henke, Gullikson and Davis, At. Data and Nucl. Data Tables, 1993, 54, 2'

_space_group_crystal_system        'tetragonal'
_space_group_IT_number             95
_space_group_name_H-M_alt          'P 43 2 2'
_space_group_name_Hall             ' P 4cw 2c'
loop_
  _space_group_symop_id
  _space_group_symop_operation_xyz
 1 x,y,z
 2 -y,x,z+3/4
 3 y,-x,z+1/4
 4 x,-y,-z+1/2
 5 -x,y,-z
 6 -x,-y,z+1/2
 7 y,x,-z+1/4
 8 -y,-x,-z+3/4

_symmetry_Int_Tables_number        95
_cell_length_a                     10.1274(1)
_cell_length_b                     10.1274(1)
_cell_length_c                     46.2252(11)
_cell_angle_alpha                  90
_cell_angle_beta                   90
_cell_angle_gamma                  90
_cell_volume                       4741.05(13)
_cell_formula_units_Z              4
_cell_measurement_reflns_used      18827
_cell_measurement_temperature      278.21(10)
_cell_measurement_theta_max        30.8680
_cell_measurement_theta_min        2.0160
_exptl_absorpt_coefficient_mu      2.099
_exptl_absorpt_correction_T_max    1.00000
_exptl_absorpt_correction_T_min    0.76692
_exptl_absorpt_correction_type     multi-scan
_exptl_absorpt_process_details
;
CrysAlisPro 1.171.40.39a (Rigaku Oxford Diffraction, 2019)
Empirical absorption correction using spherical harmonics,
 implemented in SCALE3 ABSPACK scaling algorithm.
;
_exptl_crystal_colour              'clear light colourless'
_exptl_crystal_colour_lustre       clear
_exptl_crystal_colour_modifier     light
_exptl_crystal_colour_primary      colourless
_exptl_crystal_density_diffrn      1.810
_exptl_crystal_description         plate
_exptl_crystal_F_000               2597.903
_exptl_crystal_size_max            0.2
_exptl_crystal_size_mid            0.2
_exptl_crystal_size_min            0.2
_diffrn_reflns_av_R_equivalents    0.0417
_diffrn_reflns_av_unetI/netI       0.0316
_diffrn_reflns_Laue_measured_fraction_full  0.9996
_diffrn_reflns_Laue_measured_fraction_max  0.8971
_diffrn_reflns_limit_h_max         14
_diffrn_reflns_limit_h_min         -10
_diffrn_reflns_limit_k_max         12
_diffrn_reflns_limit_k_min         -13
_diffrn_reflns_limit_l_max         65
_diffrn_reflns_limit_l_min         -60
_diffrn_reflns_number              42766
_diffrn_reflns_point_group_measured_fraction_full  0.9998
_diffrn_reflns_point_group_measured_fraction_max  0.8689
_diffrn_reflns_theta_full          25.2417
_diffrn_reflns_theta_max           31.79
_diffrn_reflns_theta_min           2.01
_diffrn_ambient_environment        air
_diffrn_ambient_temperature        278.21(10)
_diffrn_detector                   'CCD plate'
_diffrn_detector_area_resol_mean   10.0000
_diffrn_detector_type              HyPix
_diffrn_measured_fraction_theta_full  0.9996
_diffrn_measured_fraction_theta_max  0.8971
_diffrn_measurement_details
;
List of Runs (angles in degrees, time in seconds):

  # Type    Start    End  Width  t~exp~   \w     \q     \k     \f   Frames
--------------------------------------------------------------------------
  1  \w    -20.00  64.74   0.38    0.14    --   -7.71  37.00 -45.00  223
  2  \w    -18.00  40.14   0.38    0.14    --    7.32 -99.00-150.00  153
  3  \w    -39.00  19.14   0.38    0.14    --   -7.71 -86.00 -21.00  153
  4  \w    -66.00 -18.88   0.38    0.14    --    7.32 -37.00 120.00  124
;
_diffrn_measurement_device         'four-circle diffractometer'
_diffrn_measurement_device_type    'XtaLAB Synergy R, HyPix'
_diffrn_measurement_method         '\w scans'
_diffrn_orient_matrix_type        
 'CrysAlisPro convention (1999,Acta A55,543-557)'
_diffrn_orient_matrix_UB_11        -0.0496840000
_diffrn_orient_matrix_UB_12        0.0183147000
_diffrn_orient_matrix_UB_13        -0.0100423000
_diffrn_orient_matrix_UB_21        -0.0378154000
_diffrn_orient_matrix_UB_22        0.0276982000
_diffrn_orient_matrix_UB_23        0.0114007000
_diffrn_orient_matrix_UB_31        0.0317481000
_diffrn_orient_matrix_UB_32        0.0616618000
_diffrn_orient_matrix_UB_33        -0.0021433000
_diffrn_radiation_monochromator    mirror
_diffrn_radiation_probe            x-ray
_diffrn_radiation_type             'Mo K\a'
_diffrn_radiation_wavelength       0.71073
_diffrn_source                     'micro-focus sealed X-ray tube'
_diffrn_source_type                'Mova (Mo) X-ray Source'
_reflns_Friedel_coverage           0.829
_reflns_limit_h_max                14
_reflns_limit_h_min                -14
_reflns_limit_k_max                9
_reflns_limit_k_min                -9
_reflns_limit_l_max                65
_reflns_limit_l_min                -63
_reflns_number_gt                  5674
_reflns_number_total               7028
_reflns_odcompleteness_completeness  99.91
_reflns_odcompleteness_iscentric   1
_reflns_odcompleteness_theta       27.50
_reflns_threshold_expression       I>=2u(I)
_computing_cell_refinement         'CrysAlisPro 1.171.40.39a (Rigaku OD, 2019)'
_computing_data_collection         'CrysAlisPro 1.171.40.39a (Rigaku OD, 2019)'
_computing_data_reduction          'CrysAlisPro 1.171.40.39a (Rigaku OD, 2019)'
_computing_molecular_graphics      'Olex2 1.3 (Dolomanov et al., 2009)'
_computing_publication_material    'Olex2 1.3 (Dolomanov et al., 2009)'
_computing_structure_refinement    'olex2.refine 1.3 (Bourhis et al., 2015)'
_computing_structure_solution      'olex2.solve 1.3 (Bourhis et al., 2015)'
_refine_diff_density_max           1.1281
_refine_diff_density_min           -2.1282
_refine_diff_density_rms           0.1767
_refine_ls_abs_structure_details  
 'Hooft, R.W.W., Straver, L.H., Spek, A.L. (2010). J. Appl. Cryst., 43, 665-668.'
_refine_ls_abs_structure_Flack     0.014(6)
_refine_ls_d_res_high              0.6745
_refine_ls_d_res_low               10.1274
_refine_ls_goodness_of_fit_ref     1.0255
_refine_ls_hydrogen_treatment      constr
_refine_ls_matrix_type             full
_refine_ls_number_constraints      46
_refine_ls_number_parameters       321
_refine_ls_number_reflns           7028
_refine_ls_number_restraints       140
_refine_ls_R_factor_all            0.0643
_refine_ls_R_factor_gt             0.0504
_refine_ls_restrained_S_all        1.0150
_refine_ls_shift/su_max            0.0041
_refine_ls_shift/su_mean           0.0001
_refine_ls_structure_factor_coef   Fsqd
_refine_ls_weighting_details      
 'w=1/[\s^2^(Fo^2^)+(0.0664P)^2^+12.3382P] where P=(Fo^2^+2Fc^2^)/3'
_refine_ls_weighting_scheme        calc
_refine_ls_wR_factor_gt            0.1284
_refine_ls_wR_factor_ref           0.1368
_olex2_refinement_description
;
1. Twinned data refinement
 Scales: 0.943897
 0.056103
2. Fixed Uiso
 At 1.2 times of:
  All C(H) groups, H14 of O14, All C(H,H) groups, All N(H) groups
 At 1.5 times of:
  H15 of O15
3. Restrained distances
 Cs1-N4
 3.8 with sigma of 0.02
 Cs1-N4_$1
 3.8 with sigma of 0.02
4. Rigid bond restraints
 O15
 with sigma for 1-2 distances of 0.002 and sigma for 1-3 distances of 0.002
5. Uiso/Uaniso restraints and constraints
O11 \\sim O10 \\sim O9: within 2A with sigma of 2 and sigma for terminal atoms
of 4 within 2A
O8 \\sim O11: within 2A with sigma of 0.002 and sigma for terminal atoms of
0.004 within 2A
O10: within 2A with sigma of 0.002 and sigma for terminal atoms of 0.004 within
2A
O11: within 2A with sigma of 0.002 and sigma for terminal atoms of 0.004 within
2A
O4 \\sim O12 \\sim O9 \\sim O1 \\sim O11 \\sim O8 \\sim O2 \\sim O7 \\sim O6
\\sim O10 \\sim O13 \\sim O5 \\sim O3: within 2A with sigma of 0.002 and sigma
for terminal atoms of 0.004 within 2A
O8 \\sim N1 \\sim N7 \\sim N2 \\sim N4 \\sim N5 \\sim N6 \\sim N3: within 2A
with sigma of 0.002 and sigma for terminal atoms of 0.004 within 2A
O15 \\sim O11: within 2A with sigma of 0.002 and sigma for terminal atoms of
0.004 within 2A
O13 \\sim O12 \\sim O5 \\sim O4 \\sim O6 \\sim O3 \\sim O1 \\sim O2 \\sim O7
\\sim O8: within 2A with sigma of 0.002 and sigma for terminal atoms of 0.004
within 2A
O12 \\sim O13 \\sim O5 \\sim O4 \\sim O6 \\sim O7 \\sim O8 \\sim O3 \\sim O1
\\sim O2: within 2A with sigma of 0.002 and sigma for terminal atoms of 0.004
within 2A
N2 \\sim N5 \\sim N1 \\sim N3: within 2A with sigma of 0.002 and sigma for
terminal atoms of 0.004 within 2A
O4 \\sim O6 \\sim O5 \\sim O1 \\sim O3 \\sim O2 \\sim N1 \\sim N3 \\sim O7
\\sim O8 \\sim O13 \\sim N5 \\sim O12: within 2A with sigma of 0.002 and sigma
for terminal atoms of 0.004 within 2A
O12 \\sim N5 \\sim O13 \\sim O5 \\sim O4 \\sim N2 \\sim O6 \\sim O3 \\sim N1
\\sim O2 \\sim O1 \\sim O7 \\sim N3 \\sim O8 \\sim O11 \\sim O10 \\sim O9:
within 2A with sigma of 0.002 and sigma for terminal atoms of 0.004 within 2A
O4 \\sim O1 \\sim O8 \\sim O2 \\sim O6 \\sim O13 \\sim O5 \\sim O3 \\sim O12
\\sim O7 \\sim O11 \\sim O10 \\sim O9 \\sim O14 \\sim O15: within 2A with sigma
of 0.002 and sigma for terminal atoms of 0.004 within 2A
Uanis(O8) \\sim Ueq: with sigma of 0.001 and sigma for terminal atoms of 0.002
Uanis(N3) \\sim Ueq: with sigma of 0.001 and sigma for terminal atoms of 0.002
Uanis(O2) \\sim Ueq, Uanis(O5) \\sim Ueq, Uanis(O13) \\sim Ueq: with sigma of
0.001 and sigma for terminal atoms of 0.002
6.a Riding coordinates:
 O14(H14)
6.b Ternary CH refined with riding coordinates:
 N7(H7), C10(H10), N6(H6), C3(H3), C11(H11), C6(H6a)
6.c Secondary CH2 refined with riding coordinates:
 C9(H9a,H9b), C8(H8a,H8b), C13(H13a,H13b), C14(H14a,H14b), C12(H12a,H12b),
 C2(H2a,H2b), C5(H5a,H5b), C4(H4a,H4b), C7(H7a,H7b), C1(H1a,H1b)
6.d Idealised tetrahedral OH refined as rotating group:
 O15(H15)
;
_atom_sites_solution_primary       iterative
loop_
  _atom_site_label
  _atom_site_type_symbol
  _atom_site_fract_x
  _atom_site_fract_y
  _atom_site_fract_z
  _atom_site_U_iso_or_equiv
  _atom_site_adp_type
  _atom_site_occupancy
  _atom_site_site_symmetry_order
  _atom_site_refinement_flags_posn
  _atom_site_refinement_flags_adp
  _atom_site_refinement_flags_occupancy
 Sm1 Sm 0.26962(2) 0.73038(2) 0.375 0.02466(9) Uani 1.000000 2 S T P
 Cs1 Cs -0.23049(3) 0.23049(3) 0.375 0.04302(12) Uani 1.000000 2 DS T P
 O4 O 0.0983(5) 0.5579(5) 0.39147(10) 0.0520(9) Uani 1.000000 1 . U .
 O1 O 0.1746(5) 0.7873(5) 0.42507(9) 0.0552(8) Uani 1.000000 1 . U .
 O8 O 0.5629(5) 0.4371(5) 0.375 0.0659(13) Uani 1.000000 2 S TU P
 O2 O 0.2425(5) 0.7189(5) 0.46626(11) 0.0680(11) Uani 1.000000 1 . U .
 O6 O 0.1175(4) 0.5761(5) 0.34548(10) 0.0505(8) Uani 1.000000 1 . U .
 O13 O -0.0240(5) 0.0240(5) 0.375 0.0593(12) Uani 1.000000 2 S TU P
 O5 O -0.0221(5) 0.4379(5) 0.36277(11) 0.0612(9) Uani 1.000000 1 . U .
 O3 O 0.3263(5) 0.6379(5) 0.42681(10) 0.0563(8) Uani 1.000000 1 . U .
 O12 O 0.0321(4) -0.1822(4) 0.37246(10) 0.0508(9) Uani 1.000000 1 . U .
 O7 O 0.3566(5) 0.4939(5) 0.37275(11) 0.0552(9) Uani 1.000000 1 . U .
 N2 N 0.0615(6) 0.5224(6) 0.36780(12) 0.0512(8) Uani 1.000000 1 . U .
 N5 N 0.0612(6) -0.0612(6) 0.375 0.0552(11) Uani 1.000000 2 S TU P
 N3 N 0.4779(6) 0.5221(6) 0.375 0.0565(10) Uani 1.000000 2 S TU P
 N1 N 0.2471(6) 0.7149(6) 0.43998(11) 0.0551(7) Uani 1.000000 1 . U .
 O11 O -0.2527(5) 0.3555(6) 0.31102(12) 0.0669(14) Uani 1.000000 1 . U .
 O10 O -0.0751(6) 0.3859(6) 0.28641(12) 0.0671(14) Uani 1.000000 1 . U .
 O9 O -0.1009(6) 0.2064(5) 0.31147(11) 0.0664(14) Uani 1.000000 1 . U .
 N4 N -0.1440(6) 0.3139(6) 0.30200(11) 0.0500(12) Uani 1.000000 1 D U .
 N7 N 0.1836(6) 0.2504(6) 0.30144(13) 0.0553(14) Uani 1.000000 1 . U .
 H7 H 0.0945(6) 0.2620(6) 0.30126(13) 0.0664(17) Uiso 1.000000 1 R . .
 C9 C 0.3689(13) 0.2073(10) 0.33222(19) 0.102(4) Uani 1.000000 1 . . .
 H9a H 0.4090(13) 0.2731(10) 0.34467(19) 0.123(5) Uiso 1.000000 1 R . .
 H9b H 0.3883(13) 0.1208(10) 0.34017(19) 0.123(5) Uiso 1.000000 1 R . .
 C8 C 0.2267(13) 0.2270(10) 0.33145(17) 0.095(3) Uani 1.000000 1 . . .
 H8a H 0.2032(13) 0.3022(10) 0.34339(17) 0.114(4) Uiso 1.000000 1 R . .
 H8b H 0.1824(13) 0.1497(10) 0.33913(17) 0.114(4) Uiso 1.000000 1 R . .
 C13 C 0.3631(9) 0.1149(7) 0.28252(18) 0.064(2) Uani 1.000000 1 . . .
 H13a H 0.3860(9) 0.0272(7) 0.28930(18) 0.077(3) Uiso 1.000000 1 R . .
 H13b H 0.3956(9) 0.1245(7) 0.26290(18) 0.077(3) Uiso 1.000000 1 R . .
 C14 C 0.2176(9) 0.1318(8) 0.28296(18) 0.065(2) Uani 1.000000 1 . . .
 H14a H 0.1762(9) 0.0532(8) 0.29084(18) 0.078(2) Uiso 1.000000 1 R . .
 H14b H 0.1851(9) 0.1448(8) 0.26343(18) 0.078(2) Uiso 1.000000 1 R . .
 C12 C 0.2475(8) 0.3706(8) 0.28964(18) 0.064(2) Uani 1.000000 1 . . .
 H12a H 0.2191(8) 0.3848(8) 0.26984(18) 0.077(3) Uiso 1.000000 1 R . .
 H12b H 0.2220(8) 0.4470(8) 0.30100(18) 0.077(3) Uiso 1.000000 1 R . .
 C10 C 0.4269(8) 0.2180(9) 0.3019(2) 0.080(3) Uani 1.000000 1 . . .
 H10 H 0.5228(8) 0.2051(9) 0.3025(2) 0.096(3) Uiso 1.000000 1 R . .
 N6 N 0.8063(7) 0.3554(6) 0.20011(14) 0.0624(16) Uani 1.000000 1 . U .
 H6 H 0.8240(7) 0.4435(6) 0.20020(14) 0.075(2) Uiso 1.000000 1 R . .
 C3 C 0.7555(9) 0.1147(8) 0.2006(2) 0.073(3) Uani 1.000000 1 . . .
 H3 H 0.7361(9) 0.0199(8) 0.2003(2) 0.088(3) Uiso 1.000000 1 R . .
 C2 C 0.8963(8) 0.1392(9) 0.2110(2) 0.078(3) Uani 1.000000 1 . . .
 H2a H 0.9083(8) 0.1009(9) 0.2300(2) 0.094(4) Uiso 1.000000 1 R . .
 H2b H 0.9582(8) 0.0974(9) 0.1978(2) 0.094(4) Uiso 1.000000 1 R . .
 C5 C 0.7843(10) 0.3126(11) 0.17014(17) 0.084(3) Uani 1.000000 1 . . .
 H5a H 0.7167(10) 0.3670(11) 0.16124(17) 0.101(3) Uiso 1.000000 1 R . .
 H5b H 0.8650(10) 0.3223(11) 0.15906(17) 0.101(3) Uiso 1.000000 1 R . .
 C4 C 0.7425(9) 0.1740(11) 0.17008(19) 0.089(3) Uani 1.000000 1 . . .
 H4a H 0.7967(9) 0.1242(11) 0.15666(19) 0.106(4) Uiso 1.000000 1 R . .
 H4b H 0.6515(9) 0.1680(11) 0.16370(19) 0.106(4) Uiso 1.000000 1 R . .
 O14 O 0.6723(8) 0.1420(9) 0.24834(15) 0.126(3) Uani 1.000000 1 . U .
 H14 H 0.6202(8) 0.1912(9) 0.25793(15) 0.151(4) Uiso 1.000000 1 R . .
 C7 C 0.6873(10) 0.3302(10) 0.2183(2) 0.086(3) Uani 1.000000 1 . . .
 H7a H 0.7021(10) 0.3644(10) 0.2377(2) 0.104(4) Uiso 1.000000 1 R . .
 H7b H 0.6119(10) 0.3760(10) 0.2102(2) 0.104(4) Uiso 1.000000 1 R . .
 C1 C 0.9222(9) 0.2834(13) 0.2121(2) 0.089(3) Uani 1.000000 1 . . .
 H1a H 1.0006(9) 0.3042(13) 0.2010(2) 0.106(4) Uiso 1.000000 1 R . .
 H1b H 0.9372(9) 0.3103(13) 0.2320(2) 0.106(4) Uiso 1.000000 1 R . .
 O15 O 0.4527(10) 0.3765(9) 0.26325(18) 0.151(5) Uani 1.000000 1 . U .
 H15 H 0.399(6) 0.360(17) 0.2505(2) 0.227(7) Uiso 1.000000 1 GR . .
 C11 C 0.3947(9) 0.3536(8) 0.29060(19) 0.070(3) Uani 1.000000 1 . . .
 H11 H 0.4306(9) 0.4186(8) 0.30420(19) 0.084(3) Uiso 1.000000 1 R . .
 C6 C 0.6586(8) 0.1869(9) 0.21998(17) 0.064(2) Uani 1.000000 1 . . .
 H6a H 0.5683(8) 0.1703(9) 0.21327(17) 0.077(2) Uiso 1.000000 1 R . .

loop_
  _atom_site_aniso_label
  _atom_site_aniso_U_11
  _atom_site_aniso_U_22
  _atom_site_aniso_U_33
  _atom_site_aniso_U_12
  _atom_site_aniso_U_13
  _atom_site_aniso_U_23
 Sm1 0.02231(11) 0.02231(11) 0.02936(14) 0.00104(11) -0.00000(8) -0.00000(8)
 Cs1 0.03179(14) 0.03179(14) 0.0655(3) 0.00582(16) 0.01092(16) 0.01092(16)
 O4 0.0480(18) 0.0496(18) 0.0584(18) -0.0022(11) 0.0014(11) 0.0011(11)
 O1 0.0629(18) 0.0614(19) 0.0413(14) 0.0001(12) 0.0026(10) 0.0033(11)
 O8 0.0631(14) 0.0631(14) 0.0713(18) 0.0042(8) -0.0013(5) -0.0013(5)
 O2 0.0759(17) 0.0746(17) 0.0533(15) -0.0002(8) 0.0010(8) 0.0027(8)
 O6 0.0462(18) 0.0496(18) 0.0557(18) -0.0040(11) -0.0015(11) -0.0016(11)
 O13 0.0576(12) 0.0576(12) 0.0625(14) 0.0021(5) -0.0001(3) -0.0001(3)
 O5 0.0597(12) 0.0598(12) 0.0640(12) -0.0033(5) -0.0006(5) -0.0004(5)
 O3 0.0636(19) 0.0613(19) 0.0439(15) -0.0006(12) 0.0007(11) 0.0053(11)
 O12 0.0427(18) 0.0436(18) 0.066(2) 0.0041(12) -0.0018(13) 0.0015(13)
 O7 0.0511(14) 0.0510(14) 0.0636(15) 0.0020(8) -0.0003(7) -0.0013(7)
 N2 0.0473(15) 0.0488(14) 0.0574(14) -0.0043(8) -0.0015(8) -0.0004(8)
 N5 0.0513(12) 0.0513(12) 0.0628(16) 0.0026(8) -0.0002(6) -0.0002(6)
 N3 0.0544(11) 0.0544(11) 0.0608(12) 0.0014(5) -0.0005(3) -0.0005(3)
 N1 0.0634(17) 0.0614(17) 0.0403(13) -0.0005(11) 0.0017(9) 0.0045(10)
 O11 0.048(3) 0.070(3) 0.082(4) 0.011(3) 0.008(3) 0.011(3)
 O10 0.065(3) 0.066(3) 0.071(3) 0.002(3) 0.011(3) 0.009(3)
 O9 0.076(4) 0.052(3) 0.071(3) 0.009(3) 0.003(3) 0.002(3)
 N4 0.049(3) 0.051(3) 0.050(3) 0.000(2) -0.002(2) -0.006(2)
 N7 0.040(3) 0.058(4) 0.068(3) -0.004(3) 0.017(2) 0.005(3)
 C9 0.174(11) 0.060(6) 0.074(6) 0.029(7) -0.064(7) -0.012(5)
 C8 0.158(11) 0.089(7) 0.039(3) -0.010(6) 0.025(5) 0.012(4)
 C13 0.080(6) 0.040(4) 0.073(5) 0.003(3) 0.016(4) -0.018(3)
 C14 0.068(5) 0.059(5) 0.068(5) -0.020(4) -0.009(4) -0.014(4)
 C12 0.073(6) 0.048(4) 0.072(5) 0.021(4) 0.016(4) 0.017(3)
 C10 0.042(4) 0.068(5) 0.129(8) 0.016(4) -0.024(4) -0.042(6)
 N6 0.062(4) 0.046(3) 0.079(4) -0.006(3) 0.017(3) 0.000(3)
 C3 0.067(6) 0.043(4) 0.109(7) -0.008(4) 0.011(5) -0.005(4)
 C2 0.042(5) 0.075(6) 0.116(8) 0.018(4) 0.012(4) 0.033(5)
 C5 0.090(7) 0.110(8) 0.052(4) -0.000(6) 0.003(4) 0.027(4)
 C4 0.074(7) 0.123(8) 0.069(5) -0.020(6) 0.002(4) -0.033(5)
 O14 0.119(6) 0.168(8) 0.091(5) 0.003(6) 0.043(4) 0.061(5)
 C7 0.075(7) 0.079(6) 0.106(7) 0.019(5) 0.051(6) -0.000(5)
 C1 0.055(5) 0.139(10) 0.072(6) -0.026(6) -0.004(4) -0.016(6)
 O15 0.185(9) 0.121(6) 0.147(7) -0.093(6) 0.133(7) -0.070(6)
 C11 0.073(6) 0.049(5) 0.089(6) -0.024(4) 0.036(5) -0.026(4)
 C6 0.039(4) 0.083(6) 0.070(4) -0.009(3) 0.014(3) 0.019(4)

loop_
  _geom_bond_atom_site_label_1
  _geom_bond_atom_site_label_2
  _geom_bond_distance
  _geom_bond_site_symmetry_2
  _geom_bond_publ_flag
 Sm1 O4 2.577(4) 8_665 ?
 Sm1 O4 2.577(4) . ?
 Sm1 O1 2.572(4) . ?
 Sm1 O1 2.572(4) 8_665 ?
 Sm1 O6 2.584(4) 8_665 ?
 Sm1 O6 2.584(4) . ?
 Sm1 O3 2.635(4) . ?
 Sm1 O3 2.635(4) 8_665 ?
 Sm1 O12 2.566(4) 1_565 ?
 Sm1 O12 2.566(4) 8_565 ?
 Sm1 O7 2.554(5) 8_665 ?
 Sm1 O7 2.554(5) . ?
 Cs1 O8 2.959(8) 1_455 ?
 Cs1 O13 2.958(7) . ?
 Cs1 O5 3.031(5) . ?
 Cs1 O5 3.031(5) 8 ?
 Cs1 O11 3.225(5) 8 ?
 Cs1 O11 3.225(5) . ?
 Cs1 O9 3.226(5) 8 ?
 Cs1 O9 3.226(5) . ?
 Cs1 N4 3.587(5) . ?
 Cs1 N4 3.587(5) 8 ?
 O4 N2 1.211(7) . ?
 O1 N1 1.246(7) . ?
 O8 N3 1.218(11) . ?
 O2 N1 1.216(7) . ?
 O6 N2 1.297(7) . ?
 O13 N5 1.220(10) . ?
 O5 N2 1.225(7) . ?
 O3 N1 1.274(7) . ?
 O12 N5 1.265(6) . ?
 O7 N3 1.265(6) . ?
 O11 N4 1.250(7) . ?
 O10 N4 1.240(7) . ?
 O9 N4 1.252(7) . ?
 N7 H7 0.9100 . ?
 N7 C8 1.473(11) . ?
 N7 C14 1.513(10) . ?
 N7 C12 1.483(9) . ?
 C9 H9a 0.9700 . ?
 C9 H9b 0.9700 . ?
 C9 C8 1.455(15) . ?
 C9 C10 1.524(14) . ?
 C8 H8a 0.9700 . ?
 C8 H8b 0.9700 . ?
 C13 H13a 0.9700 . ?
 C13 H13b 0.9700 . ?
 C13 C14 1.484(11) . ?
 C13 C10 1.520(11) . ?
 C14 H14a 0.9700 . ?
 C14 H14b 0.9700 . ?
 C12 H12a 0.9700 . ?
 C12 H12b 0.9700 . ?
 C12 C11 1.502(12) . ?
 C10 H10 0.9800 . ?
 C10 C11 1.504(13) . ?
 N6 H6 0.9100 . ?
 N6 C5 1.469(10) . ?
 N6 C7 1.493(10) . ?
 N6 C1 1.490(12) . ?
 C3 H3 0.9800 . ?
 C3 C2 1.524(12) . ?
 C3 C4 1.540(13) . ?
 C3 C6 1.516(12) . ?
 C2 H2a 0.9700 . ?
 C2 H2b 0.9700 . ?
 C2 C1 1.485(15) . ?
 C5 H5a 0.9700 . ?
 C5 H5b 0.9700 . ?
 C5 C4 1.465(15) . ?
 C4 H4a 0.9700 . ?
 C4 H4b 0.9700 . ?
 O14 H14 0.8501 . ?
 O14 C6 1.395(9) . ?
 C7 H7a 0.9700 . ?
 C7 H7b 0.9700 . ?
 C7 C6 1.482(13) . ?
 C1 H1a 0.9700 . ?
 C1 H1b 0.9700 . ?
 O15 H15 0.8200 . ?
 O15 C11 1.413(9) . ?
 C11 H11 0.9800 . ?
 C6 H6a 0.9800 . ?

loop_
  _geom_angle_atom_site_label_1
  _geom_angle_atom_site_label_2
  _geom_angle_atom_site_label_3
  _geom_angle
  _geom_angle_site_symmetry_1
  _geom_angle_site_symmetry_3
  _geom_angle_publ_flag
 O4 Sm1 O4 179.7(2) . 8_665 ?
 O1 Sm1 O4 111.61(15) . 8_665 ?
 O1 Sm1 O4 68.55(15) 8_665 8_665 ?
 O1 Sm1 O4 111.61(15) 8_665 . ?
 O1 Sm1 O4 68.55(15) . . ?
 O1 Sm1 O1 129.9(2) . 8_665 ?
 O6 Sm1 O4 130.94(14) 8_665 . ?
 O6 Sm1 O4 130.94(14) . 8_665 ?
 O6 Sm1 O4 49.06(14) 8_665 8_665 ?
 O6 Sm1 O4 49.06(14) . . ?
 O6 Sm1 O1 67.49(15) 8_665 . ?
 O6 Sm1 O1 67.49(15) . 8_665 ?
 O6 Sm1 O1 112.81(15) . . ?
 O6 Sm1 O1 112.81(15) 8_665 8_665 ?
 O6 Sm1 O6 179.3(2) 8_665 . ?
 O3 Sm1 O4 68.73(15) 8_665 8_665 ?
 O3 Sm1 O4 111.12(15) . 8_665 ?
 O3 Sm1 O4 68.73(15) . . ?
 O3 Sm1 O4 111.12(15) 8_665 . ?
 O3 Sm1 O1 178.76(16) 8_665 . ?
 O3 Sm1 O1 48.95(15) 8_665 8_665 ?
 O3 Sm1 O1 178.76(16) . 8_665 ?
 O3 Sm1 O1 48.95(15) . . ?
 O3 Sm1 O6 66.44(15) . 8_665 ?
 O3 Sm1 O6 113.27(15) . . ?
 O3 Sm1 O6 66.44(15) 8_665 . ?
 O3 Sm1 O6 113.27(15) 8_665 8_665 ?
 O3 Sm1 O3 132.2(2) . 8_665 ?
 O12 Sm1 O4 112.91(15) 1_565 8_665 ?
 O12 Sm1 O4 67.43(15) 1_565 . ?
 O12 Sm1 O4 67.43(15) 8_565 8_665 ?
 O12 Sm1 O4 112.91(15) 8_565 . ?
 O12 Sm1 O1 67.24(15) 1_565 . ?
 O12 Sm1 O1 67.63(15) 1_565 8_665 ?
 O12 Sm1 O1 67.24(15) 8_565 8_665 ?
 O12 Sm1 O1 67.63(15) 8_565 . ?
 O12 Sm1 O6 68.01(15) 1_565 . ?
 O12 Sm1 O6 112.65(15) 1_565 8_665 ?
 O12 Sm1 O6 68.01(15) 8_565 8_665 ?
 O12 Sm1 O6 112.65(15) 8_565 . ?
 O12 Sm1 O3 111.52(15) 1_565 8_665 ?
 O12 Sm1 O3 111.63(15) 8_565 8_665 ?
 O12 Sm1 O3 111.63(15) 1_565 . ?
 O12 Sm1 O3 111.52(15) 8_565 . ?
 O12 Sm1 O12 49.8(2) 8_565 1_565 ?
 O7 Sm1 O4 112.68(16) . 8_665 ?
 O7 Sm1 O4 66.98(15) . . ?
 O7 Sm1 O4 112.68(16) 8_665 . ?
 O7 Sm1 O4 66.98(15) 8_665 8_665 ?
 O7 Sm1 O1 112.09(15) . . ?
 O7 Sm1 O1 113.04(16) . 8_665 ?
 O7 Sm1 O1 112.09(15) 8_665 8_665 ?
 O7 Sm1 O1 113.04(16) 8_665 . ?
 O7 Sm1 O6 67.50(15) . . ?
 O7 Sm1 O6 111.85(15) 8_665 . ?
 O7 Sm1 O6 111.85(15) . 8_665 ?
 O7 Sm1 O6 67.50(15) 8_665 8_665 ?
 O7 Sm1 O3 68.66(16) . 8_665 ?
 O7 Sm1 O3 68.20(16) 8_665 8_665 ?
 O7 Sm1 O3 68.20(16) . . ?
 O7 Sm1 O3 68.66(16) 8_665 . ?
 O7 Sm1 O12 130.19(14) . 1_565 ?
 O7 Sm1 O12 179.71(17) 8_665 1_565 ?
 O7 Sm1 O12 130.19(14) 8_665 8_565 ?
 O7 Sm1 O12 179.71(17) . 8_565 ?
 O7 Sm1 O7 49.8(2) 8_665 . ?
 O13 Cs1 O8 180.0 . 1_455 ?
 O5 Cs1 O8 90.13(11) . 1_455 ?
 O5 Cs1 O8 90.13(11) 8 1_455 ?
 O5 Cs1 O13 89.87(11) 8 . ?
 O5 Cs1 O13 89.87(11) . . ?
 O5 Cs1 O5 179.7(2) 8 . ?
 O11 Cs1 O8 70.92(9) 8 1_455 ?
 O11 Cs1 O8 70.92(9) . 1_455 ?
 O11 Cs1 O13 109.08(9) . . ?
 O11 Cs1 O13 109.08(9) 8 . ?
 O11 Cs1 O5 66.76(14) 8 8 ?
 O11 Cs1 O5 113.34(14) 8 . ?
 O11 Cs1 O5 113.34(14) . 8 ?
 O11 Cs1 O5 66.76(14) . . ?
 O11 Cs1 O11 141.84(19) 8 . ?
 O9 Cs1 O8 109.95(10) 8 1_455 ?
 O9 Cs1 O8 109.95(10) . 1_455 ?
 O9 Cs1 O13 70.05(10) . . ?
 O9 Cs1 O13 70.05(10) 8 . ?
 O9 Cs1 O5 66.37(14) . . ?
 O9 Cs1 O5 113.53(14) . 8 ?
 O9 Cs1 O5 113.53(14) 8 . ?
 O9 Cs1 O5 66.37(14) 8 8 ?
 O9 Cs1 O11 39.03(13) 8 8 ?
 O9 Cs1 O11 39.03(13) . . ?
 O9 Cs1 O11 179.03(14) 8 . ?
 O9 Cs1 O11 179.03(14) . 8 ?
 O9 Cs1 O9 140.10(19) 8 . ?
 N4 Cs1 O8 90.35(10) . 1_455 ?
 N4 Cs1 O8 90.35(10) 8 1_455 ?
 N4 Cs1 O13 89.65(10) . . ?
 N4 Cs1 O13 89.65(10) 8 . ?
 N4 Cs1 O5 120.57(13) 8 . ?
 N4 Cs1 O5 59.43(13) 8 8 ?
 N4 Cs1 O5 59.43(13) . . ?
 N4 Cs1 O5 120.57(13) . 8 ?
 N4 Cs1 O11 20.26(12) . . ?
 N4 Cs1 O11 160.41(14) . 8 ?
 N4 Cs1 O11 20.26(12) 8 8 ?
 N4 Cs1 O11 160.41(14) 8 . ?
 N4 Cs1 O9 20.29(13) . . ?
 N4 Cs1 O9 20.29(13) 8 8 ?
 N4 Cs1 O9 159.03(14) . 8 ?
 N4 Cs1 O9 159.03(14) 8 . ?
 N4 Cs1 N4 179.3(2) 8 . ?
 N2 O4 Sm1 98.2(3) . 8_665 ?
 N1 O1 Sm1 98.4(4) . 8_665 ?
 N3 O8 Cs1 180.0 . 1_655 ?
 N2 O6 Sm1 95.4(3) . . ?
 N5 O13 Cs1 180.0 . . ?
 N2 O5 Cs1 158.3(4) . . ?
 N1 O3 Sm1 94.6(3) . 8_665 ?
 N5 O12 Sm1 96.4(4) . 1_545 ?
 N3 O7 Sm1 96.9(4) . . ?
 O6 N2 O4 117.4(5) . . ?
 O5 N2 O4 126.3(5) . . ?
 O5 N2 O6 116.4(5) . . ?
 O12 N5 O13 121.3(4) . . ?
 O12 N5 O13 121.3(4) 8 . ?
 O12 N5 O12 117.3(7) 8 . ?
 O7 N3 O8 121.8(4) . . ?
 O7 N3 O8 121.8(4) 8_665 . ?
 O7 N3 O7 116.5(8) 8_665 . ?
 O2 N1 O1 120.7(6) . . ?
 O3 N1 O1 117.8(5) . . ?
 O3 N1 O2 121.5(6) . . ?
 N4 O11 Cs1 96.4(4) . . ?
 N4 O9 Cs1 96.4(4) . . ?
 O11 N4 Cs1 63.3(3) . . ?
 O10 N4 Cs1 145.3(4) . . ?
 O10 N4 O11 119.4(6) . . ?
 O9 N4 Cs1 63.3(3) . . ?
 O9 N4 O11 118.9(5) . . ?
 O9 N4 O10 121.2(6) . . ?
 C8 N7 H7 108.8(5) . . ?
 C14 N7 H7 108.8(4) . . ?
 C14 N7 C8 109.7(7) . . ?
 C12 N7 H7 108.8(4) . . ?
 C12 N7 C8 110.4(7) . . ?
 C12 N7 C14 110.2(5) . . ?
 H9b C9 H9a 108.1 . . ?
 C8 C9 H9a 109.6(6) . . ?
 C8 C9 H9b 109.6(6) . . ?
 C10 C9 H9a 109.6(5) . . ?
 C10 C9 H9b 109.6(5) . . ?
 C10 C9 C8 110.5(6) . . ?
 C9 C8 N7 109.8(7) . . ?
 H8a C8 N7 109.7(5) . . ?
 H8a C8 C9 109.7(6) . . ?
 H8b C8 N7 109.7(5) . . ?
 H8b C8 C9 109.7(6) . . ?
 H8b C8 H8a 108.2 . . ?
 H13b C13 H13a 108.2 . . ?
 C14 C13 H13a 109.8(5) . . ?
 C14 C13 H13b 109.8(5) . . ?
 C10 C13 H13a 109.8(5) . . ?
 C10 C13 H13b 109.8(6) . . ?
 C10 C13 C14 109.6(6) . . ?
 C13 C14 N7 109.0(6) . . ?
 H14a C14 N7 109.9(4) . . ?
 H14a C14 C13 109.9(5) . . ?
 H14b C14 N7 109.9(4) . . ?
 H14b C14 C13 109.9(5) . . ?
 H14b C14 H14a 108.3 . . ?
 H12a C12 N7 109.8(4) . . ?
 H12b C12 N7 109.8(4) . . ?
 H12b C12 H12a 108.3 . . ?
 C11 C12 N7 109.2(6) . . ?
 C11 C12 H12a 109.8(5) . . ?
 C11 C12 H12b 109.8(4) . . ?
 C13 C10 C9 109.2(9) . . ?
 H10 C10 C9 110.3(5) . . ?
 H10 C10 C13 110.3(4) . . ?
 C11 C10 C9 107.5(7) . . ?
 C11 C10 C13 109.3(8) . . ?
 C11 C10 H10 110.3(5) . . ?
 C5 N6 H6 108.9(5) . . ?
 C7 N6 H6 108.9(5) . . ?
 C7 N6 C5 111.0(8) . . ?
 C1 N6 H6 108.9(5) . . ?
 C1 N6 C5 109.1(7) . . ?
 C1 N6 C7 110.0(7) . . ?
 C2 C3 H3 110.6(5) . . ?
 C4 C3 H3 110.6(5) . . ?
 C4 C3 C2 107.7(8) . . ?
 C6 C3 H3 110.6(4) . . ?
 C6 C3 C2 110.0(8) . . ?
 C6 C3 C4 107.3(8) . . ?
 H2a C2 C3 109.7(5) . . ?
 H2b C2 C3 109.7(5) . . ?
 H2b C2 H2a 108.2 . . ?
 C1 C2 C3 109.7(7) . . ?
 C1 C2 H2a 109.7(6) . . ?
 C1 C2 H2b 109.7(5) . . ?
 H5a C5 N6 109.8(5) . . ?
 H5b C5 N6 109.8(5) . . ?
 H5b C5 H5a 108.3 . . ?
 C4 C5 N6 109.2(6) . . ?
 C4 C5 H5a 109.8(5) . . ?
 C4 C5 H5b 109.8(5) . . ?
 C5 C4 C3 110.3(7) . . ?
 H4a C4 C3 109.6(5) . . ?
 H4a C4 C5 109.6(5) . . ?
 H4b C4 C3 109.6(5) . . ?
 H4b C4 C5 109.6(5) . . ?
 H4b C4 H4a 108.124616977(16) . . ?
 C6 O14 H14 103.7 . . ?
 H7a C7 N6 109.5(6) . . ?
 H7b C7 N6 109.5(5) . . ?
 H7b C7 H7a 108.1 . . ?
 C6 C7 N6 110.8(6) . . ?
 C6 C7 H7a 109.5(5) . . ?
 C6 C7 H7b 109.5(6) . . ?
 C2 C1 N6 109.2(7) . . ?
 H1a C1 N6 109.8(5) . . ?
 H1a C1 C2 109.8(5) . . ?
 H1b C1 N6 109.8(5) . . ?
 H1b C1 C2 109.8(6) . . ?
 H1b C1 H1a 108.3 . . ?
 C11 O15 H15 109.5 . . ?
 C10 C11 C12 109.3(6) . . ?
 O15 C11 C12 111.5(9) . . ?
 O15 C11 C10 111.7(8) . . ?
 H11 C11 C12 108.1(5) . . ?
 H11 C11 C10 108.1(5) . . ?
 H11 C11 O15 108.1(4) . . ?
 O14 C6 C3 109.5(9) . . ?
 C7 C6 C3 108.3(6) . . ?
 C7 C6 O14 110.3(8) . . ?
 H6a C6 C3 109.6(5) . . ?
 H6a C6 O14 109.6(5) . . ?
 H6a C6 C7 109.6(6) . . ?

loop_
  _geom_torsion_atom_site_label_1
  _geom_torsion_atom_site_label_2
  _geom_torsion_atom_site_label_3
  _geom_torsion_atom_site_label_4
  _geom_torsion
  _geom_torsion_site_symmetry_1
  _geom_torsion_site_symmetry_2
  _geom_torsion_site_symmetry_3
  _geom_torsion_site_symmetry_4
  _geom_torsion_publ_flag
 Sm1 O4 N2 O6 1.2(4) 8_665 . . . ?
 Sm1 O4 N2 O6 1.2(4) . . . . ?
 Sm1 O4 N2 O5 179.6(4) 8_665 . . . ?
 Sm1 O4 N2 O5 179.6(4) . . . . ?
 Sm1 O1 N1 O2 174.1(3) 8_665 . . . ?
 Sm1 O1 N1 O2 174.1(3) . . . . ?
 Sm1 O1 N1 O3 -5.4(4) . . . . ?
 Sm1 O1 N1 O3 -5.4(4) 8_665 . . . ?
 Sm1 O6 N2 O4 -1.2(4) . . . . ?
 Sm1 O6 N2 O4 -1.2(4) 8_665 . . . ?
 Sm1 O6 N2 O5 -179.7(4) 8_665 . . . ?
 Sm1 O6 N2 O5 -179.7(4) . . . . ?
 Sm1 O3 N1 O1 5.2(4) . . . . ?
 Sm1 O3 N1 O1 5.2(4) 8_665 . . . ?
 Sm1 O3 N1 O2 -174.3(3) . . . . ?
 Sm1 O3 N1 O2 -174.3(3) 8_665 . . . ?
 Sm1 O12 N5 O13 -180.0 8_655 . . . ?
 Sm1 O12 N5 O13 180.0 1_545 . . . ?
 Sm1 O12 N5 O12 -0.0(5) 1_545 . . 8 ?
 Sm1 O12 N5 O12 0.0(5) 8_655 . . 8 ?
 Sm1 O7 N3 O8 180.0 . . . . ?
 Sm1 O7 N3 O8 180.0 8_665 . . . ?
 Sm1 O7 N3 O7 0.0(5) . . . 8_665 ?
 Sm1 O7 N3 O7 0.0(5) . 8_665 8_665 . ?
 Cs1 O5 N2 O4 1.8(13) . . . . ?
 Cs1 O5 N2 O4 1.8(13) 8 . . . ?
 Cs1 O5 N2 O6 -179.8(13) 8 . . . ?
 Cs1 O5 N2 O6 -179.8(13) . . . . ?
 Cs1 O11 N4 O10 -140.7(4) 8 . . . ?
 Cs1 O11 N4 O10 -140.7(4) . . . . ?
 Cs1 O11 N4 O9 31.6(4) . . . . ?
 Cs1 O11 N4 O9 31.6(4) 8 . . . ?
 Cs1 O9 N4 O11 -31.6(4) . . . . ?
 Cs1 O9 N4 O11 -31.6(4) 8 . . . ?
 Cs1 O9 N4 O10 140.5(4) . . . . ?
 Cs1 O9 N4 O10 140.5(4) 8 . . . ?
 O8 N3 O7 N3 0(1400000000000000) . . 8_665 8_665 ?
 O7 N3 O7 N3 0(1400000000000000) . . 8_665 8_665 ?
 N7 C8 C9 C10 0.4(9) . . . . ?
 N7 C14 C13 C10 2.7(8) . . . . ?
 N7 C12 C11 C10 2.6(8) . . . . ?
 N7 C12 C11 O15 126.7(7) . . . . ?
 C9 C10 C13 C14 56.0(8) . . . . ?
 C9 C10 C11 C12 -60.3(8) . . . . ?
 C9 C10 C11 O15 175.8(8) . . . . ?
 C13 C10 C11 C12 58.2(8) . . . . ?
 C13 C10 C11 O15 -65.7(8) . . . . ?
 N6 C5 C4 C3 -8.3(9) . . . . ?
 N6 C7 C6 C3 -4.0(10) . . . . ?
 N6 C7 C6 O14 115.9(9) . . . . ?
 N6 C1 C2 C3 -5.4(8) . . . . ?

loop_
  _diffrn_refln_index_h
  _diffrn_refln_index_k
  _diffrn_refln_index_l
  _diffrn_refln_intensity_net
  _diffrn_refln_intensity_u
 0 0 -4 589.07 13.3
 0 0 -4 567.46 13.21
 0 0 5 1.09 0.35
 0 0 -5 0.72 0.34
 0 0 -5 0.93 0.28
 0 0 6 2.18 0.52
 0 0 -6 2.61 0.58
 0 0 -6 2.39 0.52
 0 0 6 1.56 0.44
 0 0 7 0.94 0.46
 0 0 -7 3.04 0.63
 0 0 7 0.76 0.35
 0 0 -7 2.79 0.59
 0 0 -8 953.04 22.35
 0 0 8 959.23 22.43
 0 0 8 962.49 22.44
 0 0 -8 967.16 22.39
 0 0 -9 0.71 0.49
 0 0 9 0.12 0.37
 0 0 9 0.48 0.43
 0 0 -9 0.72 0.46
 0 0 -10 0.66 0.55
 0 0 10 0.27 0.51
 0 0 10 0.14 0.35
 0 0 -10 0.8 0.56
 0 0 -11 38.15 2.44
 0 0 11 9.1 1.39
 0 0 -12 9999 212.69
 0 0 12 9955.45 212.89
 0 0 13 17.1 2.08
 0 0 -13 27.6 2.43
 0 0 -14 1.13 0.74
 0 0 14 -0.19 0.55
 0 0 15 7.47 1.59
 0 0 -15 54 3.59
 0 0 -16 3824.48 84.16
 0 0 16 3758.01 84.45
 0 0 17 1.66 0.99
 0 0 -17 8.33 1.68
 0 0 -18 2.14 0.94
 0 0 18 1.24 0.92
 0 0 19 24.76 2.98
 0 0 -19 66.19 4.63
 0 0 20 3178.99 72.92
 0 0 -20 3214.04 72.87
 0 0 21 17.44 2.64
 0 0 -21 17.01 2.56
 0 0 22 3.07 1.46
 0 0 -22 2.34 1.22
 0 0 -23 88.46 5.74
 0 0 23 54.79 5.01
 0 0 -24 4194.67 94.78
 0 0 24 4160.25 95.06
 0 0 25 15.18 2.63
 0 0 -25 37.18 3.97
 0 0 26 0.74 1.31
 0 0 -26 1.74 1.33
 0 0 -27 22.04 3.03
 0 0 27 15.27 2.78
 0 0 -28 877.78 25.93
 0 0 -28 878.98 25.82
 0 0 28 919.84 26.44
 0 0 29 5.37 1.9
 0 0 -29 12.53 2.67
 0 0 -29 9.35 2.21
 0 0 -30 4.03 1.76
 0 0 30 1.71 1.58
 0 0 -30 1.17 1.54
 0 0 31 34.06 4.16
 0 0 -31 30.26 3.89
 0 0 32 1249.43 34.63
 0 0 -32 1183.3 33.64
 0 0 -32 1227.05 34.08
 0 0 -33 13.29 3.12
 0 0 33 4.25 2.08
 0 0 -34 2.74 1.74
 0 0 34 1.46 1.67
 0 0 -34 2.21 1.58
 0 0 35 9.51 2.69
 0 0 -35 18.58 3.23
 0 0 -36 527.04 18.68
 0 0 36 482.81 18.77
 0 0 -36 488.61 18.07
 0 0 -37 30.14 4.23
 0 0 -37 22 3.81
 0 0 -38 1.01 1.68
 0 0 38 2.18 2.26
 0 0 -38 2.94 2.15
 0 0 39 13.94 3.56
 0 0 -39 21.1 3.8
 0 0 -40 517.4 19.19
 0 0 40 467.21 19.05
 0 0 -40 492.14 18.87
 0 0 -41 29.59 4.25
 0 0 41 20.51 4.11
 0 0 -41 32.31 5.19
 0 0 42 4.8 2.69
 0 0 -42 1.08 2.2
 0 0 -42 6.79 2.75
 0 0 43 23.97 4.32
 0 0 -43 29.68 4.6
 0 0 -44 670.17 23.9
 0 0 44 650.21 24.24
 0 0 -44 666.74 23.4
 0 0 45 52.7 6.48
 0 0 -45 41.48 5.61
 0 0 -46 4.37 2.53
 0 0 46 2.63 2.67
 0 0 47 7.42 3.35
 0 0 -47 10.84 3.45
 0 0 -48 178.03 11.35
 0 0 48 181.27 11.75
 0 0 49 4.95 3.02
 0 0 -49 3.98 2.45
 0 0 -50 -0.68 2.24
 0 0 50 0.72 2.49
 0 0 51 7.41 3.09
 0 0 -51 4.14 2.95
 0 0 -52 105.93 8.91
 0 0 52 95.53 8.91
 0 0 -53 7.84 3.12
 0 0 53 4.65 3.23
 0 0 54 3.93 3
 0 0 -54 0.73 2.2
 0 0 55 11.22 4.47
 0 0 -55 12.6 3.75
 0 0 56 96.93 9.38
 0 0 -56 103.22 9.08
 0 0 -57 2.3 3.58
 0 0 57 7.55 5
 0 0 -58 0.77 2.33
 0 0 58 0.86 2.59
 0 0 -59 3.93 3.44
 0 0 59 5.25 4.01
 0 0 60 48.52 7.22
 0 0 -60 47.92 6.55
 0 0 61 0.89 2.82
 -1 0 0 60.89 2.18
 1 0 -1 208.7 5.84
 -1 0 1 229.98 5.7
 1 0 -2 4.43 0.56
 0 -1 -2 4.39 0.46
 0 1 2 3.85 0.44
 0 -1 2 3.35 0.49
 -1 0 2 4.02 0.48
 1 0 -2 4.17 0.49
 -1 0 3 275.24 7.43
 0 1 3 281.95 7.22
 0 -1 -3 290.27 7.23
 1 0 -3 287.07 7.25
 0 -1 3 289.1 7.51
 1 0 -3 290.47 7.49
 0 1 -3 291.47 7.48
 0 1 -4 8.23 0.83
 1 0 -4 8.5 0.84
 0 1 4 8.25 0.81
 -1 0 4 7.33 0.8
 0 -1 -4 9.63 0.87
 0 -1 -4 8.46 0.7
 0 -1 4 8.35 0.7
 0 -1 4 7.15 0.8
 0 1 -5 418.96 10.48
 0 -1 5 408.67 9.97
 0 -1 5 404.99 9.55
 0 -1 -5 403.57 10.29
 -1 0 -5 393.99 10.27
 -1 0 5 407.09 10.34
 1 0 -5 411.64 10.4
 0 -1 5 418.69 10.49
 0 1 5 410.69 10.34
 0 -1 -5 402.77 9.93
 1 0 -6 185.17 5.73
 0 1 6 186.99 5.77
 0 -1 6 187.76 5.46
 0 -1 6 188.01 5.86
 0 -1 -6 182.85 5.4
 -1 0 -6 185.9 5.69
 0 1 -6 183.26 5.77
 0 -1 -6 193.34 5.77
 0 -1 6 185.05 5.12
 -1 0 6 194.55 5.79
 -1 0 7 113.29 4.22
 1 0 -7 113.92 4.23
 0 -1 7 111.15 3.74
 0 -1 7 120.16 4.4
 0 -1 -7 121.31 4.09
 1 0 7 111.69 4.24
 0 1 7 116.7 4.37
 -1 0 -7 114.19 4.23
 0 1 -7 119.52 4.33
 0 -1 -7 124.53 4.4
 0 -1 8 56.15 2.48
 0 -1 -8 59.02 2.7
 0 -1 -8 53.98 2.79
 0 1 8 59.21 2.93
 1 0 8 51.6 2.68
 0 1 -8 57.26 2.91
 -1 0 8 55.24 2.8
 0 -1 8 59.21 2.94
 1 0 -8 57.84 2.84
 -1 0 -8 51.78 2.72
 0 -1 -9 53.94 2.79
 0 -1 -9 60.01 3.06
 0 -1 9 54.42 2.61
 0 1 -9 59.61 3.03
 -1 0 9 55.16 2.9
 -1 0 -9 55.92 2.89
 0 -1 9 55.72 3.02
 1 0 -9 54.72 2.86
 1 0 9 53.77 2.84
 0 1 9 55.23 3.03
 0 1 -10 45.27 2.72
 -1 0 10 49.25 2.81
 0 -1 10 46.38 2.81
 0 -1 -10 41.82 2.49
 1 0 10 47.4 2.73
 0 -1 10 44.6 2.49
 1 0 -10 47.29 2.74
 0 1 10 46.8 2.86
 -1 0 -10 44.13 2.62
 0 -1 11 34.77 2.49
 0 1 -11 34.19 2.44
 1 0 -11 38.9 2.51
 0 -1 -11 33.14 2.31
 1 0 11 34.42 2.4
 0 1 11 33.86 2.51
 -1 0 11 37.06 2.48
 -1 0 -11 29.35 2.21
 0 -1 11 39.22 2.36
 0 -1 -12 17.41 1.7
 0 1 12 17.56 1.87
 -1 0 12 15.94 1.71
 0 -1 12 12.78 1.43
 1 0 12 17.26 1.74
 1 0 -12 14.46 1.57
 0 -1 12 14.87 1.71
 0 1 -12 16.6 1.74
 1 0 13 2.17 0.81
 1 0 -13 2 0.89
 0 -1 13 1.88 0.77
 0 1 -13 2.79 0.94
 0 -1 -13 3.8 0.98
 0 1 13 1.61 0.92
 0 -1 13 2.72 0.81
 -1 0 13 2.38 0.82
 -1 0 14 199.16 7.41
 0 1 -14 217.61 7.63
 0 -1 -14 197.83 7.27
 0 1 14 195.63 7.64
 1 0 -14 189.93 7.31
 0 -1 14 202.1 7.19
 1 0 14 206.99 7.46
 0 -1 15 38.23 2.78
 -1 0 15 35.18 2.78
 1 0 15 36.42 2.85
 0 1 15 34.59 2.91
 1 0 -15 40.23 3.01
 0 1 -15 41.2 3.03
 0 -1 -15 36.23 2.8
 0 -1 -16 3.37 1.05
 1 0 16 5.06 1.19
 0 1 -16 5.86 1.31
 0 1 16 3.92 1.1
 0 -1 16 3.91 1.01
 1 0 -16 3.33 1.16
 -1 0 16 4.38 1.13
 1 0 -17 16.91 2.1
 0 -1 -17 13.44 1.86
 0 1 -17 16.4 2.01
 -1 0 17 13.73 1.82
 1 0 17 10.01 1.66
 0 1 17 10.86 1.78
 0 -1 17 12.8 1.72
 1 0 18 77.62 4.55
 0 -1 -18 77.32 4.48
 1 0 -18 66.16 4.32
 -1 0 18 71.19 4.46
 0 -1 18 72.47 4.29
 0 1 -18 72.63 4.51
 0 1 18 78.16 4.82
 0 -1 19 178.28 7.42
 0 1 19 196.57 8.24
 0 1 -19 183.27 7.78
 1 0 19 178.58 7.57
 0 -1 -19 161.81 7.24
 -1 0 19 164.7 7.48
 1 0 -19 171.09 7.55
 -1 0 20 2.89 1.14
 0 1 -20 5.24 1.71
 -1 0 20 3.56 1.33
 0 -1 20 2.8 1.31
 0 1 20 4.47 1.61
 0 -1 -20 7.66 1.64
 -1 0 -20 3.02 1.23
 1 0 -20 2.74 1.34
 1 0 20 4.66 1.5
 0 1 21 340.07 12.71
 1 0 21 369.27 12.58
 0 -1 21 351.69 12.2
 0 -1 -21 381.54 12.57
 -1 0 21 359.43 12.64
 0 1 -21 361.13 12.58
 -1 0 -21 353.3 12.51
 1 0 -21 350.01 12.41
 -1 0 21 362.16 12.56
 -1 0 22 0.31 1.12
 -1 0 22 0.6 1.07
 1 0 -22 2.11 1.44
 0 -1 22 2.27 1.36
 0 1 -22 6.63 2.04
 0 -1 -22 5.53 1.5
 1 0 22 3.63 1.73
 0 1 22 2.96 1.26
 -1 0 -22 0.6 0.91
 -1 0 -23 219.3 9.61
 -1 0 23 254.42 10.11
 0 -1 23 233.23 9.66
 0 1 23 244.25 10.27
 -1 0 23 239.35 10.09
 1 0 23 242.11 9.93
 0 1 -23 261.04 10.17
 1 0 -23 229.22 9.8
 0 -1 -23 243.95 9.86
 -1 0 24 0.35 1
 1 0 24 0.33 0.95
 0 -1 24 1.57 0.9
 0 1 24 -0.36 0.91
 1 0 -24 2.3 1.43
 0 -1 -24 0.64 1.14
 -1 0 24 -0.33 1.13
 0 1 -24 1.96 1.5
 -1 0 -24 0.33 0.88
 -1 0 25 5.83 1.5
 1 0 25 4.83 1.65
 0 1 25 2.64 1.3
 1 0 -25 3.41 1.46
 0 1 -25 3.05 1.3
 0 -1 -25 3 1.19
 0 -1 25 3.27 1.25
 -1 0 25 4.01 1.52
 -1 0 -25 2.71 1.41
 1 0 -26 1.77 1.22
 -1 0 -26 1.41 1.17
 0 1 26 1.96 1.24
 0 1 -26 2.11 1.3
 0 -1 -26 2.77 1.15
 0 -1 26 1.37 0.98
 -1 0 26 0.38 1.03
 1 0 26 1.44 1.19
 -1 0 26 2.49 1.27
 1 0 27 1.49 1.07
 0 -1 27 1.07 1.08
 0 -1 -27 1.08 1.19
 -1 0 27 1.11 1.17
 0 1 -27 1.46 0.98
 0 1 27 2.03 1.4
 -1 0 27 0.79 1.19
 1 0 -27 0.37 0.99
 -1 0 -27 1.07 1.08
 -1 0 -27 1.1 0.99
 0 1 -28 1.88 1.14
 0 -1 28 0.74 1
 0 1 28 1.68 1.2
 1 0 -28 1.53 1.09
 1 0 28 1.55 1.39
 -1 0 -28 2.28 1.2
 -1 0 28 0.38 1.03
 -1 0 28 0.41 1.1
 0 -1 -28 2.62 1.47
 -1 0 -28 1.85 1.17
 -1 0 -29 2.28 1.36
 -1 0 29 6.74 1.73
 0 -1 -29 5.05 1.66
 -1 0 -29 3.55 1.69
 0 1 -29 4.28 1.66
 1 0 29 3.62 1.54
 0 1 29 3.93 1.67
 -1 0 29 7.67 2.07
 0 -1 29 3.09 1.56
 1 0 -29 5.53 1.92
 -1 0 -29 3.69 1.8
 1 0 30 12.09 2.49
 -1 0 -30 12.18 2.55
 -1 0 -30 10.59 2.16
 0 1 30 13.11 2.45
 0 -1 30 9.21 2.1
 1 0 -30 9.39 2.22
 0 1 -30 8.84 2.25
 0 -1 -30 7.64 2.04
 -1 0 30 11.45 2.53
 -1 0 -31 6.89 1.98
 0 1 -31 10.36 2.31
 0 -1 -31 11.21 2.39
 0 1 31 12.61 2.57
 -1 0 -31 15.18 2.8
 1 0 -31 16.02 2.77
 1 0 31 7.34 2.07
 -1 0 31 3.65 2
 0 -1 31 14.09 2.57
 -1 0 -32 0.84 1.44
 1 0 -32 1.74 1.55
 0 -1 32 1.72 1.59
 0 -1 -32 1.71 1.58
 1 0 32 3.58 1.65
 -1 0 -32 2.61 1.66
 -1 0 32 -0.47 1.42
 0 1 32 0.48 1.72
 0 1 -32 2.99 1.47
 -1 0 -33 60.49 5.42
 1 0 33 66.04 5.76
 0 -1 33 69.94 5.71
 1 0 -33 68.24 5.68
 -1 0 -33 59.92 5.29
 0 1 33 61.23 5.67
 0 -1 -33 72.8 5.77
 -1 0 33 70.59 5.99
 0 1 -33 74.23 5.84
 0 -1 34 7.76 2.05
 0 -1 -34 5.9 1.99
 0 1 -34 5.41 2.24
 -1 0 34 4.49 2.19
 -1 0 -34 4.13 2.06
 1 0 -34 10.17 2.58
 1 0 34 6.68 2.32
 -1 0 -34 9.75 2.36
 0 1 34 7.19 2.2
 -1 0 -35 73.14 6.06
 0 -1 -35 78.28 6.22
 1 0 35 56.67 5.57
 0 1 -35 75.98 6.07
 0 1 35 80.16 6.76
 1 0 -35 81.88 6.33
 -1 0 -35 76.63 6.09
 -1 0 35 69.42 6.2
 0 -1 35 86.67 6.59
 -1 0 -36 8.74 2.32
 0 1 -36 12.86 2.88
 1 0 36 9.15 2.83
 0 -1 36 8.25 2.62
 0 -1 -36 8.62 2.25
 1 0 -36 12.2 2.8
 -1 0 36 3.14 1.94
 -1 0 -36 7.5 2.5
 0 1 36 6.49 2.54
 1 0 -37 83.3 6.56
 1 0 37 66.54 6.22
 0 1 37 63.91 6.22
 0 1 -37 80.04 6.48
 -1 0 37 82.9 6.86
 -1 0 -37 82.99 6.62
 -1 0 -37 91.77 6.83
 0 -1 37 82.78 6.66
 0 -1 -37 72.87 6.25
 0 1 38 19.42 3.53
 0 1 -38 28.69 4.14
 0 -1 -38 32.34 4.18
 -1 0 38 21.28 3.93
 0 -1 38 26.1 4.03
 -1 0 -38 25.72 4
 1 0 -38 32.87 4.28
 1 0 38 23.76 4.06
 -1 0 -38 27.6 3.94
 0 1 -39 33.39 4.41
 1 0 39 24.33 4
 -1 0 39 37.55 4.91
 1 0 -39 42.74 4.93
 0 -1 39 26.79 4.12
 -1 0 -39 40.9 4.75
 0 1 39 29.86 4.41
 -1 0 -39 24.76 3.82
 0 -1 -39 29.61 4.08
 0 1 40 3.6 2.56
 0 -1 40 0.54 2.13
 1 0 40 9.64 2.86
 -1 0 -40 4.9 2.08
 -1 0 40 -1.19 1.79
 0 -1 -40 1.07 1.97
 -1 0 -40 2.08 1.92
 0 1 -40 5.77 2.18
 1 0 -40 4.34 2.2
 0 -1 -41 36.19 4.66
 1 0 41 43.09 5.18
 -1 0 -41 40.44 4.88
 1 0 -41 43.36 5.01
 0 -1 41 32.71 4.52
 0 1 -41 27.95 4.42
 -1 0 41 34.04 4.67
 -1 0 -41 34.03 4.42
 0 1 41 39.83 5.22
 1 0 -42 6.83 2.78
 0 -1 -42 8.15 2.8
 1 0 42 7.18 2.86
 0 1 42 10.03 2.94
 0 1 -42 9.34 3.11
 -1 0 -42 8.72 2.8
 -1 0 42 4.37 2.67
 0 -1 -42 10.16 2.86
 -1 0 -42 5.73 2.68
 0 -1 42 12.49 3.3
 1 0 43 61.1 6.37
 0 -1 -43 57.44 5.85
 -1 0 43 68.47 6.9
 1 0 -43 59.39 6.1
 0 -1 43 65.77 6.37
 -1 0 -43 59.21 6.05
 0 1 43 64.87 6.67
 0 -1 -43 74.42 6.67
 -1 0 -43 55.78 5.91
 0 1 -43 58.13 5.89
 1 0 -44 2.38 1.97
 -1 0 -44 5.72 3.04
 0 1 -44 9.67 2.92
 0 1 44 0.66 2.18
 1 0 44 5.7 2.57
 0 -1 -44 1.79 2.34
 0 -1 -44 7.35 2.53
 -1 0 -44 7.8 2.81
 0 -1 44 2.39 2.35
 -1 0 44 4.59 2.34
 -1 0 45 28.18 4.66
 0 1 45 21.46 4.2
 1 0 -45 39.43 5.05
 0 -1 -45 32.92 4.81
 0 -1 45 33.7 4.79
 -1 0 -45 31.3 4.66
 1 0 45 29.24 4.85
 1 0 46 6.68 2.63
 1 0 -46 6.8 3.01
 0 -1 46 6.3 2.62
 -1 0 -46 6.89 2.99
 0 -1 -46 3.74 1.79
 -1 0 46 0.69 2.36
 0 1 46 3.43 2.27
 1 0 -47 8.85 3.09
 -1 0 -47 15.32 3.56
 -1 0 47 15.38 3.78
 0 1 47 6.32 2.93
 0 -1 -47 17.19 3.75
 0 -1 47 8.39 2.9
 1 0 47 11.66 3.65
 1 0 48 -0.7 1.89
 0 1 48 -0.72 1.94
 0 -1 48 0.66 1.99
 0 -1 -48 1.3 2.23
 -1 0 -48 3.25 2.32
 1 0 -48 3.23 2.3
 -1 0 48 4.28 2.26
 -1 0 49 7.29 3.19
 1 0 -49 13.86 3.4
 -1 0 -49 11.25 3.04
 0 -1 49 13.56 3.43
 0 -1 -49 9.26 3.29
 0 1 49 8.09 3.07
 1 0 49 9.95 3.33
 0 -1 50 0.69 2.29
 1 0 50 0.72 1.95
 -1 0 -50 2.7 2.32
 -1 0 50 2.96 2.74
 0 1 50 -0.75 2.27
 0 -1 -50 0.68 1.93
 1 0 -50 0.68 2.04
 -1 0 51 5.27 2.79
 0 -1 -51 11.03 3.36
 1 0 51 8.14 3.24
 0 -1 51 4.26 2.63
 1 0 -51 12.42 3.36
 0 1 51 9.22 3.36
 -1 0 -51 8.95 3.09
 0 1 52 2.36 2.37
 -1 0 -52 3.52 2.13
 -1 0 52 -0.77 2.43
 1 0 52 0.76 2.61
 1 0 -52 4.94 2.77
 0 -1 52 0.72 2.18
 0 -1 -52 -0.7 2.4
 -1 0 53 13.28 4.16
 0 -1 -53 13.54 3.8
 0 1 53 20.87 4.67
 -1 0 -53 10.85 3.33
 0 -1 53 18.43 4.17
 1 0 -53 19.43 4.3
 1 0 53 10.85 3.71
 1 0 -54 2.93 2.61
 0 1 54 -0.82 3.13
 -1 0 -54 2.22 2.44
 0 -1 -54 0.73 2.5
 -1 0 54 1.58 2.39
 1 0 54 1.58 3.02
 0 -1 54 0.76 2.5
 -1 0 55 4.85 3.19
 1 0 -55 17.14 4.16
 -1 0 -55 21.06 4.55
 0 1 55 14.12 4.05
 0 -1 -55 11.11 3.68
 1 0 55 16.97 4.37
 0 -1 55 14.7 3.99
 0 -1 -56 -0.75 2.69
 -1 0 -56 0.77 2.63
 0 -1 56 3.96 2.82
 -1 0 56 -6.59 3.85
 1 0 56 -0.82 3.33
 0 1 56 2.54 3.43
 1 0 -56 3.03 3.15
 0 -1 -57 22.11 4.68
 1 0 57 27.59 5.49
 1 0 -57 21.62 4.74
 0 1 57 13.88 4.08
 0 -1 57 20.22 4.58
 -1 0 -57 18.62 4.58
 -1 0 57 19.4 4.91
 0 -1 58 1.63 3.65
 1 0 58 1.7 3.14
 0 1 58 0.89 3.38
 1 0 -58 3.91 2.89
 -1 0 58 -0.86 3.27
 -1 0 -58 -0.79 2.49
 0 -1 -58 -0.77 2.66
 1 0 59 8.62 3.6
 0 -1 -59 8.64 3.61
 0 1 59 16.26 4.65
 1 0 -59 7.14 3.22
 0 -1 59 18.16 4.6
 -1 0 -59 23.22 5.08
 -1 0 59 21.81 5.21
 0 -1 60 5.91 3.61
 -1 0 60 -0.89 3.39
 -1 0 -60 3.25 3.2
 0 -1 -60 1.6 2.75
 0 1 60 0.92 2.78
 1 0 60 0.87 3
 1 0 -60 -0.8 2.97
 1 0 61 14.14 4.39
 0 -1 61 10.34 4.04
 0 1 61 9.28 3.55
 -1 0 61 9.97 4.25
 0 -1 62 -0.88 3.02
 1 1 0 32.3 1.82
 -1 -1 0 31.68 1.82
 -1 -1 1 51.32 2.05
 1 1 -1 44.12 2.28
 -1 -1 -1 49.24 2.29
 -1 -1 1 49.48 2.36
 1 1 1 51.77 2.31
 -1 -1 2 2637.28 55.27
 -1 -1 2 2589.95 55.23
 1 1 2 2574.68 55.74
 1 1 -2 2357.21 55.84
 1 -1 -2 2748.93 55.32
 -1 -1 2 2336.93 55.83
 -1 -1 -2 2597.76 55.66
 -1 1 -3 68.43 2.61
 -1 -1 3 73.18 3.13
 -1 -1 -3 67.38 2.76
 1 1 3 65.91 2.73
 1 -1 -3 69.94 2.66
 -1 -1 3 70.05 2.67
 -1 -1 3 67.97 2.62
 -1 -1 4 0.51 0.29
 1 1 4 0.62 0.32
 -1 1 -4 0.99 0.36
 -1 -1 -4 0.72 0.35
 -1 -1 -4 1 0.38
 -1 -1 4 1.38 0.38
 1 -1 -4 0.41 0.31
 1 1 5 24.08 1.63
 -1 1 -5 25.49 1.59
 -1 -1 -5 24.95 1.67
 -1 -1 5 23.96 1.58
 -1 -1 5 24.57 1.56
 1 -1 -5 24.84 1.58
 -1 -1 6 5257.6 118.27
 1 -1 -6 5728.23 118.33
 -1 -1 6 5332.56 118.19
 -1 1 -6 5441.33 118.24
 1 1 6 5508.37 118.46
 -1 -1 -7 187.7 6.15
 -1 -1 7 182.38 6.03
 1 -1 -7 193.58 6.02
 1 1 7 191.81 6.2
 -1 1 -7 193.63 6.06
 -1 -1 7 188 5.98
 1 -1 -8 51.04 2.65
 -1 -1 -8 48.05 2.69
 1 1 8 47.18 2.71
 -1 -1 8 49.87 2.67
 -1 -1 8 54.63 2.79
 -1 1 -8 48.48 2.64
 -1 -1 9 133.43 5.05
 1 -1 -9 137.77 5.09
 -1 -1 -9 142.17 5.3
 1 1 9 133.87 5.26
 -1 -1 9 140.88 5.23
 1 -1 9 139.2 4.87
 -1 1 -9 135.79 5.13
 1 -1 10 1658.86 38.45
 -1 -1 -10 1733.08 39.27
 -1 -1 10 1733.49 39.04
 -1 1 -10 1753.27 39.2
 1 1 10 1669.79 39.32
 1 -1 -10 1733.21 39.03
 -1 -1 10 1701.79 39.2
 -1 1 -11 34.76 2.47
 -1 -1 11 38.46 2.55
 -1 -1 11 38.23 2.62
 -1 -1 -11 34.09 2.51
 1 -1 -11 38.63 2.54
 1 1 11 35.16 2.55
 1 -1 11 39.77 2.43
 1 -1 12 31.88 2.24
 -1 1 -12 29.53 2.33
 -1 -1 12 28.76 2.28
 -1 -1 12 28.61 2.34
 1 1 12 29.02 2.41
 -1 -1 -12 25.21 2.26
 1 -1 -12 31.88 2.35
 -1 -1 13 94.12 4.51
 1 -1 13 82.83 4.06
 -1 1 -13 98.31 4.6
 1 -1 -13 83.45 4.29
 1 1 13 84.39 4.44
 -1 -1 -13 78.85 4.33
 -1 -1 13 99.83 4.82
 -1 -1 14 4202.73 93.88
 1 -1 14 4393.14 93.5
 1 -1 -14 4354.7 93.98
 -1 -1 -14 4294.4 94.17
 1 1 14 4238.11 94.29
 -1 1 -14 4153.65 93.9
 1 -1 15 148.54 5.97
 1 1 15 152.92 6.55
 -1 -1 -15 149.3 6.35
 -1 1 -15 148.74 6.3
 -1 -1 15 140.41 6.13
 1 -1 -15 138.69 6.13
 -1 -1 -16 291.03 10.35
 1 -1 16 299.49 9.85
 -1 1 -16 323.76 10.49
 -1 -1 16 301.57 10.19
 1 1 16 314.73 10.66
 1 -1 -16 290.37 10.11
 -1 1 -17 74.75 4.47
 1 -1 17 86.13 4.53
 1 1 17 73.63 4.62
 1 -1 -17 76.87 4.54
 -1 -1 17 77.9 4.55
 -1 -1 -17 75.48 4.55
 1 -1 -18 4048.24 90.97
 1 1 18 4153.44 91.57
 -1 1 -18 4002.14 90.32
 -1 -1 -18 4160.57 91.2
 -1 -1 18 4069.64 91.02
 1 -1 18 4152.87 90.54
 -1 1 -18 3978.54 90.98
 -1 -1 -19 27.23 2.88
 -1 -1 19 24.76 2.69
 -1 1 -19 20.66 2.37
 1 -1 19 22.12 2.48
 1 -1 -19 27.8 2.93
 -1 -1 -19 20.63 2.45
 1 1 19 25.05 2.81
 -1 1 19 23.23 2.78
 -1 1 -20 217.05 8.45
 -1 1 20 220.94 9.37
 -1 -1 20 221.1 8.94
 1 1 20 230.52 9.33
 1 -1 -20 220.22 8.96
 -1 -1 20 226.11 8.85
 -1 -1 -20 210.42 8.73
 -1 -1 -20 207.81 8.78
 1 -1 20 211.4 8.5
 -1 1 -20 212.8 8.82
 -1 -1 -21 11.74 2.06
 1 -1 -21 18.3 2.47
 -1 1 -21 14.23 2.4
 1 1 21 12.7 2.19
 -1 1 -21 16.65 2.18
 -1 -1 -21 15.22 2.19
 -1 -1 21 12.3 2.17
 -1 -1 21 12.32 2.09
 1 -1 21 13.54 2.14
 -1 1 21 13.47 2.16
 -1 1 -22 885.83 23.99
 1 -1 22 879.17 24.16
 1 1 22 867.04 24.73
 -1 -1 22 892.94 24.39
 1 -1 -22 888.41 24.58
 -1 -1 22 908.95 24.75
 -1 1 22 908.72 25.17
 -1 -1 -22 895.57 24.54
 -1 -1 -22 888.52 24.65
 -1 1 -22 864.51 24.43
 -1 1 -23 77.29 5.4
 -1 -1 23 73.48 5.02
 -1 1 -23 75.31 4.86
 1 -1 23 75.89 5.04
 -1 1 23 74.58 5.35
 1 -1 -23 78.49 5.22
 -1 -1 -23 64.32 4.77
 -1 -1 23 72.75 4.95
 -1 -1 -23 75.23 5.08
 1 1 23 81.52 5.4
 -1 1 -24 46.26 4.05
 -1 -1 24 62.73 4.59
 1 -1 -24 48.91 4.13
 -1 1 -24 48.36 3.89
 1 -1 24 53.34 4.17
 -1 1 24 42.9 4.17
 -1 -1 24 46.58 4.08
 -1 -1 -24 49.64 4.15
 -1 -1 -24 48.56 4.12
 1 1 24 51.14 4.41
 -1 -1 25 1.03 1.22
 1 1 25 3.3 1.61
 1 -1 25 4.17 1.73
 -1 1 25 1.54 1.56
 -1 -1 -25 0.67 1.12
 -1 1 -25 2.04 1.59
 -1 -1 -25 3.05 1.41
 -1 1 -25 2.1 1.67
 -1 -1 25 1.37 1.43
 1 -1 -25 5.77 1.89
 1 -1 -26 439.74 15.18
 -1 1 26 418.02 15.53
 1 1 26 418.48 15.3
 -1 -1 -26 415.23 14.93
 -1 1 -26 447.29 14.67
 -1 1 -26 416.96 14.96
 -1 -1 26 435.28 15.18
 -1 -1 26 432.77 15.17
 1 -1 26 427.25 14.75
 1 1 27 7.14 2.01
 -1 -1 -27 5.48 1.95
 -1 -1 27 7.02 1.94
 -1 -1 27 6.29 1.97
 -1 1 27 4.99 1.78
 -1 1 -27 7.68 2.16
 -1 1 -27 5.86 1.92
 1 -1 27 4.18 1.53
 1 -1 -27 8.42 2.16
 -1 -1 28 76.46 5.62
 -1 -1 -28 68.82 5.38
 -1 1 -28 74.26 5.52
 -1 1 28 82.05 6.14
 -1 -1 28 66.33 5.35
 1 -1 28 77.68 5.57
 1 -1 -28 80 5.7
 1 1 28 89.66 6.2
 -1 1 -28 80.73 5.53
 1 -1 29 57.04 5.07
 1 1 29 66.89 5.63
 -1 1 -29 70.42 5.77
 -1 -1 -29 61.02 5.27
 -1 -1 29 40.02 4.38
 -1 -1 29 48.11 4.57
 1 -1 -29 67.92 5.55
 -1 1 29 58.18 5.45
 -1 -1 30 1295.14 34.77
 1 1 30 1205.91 34.84
 -1 1 30 1248.48 35.22
 -1 1 -30 1255.57 34.42
 1 -1 -30 1240.66 34.26
 1 -1 30 1268.77 34.19
 -1 -1 -30 1278.37 34.64
 -1 1 31 9.08 2.69
 -1 -1 -31 16.04 3.12
 1 -1 31 17.49 3.03
 -1 1 -31 41.65 5.79
 1 1 31 24.73 3.68
 1 -1 -31 30.22 4.04
 -1 -1 31 16.3 3.09
 -1 1 32 19.66 3.34
 1 1 32 14.64 3.12
 1 -1 -32 17.77 2.98
 -1 -1 32 24.08 3.43
 -1 1 -32 24.02 3.52
 1 -1 32 21.52 3.25
 -1 -1 -32 22.18 3.42
 -1 -1 33 27.05 4.38
 -1 -1 -33 36.95 4.47
 1 1 33 40.95 4.81
 1 -1 33 36.26 4.33
 -1 1 33 25.98 4.78
 1 -1 -34 1127.69 32.2
 -1 1 -34 1111.65 31.92
 -1 1 34 1074.43 32.89
 1 1 34 1126.2 32.83
 -1 -1 34 1108.98 32.09
 -1 -1 -34 1074.09 31.85
 1 -1 34 1125.4 31.93
 1 1 35 25.91 4.11
 -1 1 -35 43.83 5.14
 1 -1 35 29.26 4
 1 -1 -35 44.41 5.03
 -1 -1 35 16.88 3.36
 -1 -1 -35 28.28 4.16
 -1 1 35 13.86 3.1
 -1 1 36 47.52 5.24
 1 1 36 44.27 5.07
 -1 -1 36 44.5 4.9
 1 -1 -36 43.09 4.78
 -1 -1 -36 39.76 4.62
 -1 1 -36 41.15 4.77
 1 -1 36 44.42 4.76
 -1 1 37 29.96 4.53
 1 1 37 37.87 4.74
 -1 1 -37 41.9 4.98
 -1 -1 37 24.33 4.04
 1 -1 37 28.6 4.42
 -1 -1 -37 33.97 4.5
 1 -1 -37 40.32 4.68
 1 -1 38 524.94 19.33
 -1 -1 -38 531.02 19.42
 1 -1 -38 524.32 19.33
 -1 1 38 523.79 20.35
 -1 1 -38 514.37 19.16
 -1 -1 38 505.97 19.48
 1 1 38 495.58 19.72
 -1 1 -39 32.96 4.54
 -1 -1 39 4.95 2.69
 -1 -1 -39 15.92 3.48
 1 -1 -39 32.63 4.53
 1 1 39 14.55 3.74
 -1 1 39 6.02 2.65
 1 -1 39 8.41 3.02
 1 1 40 20.35 3.85
 1 -1 -40 18.9 3.32
 1 -1 40 13.55 3.21
 -1 -1 40 18.63 3.71
 -1 1 40 11.76 3.31
 -1 -1 -40 16.32 3.42
 -1 1 -40 18.44 3.46
 -1 -1 -41 40.2 5.01
 1 -1 -41 58.68 6.17
 -1 1 41 47.41 5.93
 -1 -1 -41 38.08 5.06
 -1 -1 41 34.27 5.08
 -1 1 -41 50.72 5.65
 1 -1 41 65.22 6.44
 1 1 41 50.15 5.8
 -1 -1 -42 314.61 14.48
 -1 1 42 286.77 14.97
 1 -1 -42 300.78 14.48
 1 1 42 296.11 14.96
 -1 -1 42 315.43 15.06
 -1 -1 -42 338.55 15.07
 -1 1 -42 322.46 14.69
 1 -1 42 344.55 15.23
 -1 -1 -43 14.69 3.37
 1 1 43 7.7 3.01
 -1 1 -43 21.25 4.07
 1 -1 43 21.23 3.94
 -1 -1 -43 13.34 3.72
 1 -1 -43 8.12 3.33
 -1 1 43 3.99 2.85
 -1 -1 43 3.05 2.19
 -1 -1 -44 5.12 2.37
 -1 1 -44 6.28 2.83
 1 -1 44 4.25 2.39
 -1 -1 44 5.63 2.39
 -1 -1 -44 6 2.43
 1 1 44 8.55 3.14
 -1 1 44 6.81 2.98
 1 -1 -44 13 3.04
 1 -1 45 28.52 4.82
 1 -1 -45 22.89 4.12
 -1 -1 45 15.35 4.11
 1 1 45 13.54 3.84
 -1 -1 -45 14.14 3.86
 -1 1 45 6.27 3.14
 -1 -1 46 256.69 13.84
 -1 1 46 248.6 14.04
 1 1 46 228.49 13.48
 -1 -1 -46 247.86 13.25
 1 -1 -46 239.09 12.99
 1 -1 46 246.44 13.38
 1 -1 47 7.72 3.74
 -1 1 47 7.27 3.11
 -1 -1 47 4 2.78
 -1 -1 -47 5.73 2.85
 1 1 47 10.67 3.84
 -1 -1 -48 13.62 3.45
 1 1 48 7.29 3.11
 1 -1 -48 5.79 2.38
 1 -1 48 10.57 3.4
 -1 1 48 4.44 3.24
 -1 -1 48 1.36 2.43
 -1 -1 -49 11.24 3.29
 -1 -1 49 8.29 3.5
 1 1 49 11.96 3.98
 -1 1 49 3.77 2.89
 1 -1 49 18.3 4.3
 1 -1 -49 20.4 4.03
 -1 1 50 99.32 9.11
 1 -1 -50 101.76 8.66
 -1 -1 -50 106 8.82
 1 1 50 104.22 9.21
 -1 -1 50 91.02 8.39
 1 -1 50 120.19 9.37
 -1 -1 -51 -0.69 1.74
 1 1 51 2.32 2.66
 -1 -1 51 0.72 2.91
 1 -1 -51 2.06 2.46
 1 -1 51 3.56 2.88
 -1 1 51 0.78 2.88
 1 -1 -52 2.82 2.42
 -1 1 52 1.59 2.63
 1 -1 52 2.18 2.6
 1 1 52 7.05 3.08
 -1 -1 -52 3.54 2.79
 -1 -1 52 2.92 2.31
 1 -1 53 12.62 4.37
 -1 -1 -53 13.03 3.66
 -1 1 53 10.52 4.31
 1 1 53 16.03 4.66
 1 -1 -53 15.09 4.29
 -1 -1 53 7.44 3.49
 -1 -1 -54 115.88 9.6
 1 -1 -54 122.04 9.77
 -1 1 54 99.76 9.63
 -1 -1 54 103.36 9.33
 1 1 54 121.34 10.35
 1 -1 54 106.46 9.35
 -1 -1 55 3.1 3.14
 1 1 55 2.52 3.58
 1 -1 55 12.32 4.59
 -1 -1 -55 3.76 3.05
 -1 1 55 4.18 3.48
 1 -1 -55 13.38 4.26
 1 1 56 1.71 2.71
 -1 1 56 2.55 2.93
 1 -1 -56 1.51 3.06
 -1 -1 -56 -0.76 2.92
 1 -1 56 -0.78 2.69
 -1 -1 56 0.79 2.83
 1 1 57 2.61 3.33
 1 -1 57 4.75 3.86
 1 -1 -57 17.75 4.48
 -1 1 57 6.08 3.71
 -1 -1 -57 5.43 3.55
 -1 -1 57 6.46 3.93
 1 1 58 90.1 9.54
 -1 -1 58 108.55 9.87
 1 -1 -58 110.93 9.8
 -1 -1 -58 113.42 9.91
 -1 1 58 104.49 10.18
 1 -1 58 112.52 10.04
 1 -1 -59 7.92 3.71
 1 -1 59 0.82 3.31
 -1 -1 -59 4.01 3.06
 -1 -1 59 5.88 4.25
 1 1 59 5.39 3.43
 -1 1 59 3.6 3.33
 1 -1 -60 -0.8 2.55
 -1 -1 -60 1.62 2.89
 -1 1 60 1.83 2.9
 1 -1 60 2.49 2.74
 1 1 60 0.91 2.75
 -1 -1 60 -0.86 2.58
 -1 -1 61 2.59 3.78
 1 -1 61 1.68 3.3
 1 -1 62 57.84 7.66
 -1 -1 62 51.29 7.3
 2 0 0 6971.63 148.55
 2 0 -1 624.67 15.36
 -2 0 1 619.19 15.69
 2 0 1 640.02 15.57
 2 0 -2 62.49 2.85
 -2 0 2 58.51 2.98
 0 -2 -2 61.19 2.6
 2 0 2 66.11 3.02
 0 -2 -3 148.96 4.58
 -2 0 3 140.31 5.15
 2 0 -3 154.3 5.38
 2 0 -3 147.94 4.99
 0 -2 3 150.56 5.41
 -2 0 4 392.68 10.89
 0 -2 -4 390.34 9.84
 2 0 -4 409.6 11.06
 0 -2 4 396.25 11.01
 2 0 -4 392.59 10.5
 0 -2 -4 403.49 9.43
 0 -2 5 214.72 7.18
 0 2 -5 221.74 7.17
 -2 0 5 220.98 7.11
 0 -2 -5 230.83 6.1
 2 0 -5 217.07 6.79
 0 -2 -5 225.76 5.99
 2 0 -5 227.8 7.28
 0 -2 -6 1.94 0.45
 0 -2 6 1.52 0.65
 -2 0 6 1.58 0.58
 0 -2 -6 1.62 0.38
 0 2 -6 2.17 0.69
 2 0 -6 2.37 0.63
 2 0 -6 1.64 0.64
 2 0 -7 3.12 0.72
 0 2 -7 3.67 0.87
 0 -2 -7 2.32 0.45
 0 -2 -7 2.26 0.52
 0 -2 7 2.11 0.74
 2 0 -7 3.26 0.88
 0 -2 7 3.06 0.43
 -2 0 7 2.28 0.71
 0 2 -8 135.87 5.42
 -2 0 8 136.71 5.38
 0 -2 8 144.54 5.64
 0 -2 8 137.93 4.09
 0 2 8 134.61 4.14
 2 0 -8 145.39 5.53
 0 -2 -8 130.64 4.62
 -2 0 -9 328.43 10
 0 -2 -9 303.8 9.18
 -2 0 9 342.15 10.14
 0 2 -9 326.71 10.09
 2 0 -9 339.02 10.15
 0 2 9 335.87 8.47
 0 -2 9 340.2 8.58
 0 -2 9 345.28 10.41
 -2 0 10 23.86 2.12
 -2 0 -10 19.57 1.88
 0 -2 10 21.23 2.07
 0 -2 10 21.69 1.46
 0 2 -10 24.81 2.15
 0 -2 -10 18.84 1.63
 0 2 10 21.66 1.37
 2 0 -10 23.61 2.07
 -2 0 11 217.38 7.8
 0 -2 -11 215.1 7.14
 0 2 11 221.37 6.25
 2 0 -11 222.55 7.83
 0 -2 11 220.67 6.58
 0 -2 11 221.66 8.1
 0 2 -11 231.29 7.95
 -2 0 -11 201.63 7.52
 -2 0 12 1081.98 26.27
 0 -2 12 1053.07 26.52
 0 2 -12 1065.83 26.15
 0 -2 12 999.42 24.45
 2 0 -12 1086.58 26.2
 0 -2 -12 1040.69 25.25
 -2 0 13 123.32 5.76
 0 -2 -13 131.36 5.39
 0 -2 13 128.34 4.89
 2 0 -13 136.82 5.92
 0 2 -13 135.27 5.95
 0 -2 13 132.74 6.04
 0 -2 14 2.17 0.89
 0 -2 14 4.41 0.88
 0 2 -14 3.11 1
 2 0 -14 2.64 0.97
 -2 0 14 4.87 1.22
 0 -2 -14 4.74 1.06
 2 0 15 2.52 1
 0 -2 15 3.37 0.91
 2 0 -15 2.31 0.94
 0 -2 15 2.3 1.04
 0 2 -15 2.56 0.83
 -2 0 15 1.4 0.83
 0 -2 -15 4.11 1.15
 0 -2 -16 1421.91 34.24
 2 0 16 1467.41 34.92
 0 2 16 1333.21 35
 0 2 -16 1450.73 35
 2 0 -16 1447.1 34.85
 0 -2 16 1406.57 35.41
 0 -2 16 1435.02 33.55
 -2 0 16 1403.34 34.89
 0 -2 17 148.69 7.03
 -2 0 17 147.25 6.77
 0 -2 -17 139.42 6.26
 0 2 17 142.97 6.89
 2 0 -17 145.46 6.66
 2 0 17 135.87 6.47
 0 2 -17 154.73 6.89
 0 -2 17 139.69 5.84
 -2 0 18 3.73 1.22
 0 -2 18 3.63 1.04
 0 -2 -18 0.71 0.75
 2 0 -18 2.42 1.03
 2 0 18 2.1 1
 0 2 -18 2.67 1.14
 0 -2 18 1.76 1.01
 0 2 18 3.17 1.23
 -2 0 19 4.18 1.39
 2 0 19 7.89 1.57
 0 2 19 6.67 1.77
 0 -2 -19 11.23 2.29
 2 0 -19 8.7 1.74
 0 -2 19 7.65 1.79
 0 -2 19 10.77 1.72
 2 0 -20 1682.83 40.73
 0 -2 20 1655.81 39.4
 -2 0 20 1598.27 40.64
 0 2 20 1665.53 41.29
 2 0 20 1669.67 40.65
 0 -2 -20 1636.91 40.08
 0 -2 20 1660.45 41.19
 0 2 -20 1616.51 40.7
 0 -2 21 105.73 6.15
 0 2 -21 87.12 5.61
 0 -2 -21 92.5 5.46
 0 2 21 101.66 6.06
 2 0 21 97.55 5.82
 0 -2 21 102.36 5.37
 2 0 -21 101.92 5.83
 -2 0 21 101.39 5.86
 0 2 22 4.2 1.6
 2 0 22 3.78 1.45
 -2 0 22 5.41 1.61
 0 -2 -22 5.51 1.54
 0 2 -22 3.22 1.23
 0 -2 22 3.87 1.21
 2 0 -22 4.14 1.43
 0 -2 -23 43.71 3.86
 2 0 -23 38.9 3.71
 0 2 23 49.77 4.59
 0 2 -23 44.82 4.03
 0 -2 23 41.03 3.52
 -2 0 23 38.59 3.74
 2 0 23 43.54 3.94
 0 -2 -24 1489.12 37.6
 0 -2 24 1511.38 37.17
 -2 0 24 1465.97 38.08
 2 0 24 1490.82 38.08
 2 0 -24 1509.75 38.14
 0 2 -24 1429.72 37.93
 2 0 -24 1424.13 37.36
 0 2 24 1525.38 38.98
 0 -2 -25 74.08 5.12
 2 0 25 62.59 4.94
 -2 0 -25 62.3 4.89
 0 2 25 67.3 5.35
 -2 0 25 63.31 4.88
 2 0 -25 65.13 5.02
 2 0 -25 63.12 4.84
 0 2 -25 80.28 5.8
 0 -2 25 61.8 4.57
 0 -2 26 0.31 0.95
 -2 0 26 0.37 1.11
 -2 0 -26 1.39 1.52
 0 2 26 0.82 1.04
 0 2 -26 4.03 1.75
 0 -2 -26 -0.34 1.04
 2 0 -26 1.36 1.26
 2 0 -26 0.37 1.06
 2 0 26 -0.37 1.13
 0 2 27 3.84 1.82
 2 0 -27 3.52 1.93
 2 0 27 3.49 1.85
 0 2 -27 3.79 2.26
 -2 0 -27 6.07 2.36
 -2 0 27 1.92 1.72
 2 0 -27 6.88 2.22
 0 -2 27 0.98 1.29
 0 -2 -27 6.45 2.32
 2 0 -28 750.61 22.55
 -2 0 28 745.83 22.97
 -2 0 -28 724.56 22.33
 2 0 -28 761.4 23.13
 0 2 28 764.95 23.77
 0 2 -28 772.43 22.92
 0 -2 -28 776.76 22.71
 2 0 28 741.7 22.92
 2 0 29 58.02 5.22
 -2 0 29 67.17 5.47
 -2 0 -29 66.02 5.42
 -2 0 -29 70.09 5.44
 0 2 29 69.69 5.81
 0 -2 29 69.11 5.21
 -2 0 -29 66.53 5.3
 2 0 -29 60.5 5.08
 0 -2 -29 64.28 5.32
 2 0 -29 66.31 5.58
 -2 0 29 55.7 5.18
 -2 0 30 3.65 1.74
 0 -2 30 2.58 1.49
 2 0 -30 0.78 1.67
 -2 0 -30 2.77 1.6
 0 2 30 1.89 1.5
 -2 0 30 0.42 1.45
 -2 0 -30 1.59 1.37
 0 2 -30 4.15 1.73
 2 0 -30 2.97 1.67
 -2 0 -30 1.28 1.08
 0 -2 -30 2.79 1.75
 2 0 30 1.73 1.75
 0 2 31 55.71 5.37
 0 -2 -31 63.3 5.36
 -2 0 -31 41.24 4.46
 2 0 -31 60.46 5.26
 2 0 31 61.14 5.5
 0 -2 31 49.41 4.64
 0 2 -31 56.22 5.05
 -2 0 31 41.69 4.81
 -2 0 -31 50.44 5.04
 -2 0 -31 57.45 5.27
 -2 0 31 46.46 4.78
 2 0 -31 52.08 5.18
 -2 0 -32 789.82 24.06
 2 0 -32 777.84 24.56
 2 0 -32 757.71 23.78
 -2 0 32 802.04 24.58
 0 -2 -32 792.36 24.08
 0 -2 32 754.86 23.32
 -2 0 -32 761.05 24.26
 0 2 32 742.36 24.83
 2 0 32 782.1 24.56
 -2 0 -32 733.03 23.57
 0 2 -32 778.46 24.21
 -2 0 32 738.89 24.54
 -2 0 33 0.5 1.92
 0 -2 -33 6.1 2.43
 2 0 -33 32.5 4.81
 -2 0 -33 3.89 2.02
 2 0 33 16.17 4.11
 -2 0 33 4.17 1.93
 -2 0 -33 8.68 2.99
 0 -2 33 3.28 1.66
 2 0 -33 4.28 2.09
 -2 0 -33 3.72 1.99
 0 2 -33 36.74 4.96
 0 2 33 7.79 2.43
 0 -2 34 1.27 1.4
 2 0 -34 4.77 1.88
 0 -2 -34 -0.45 1.48
 2 0 34 -0.49 1.62
 -2 0 34 0.96 1.58
 0 2 34 0.53 1.53
 -2 0 -34 1.34 1.6
 0 2 -34 1.4 1.78
 -2 0 -34 2.85 1.44
 -2 0 -34 1.32 1.57
 2 0 -34 -0.44 1.52
 -2 0 34 1.56 1.49
 0 2 -35 29.62 4.07
 2 0 35 29.31 4.19
 -2 0 -35 27.07 3.78
 2 0 -35 36.33 4.43
 0 -2 -35 24.5 3.58
 -2 0 -35 26.48 3.7
 -2 0 35 26.89 4.21
 0 2 35 23.08 4.1
 0 -2 35 25.78 3.66
 -2 0 35 27.52 4.15
 2 0 -35 23.08 3.73
 -2 0 -35 30.41 4.01
 -2 0 36 275.26 12.94
 2 0 -36 277.03 12.83
 0 2 36 276.87 13.43
 -2 0 -36 285.37 13.01
 2 0 -36 236.87 11.78
 0 -2 36 236.46 11.53
 0 -2 -36 271.22 12.46
 2 0 36 270.56 12.84
 -2 0 -36 258.61 12.11
 0 2 -36 280.44 12.76
 -2 0 36 232.33 12.45
 -2 0 -36 266.37 12.34
 -2 0 -37 17.39 3.27
 0 -2 37 9.29 2.6
 -2 0 37 9.64 2.72
 -2 0 -37 10.91 2.77
 -2 0 -37 12.39 2.72
 0 2 -37 33.96 4.53
 2 0 37 26.23 4.86
 0 2 37 13.88 3.37
 0 -2 -37 17.1 3.59
 2 0 -37 26.93 3.97
 2 0 -37 6.68 2.67
 -2 0 37 15.56 3.33
 2 0 38 0.55 1.66
 2 0 -38 2.64 1.96
 -2 0 -38 -0.53 1.34
 -2 0 38 0.59 1.77
 -2 0 -38 0.49 1.47
 2 0 -38 1.47 1.62
 0 2 38 0.59 1.6
 0 -2 -38 -1 1.73
 0 2 -38 -0.51 1.95
 -2 0 38 -0.53 1.83
 -2 0 -38 0.5 1.42
 0 -2 38 -0.95 1.64
 2 0 -39 65.09 6.17
 2 0 39 38.34 5.13
 2 0 -39 25.66 4.22
 -2 0 -39 29.88 4.22
 0 -2 -39 19.69 3.96
 0 2 39 22.51 4.3
 -2 0 39 15.62 3.97
 0 -2 39 23.07 3.73
 -2 0 -39 14.3 3.42
 0 2 -39 48.64 5.17
 2 0 -40 409.05 16.86
 0 2 -40 436.58 17.42
 0 -2 -40 418.18 17.19
 2 0 -40 439.17 17.69
 2 0 40 441.61 17.98
 -2 0 -40 433.49 17.64
 0 -2 40 428.21 16.96
 -2 0 40 428.92 18.37
 -2 0 -40 412.9 17.09
 0 2 40 413.94 18.09
 -2 0 41 2.52 2.62
 0 -2 41 7.29 3.37
 0 2 41 7.63 3.04
 0 2 -41 39.38 5.7
 -2 0 -41 2.68 2.99
 2 0 -41 -1.06 1.75
 -2 0 -41 11.47 3.19
 0 -2 -41 7.7 2.52
 2 0 -41 38.06 4.91
 2 0 41 18.41 3.63
 2 0 -42 9.89 3.09
 2 0 42 6.69 2.72
 0 2 42 0.65 1.86
 0 -2 -42 0.56 1.87
 -2 0 42 2.59 2.32
 -2 0 -42 4.08 2.16
 0 2 -42 3.91 2.61
 2 0 -42 0.54 1.79
 0 -2 42 1.61 2.12
 -2 0 -42 1.1 2.03
 0 2 43 50.56 6.2
 0 2 -43 70.03 6.85
 0 -2 -43 52.6 6.02
 2 0 -43 117.6 8.68
 0 -2 43 85.56 8.4
 2 0 -43 53.27 6.07
 -2 0 -43 42.75 5.43
 2 0 43 113.5 8.73
 -2 0 43 51.51 6.19
 0 2 -43 88.52 7.49
 -2 0 -43 57.62 6.2
 2 0 -44 423.38 17.86
 -2 0 44 481.36 19.84
 -2 0 -44 416.85 17.68
 0 -2 -44 431.42 18.26
 0 2 -44 425.31 18.06
 2 0 44 442.92 18.77
 0 -2 44 438.53 17.85
 0 2 44 436.9 19.36
 2 0 -44 451.58 18.63
 -2 0 -44 432.05 18.41
 0 2 45 16.66 3.87
 -2 0 -45 6.84 2.86
 0 -2 45 16.88 4.52
 0 2 -45 12.74 3.63
 0 -2 -45 16.96 3.53
 -2 0 45 4.79 3.28
 2 0 45 19.53 4.04
 -2 0 46 -0.7 2.23
 0 -2 46 2.39 2.42
 0 2 -46 -1.24 2.36
 -2 0 -46 -0.64 2.43
 2 0 -46 3.81 2.85
 2 0 46 0.66 2
 0 -2 -46 -0.62 2.21
 0 2 46 1.42 2.03
 -2 0 47 12.32 3.68
 2 0 -47 29.31 4.99
 0 -2 -47 28.43 5.13
 2 0 47 32.59 5.32
 0 -2 47 12.29 3.63
 -2 0 -47 22.83 4.15
 0 2 47 9.43 3.48
 0 2 -47 12.63 3.97
 0 2 -48 168.27 10.95
 0 -2 48 180.86 11.07
 -2 0 -48 170.3 11.16
 2 0 48 172.1 11.42
 -2 0 48 152.13 11.26
 0 -2 -48 188.45 11.54
 0 2 48 180.92 11.96
 2 0 -48 158.33 10.73
 0 -2 -49 10.55 3.51
 0 2 49 4.57 3
 0 2 -49 6.59 2.82
 2 0 -49 20.25 4.08
 0 -2 49 9.61 3.35
 -2 0 49 0.75 2.6
 -2 0 -49 8.17 3.12
 2 0 49 15.54 4.16
 0 2 -50 -1.34 2.64
 0 -2 50 0.66 1.98
 2 0 50 0.72 2.06
 2 0 -50 1.37 2.36
 -2 0 50 -0.77 2.45
 0 -2 -50 -2.01 2.48
 0 2 50 0.78 2.22
 -2 0 -50 -2.09 2.48
 0 2 -51 7.49 3.44
 -2 0 -51 10.65 3.33
 -2 0 51 10.23 3.45
 0 2 51 10.3 4.01
 2 0 51 12.44 3.7
 0 -2 51 5.4 2.89
 2 0 -51 18.86 4.32
 0 -2 -51 6.14 3.06
 -2 0 52 91.47 9.08
 0 -2 -52 112.14 9.1
 -2 0 -52 104.03 8.98
 2 0 52 106.79 9.34
 0 2 52 121.31 10.19
 0 -2 52 98.11 8.66
 0 2 -52 115.36 9.2
 2 0 -52 105.31 9.03
 0 -2 53 3.54 3.1
 -2 0 53 2.45 2.34
 0 2 53 4.13 3.25
 2 0 53 10.63 4.04
 0 2 -53 2.84 2.71
 -2 0 -53 4.42 3.07
 0 -2 -53 4.98 3.26
 2 0 -53 15.92 4.37
 -2 0 54 0.83 2.51
 2 0 54 0.77 2.45
 0 2 -54 -0.72 2.49
 0 -2 54 2.9 2.59
 0 2 54 -1.69 2.28
 0 -2 -54 1.45 2.58
 -2 0 -54 0.75 2.47
 2 0 -54 -0.74 2.44
 -2 0 -55 6.05 3.07
 2 0 -55 18.78 4.71
 0 -2 -55 6.63 3.59
 0 2 -55 8.81 3.64
 0 -2 55 7.33 3.21
 -2 0 55 8.42 3.86
 2 0 55 18.76 4.78
 0 2 55 6 3.57
 -2 0 56 74.51 8.57
 0 -2 56 75.81 8
 0 2 -56 81.85 8.29
 2 0 56 80.63 8.57
 0 2 56 81.01 8.87
 0 -2 -56 76.18 8.04
 -2 0 -56 63.72 7.54
 2 0 -56 87.15 8.66
 0 -2 57 2.28 2.9
 2 0 -57 9.36 4.14
 0 2 57 5.35 3.81
 -2 0 -57 3.12 2.88
 0 -2 -57 -0.76 3.07
 0 2 -57 0.75 2.79
 2 0 57 7.34 4.19
 -2 0 57 3.48 3.11
 -2 0 58 0.88 2.65
 -2 0 -58 -0.79 3.02
 0 2 58 4.55 3.01
 0 -2 58 -0.78 2.23
 0 2 -58 -0.77 2.32
 2 0 58 -3.33 2.97
 2 0 -58 1.58 2.26
 0 -2 -58 3.08 2.85
 0 2 59 1.85 2.65
 2 0 -59 8.01 3.9
 0 -2 59 2.38 2.93
 -2 0 -59 7.26 3.85
 2 0 59 0.85 3.04
 0 2 -59 7.81 4.02
 -2 0 59 1.78 3.18
 0 -2 -59 3.14 3
 0 -2 -60 40.82 6.16
 0 -2 60 38.81 6.12
 2 0 60 29.37 5.64
 -2 0 60 34.37 6.15
 0 2 60 43.58 7.1
 0 -2 61 3.28 3.13
 -2 0 61 -0.91 2.89
 2 0 61 4.38 3.24
 0 -2 62 -0.83 2.86
 0 -2 63 3.37 3.6
 -1 -2 0 10.82 1.27
 2 1 0 12.84 1.38
 -2 -1 0 13.09 1.41
 -1 -2 1 96.71 4.08
 -2 -1 1 80.63 3.61
 -2 -1 -1 100.36 4.04
 2 1 -1 96.55 4.05
 -1 -2 -1 76.72 3.61
 -1 -2 1 87.02 2.89
 -2 -1 1 80.08 3.76
 2 1 1 84 3.78
 -2 -1 1 77.18 2.84
 -1 -2 2 22.09 1.29
 -2 -1 2 18.19 1.6
 -2 -1 2 20.28 1.26
 2 -1 -2 21.29 1.39
 -1 -2 2 25.3 2.07
 -2 -1 2 24.42 1.89
 -1 -2 -2 23.09 1.47
 1 -2 -2 25.25 1.37
 -1 -2 -2 20.86 1.68
 2 1 2 16.95 1.61
 -2 -1 -2 23.94 1.86
 2 1 -2 25.85 1.97
 -2 -1 3 49.53 2.15
 -2 -1 -3 56.47 2.99
 -1 -2 3 53.31 2.86
 -2 -1 3 48.29 2.67
 2 -1 -3 48.25 2.14
 -1 -2 -3 47.47 2.38
 -1 -2 3 55.71 3.09
 2 1 3 42.11 2.6
 2 1 -3 52.49 2.95
 2 -1 -3 46.98 2.67
 1 -2 -3 54.5 2.23
 -1 -2 -3 47.11 2.61
 -1 -2 3 56.4 2.25
 -2 -1 3 51.5 2.89
 -2 1 -3 43.52 2.08
 -2 1 -4 197.58 5.54
 2 1 -4 176.37 6.51
 -1 -2 4 194.81 5.5
 -1 -2 -4 185.31 6.09
 2 1 4 189.51 6.42
 -1 -2 -4 188 5.89
 -1 -2 4 182.3 6.28
 -2 -1 4 177.13 6.18
 1 -2 -4 197.31 5.54
 -2 -1 4 186.45 5.5
 -2 -1 -4 187.59 6.46
 -2 -1 4 172.79 6.36
 2 -1 -4 186.4 5.34
 2 -1 -4 177.47 6.24
 2 1 -5 118.86 4.98
 1 -2 -5 111.51 4.01
 -1 2 -5 110.75 4.59
 -1 -2 -5 123.74 4.5
 -2 1 -5 130.03 4.23
 -2 -1 5 129.9 4.27
 -1 -2 5 107.97 3.96
 -1 -2 -5 133.59 4.68
 2 -1 -5 117.5 4.77
 -1 -2 5 113.6 4.72
 2 -1 -5 128.8 3.95
 -2 -1 5 122.64 4.78
 2 1 5 131.77 4.97
 -1 -2 -6 4.04 0.84
 -2 1 -6 2.99 0.68
 2 -1 -6 3.75 0.79
 -2 1 6 4.3 0.59
 -2 -1 6 5.34 0.95
 2 1 6 5.67 0.97
 -1 2 -6 5.9 1
 -1 -2 -6 3.28 0.74
 2 -1 -6 4.59 0.63
 1 -2 -6 4.05 0.71
 -1 -2 6 5.38 0.78
 -2 -1 6 2.85 0.61
 -1 -2 6 2.13 0.74
 -1 -2 7 158.52 5.24
 -1 -2 -7 158.02 5.63
 -2 -1 7 158.77 5.32
 -2 1 7 150.09 4.53
 -2 1 -7 155.83 5.26
 2 1 7 154.12 5.81
 -1 -2 7 147.6 5.76
 -1 2 -7 161.78 5.86
 -2 -1 7 145.84 5.64
 -1 2 -7 150.66 4.65
 1 -2 -7 146.04 5.2
 2 -1 -7 175.23 6.04
 2 -1 -7 158 4.7
 -1 -2 -7 154.85 5.41
 -1 -2 8 19.31 1.87
 -2 1 8 18.19 1.19
 1 -2 -8 17.02 1.48
 -1 2 -8 18.67 1.8
 2 1 8 19.63 1.84
 -2 1 -8 18.72 1.6
 -1 2 -8 12.04 1.12
 -2 -1 8 19.81 1.62
 -2 -1 8 18.37 1.78
 -1 -2 8 16.42 1.49
 -1 -2 -8 19.63 1.79
 2 -1 -8 20.77 1.93
 -2 -1 -8 18.92 1.85
 1 -2 -9 59.13 2.99
 -1 2 -9 55.31 2.55
 -2 -1 9 51.41 3.15
 -2 1 9 54.77 2.31
 -1 -2 -9 53.17 3.14
 2 -1 -9 56.21 3.27
 -2 -1 9 55.9 3
 -1 2 -9 56.18 3.27
 -1 -2 9 55.73 2.92
 -2 1 -9 59.8 3.05
 -1 -2 9 63.23 3.54
 -2 -1 -9 52.47 3.26
 -1 -2 10 145.03 5.29
 -2 1 10 134.33 4.31
 2 -1 -10 128.71 5.49
 -2 -1 -10 137.72 5.73
 -1 2 -10 133.44 4.64
 -2 -1 10 131.3 5.23
 -2 -1 10 124.8 5.46
 -1 2 -10 142.65 5.7
 -1 -2 -10 127.8 5.43
 1 -2 -10 137.36 5.18
 -2 1 -10 142.59 5.37
 -1 -2 10 133.87 5.76
 1 2 11 3.46 0.79
 2 -1 -11 8.44 1.34
 -1 -2 11 4.56 0.97
 -1 2 -11 3.93 0.76
 -2 -1 11 7.02 1.14
 -1 -2 11 4.8 1.13
 1 -2 -11 3.59 0.86
 -2 -1 11 10.57 1.52
 -2 -1 -11 4.01 1.05
 -2 1 -11 10.17 1.34
 -1 -2 -11 8.49 1.34
 -2 1 11 4.25 0.69
 -1 2 -11 5.55 1.13
 -2 -1 12 1.62 0.77
 -1 -2 12 1.75 0.94
 -1 -2 12 1.86 0.81
 -1 2 -12 1.66 0.6
 1 2 12 2.63 0.73
 -2 -1 12 1.81 0.74
 -2 1 -12 2.46 0.86
 -2 1 12 2.15 0.54
 1 -2 12 1.93 0.62
 -1 2 -12 1.62 0.82
 2 -1 -12 2.61 0.88
 -1 -2 -12 1.39 0.63
 1 -2 -12 3.2 0.88
 -2 -1 -12 2.1 0.88
 -1 -2 13 17.95 1.86
 -1 2 -13 13.77 1.44
 1 -2 13 9.56 1.25
 -1 -2 13 18.75 2.07
 -2 1 -13 8.37 1.35
 2 -1 -13 6.34 1.28
 -1 2 -13 17.27 1.95
 1 -2 -13 16.56 1.79
 -1 -2 -13 8.38 1.46
 -2 -1 13 8.41 1.43
 -2 -1 -13 18.74 2.07
 2 1 13 10.71 1.61
 -1 -2 -14 15.53 1.97
 -2 -1 14 14.26 1.9
 2 -1 -14 17.24 1.97
 1 -2 14 16.51 1.64
 -1 2 -14 17.1 1.67
 -2 1 -14 19.01 2.03
 2 1 14 15.23 1.95
 -2 -1 -14 17.09 2.05
 1 -2 -14 21.8 2.07
 -1 -2 14 19.69 2.04
 -1 2 -14 21.39 2.25
 -1 -2 14 19.07 2.22
 -2 -1 15 106.81 5.32
 2 -1 -15 106.33 5.28
 1 -2 -15 80.16 4.43
 -1 2 -15 79.02 4.63
 -1 -2 15 80.05 4.46
 -1 -2 15 85.48 4.96
 -2 1 -15 100.4 4.96
 -2 -1 -15 83.49 4.83
 -1 -2 -15 100.43 5.18
 -1 2 -15 82.49 4.09
 1 -2 15 109.59 4.58
 2 1 15 103.52 5.35
 -1 -2 16 5.35 1.35
 2 -1 -16 5.08 1.27
 -2 -1 -16 2.48 1.09
 1 -2 16 6.62 1.18
 -1 2 -16 1.93 0.75
 1 2 16 2.35 1
 -2 -1 16 5.44 1.27
 2 1 16 2.81 1.07
 -2 1 -16 3.86 1.17
 1 -2 -16 3.48 1.12
 -1 -2 16 2.21 0.92
 -1 -2 -16 3.25 1.12
 -1 2 -16 4.67 1.37
 -1 2 -17 54.1 3.29
 1 -2 17 43.55 3.05
 -1 -2 17 55.48 4.03
 -2 -1 -17 55.97 3.96
 -2 -1 17 49.06 3.69
 -1 -2 -17 40.73 3.41
 1 -2 -17 48.93 3.48
 -1 2 17 43.37 3.62
 -1 -2 17 58.55 3.83
 -2 1 -17 51.27 3.67
 1 2 17 50.73 3.84
 2 -1 17 57.62 3.76
 -1 2 -17 52.56 3.84
 2 1 17 42.83 3.57
 2 -1 -17 44.61 3.49
 -1 -2 -18 10.85 1.72
 1 -2 18 11.22 1.58
 -2 1 -18 8.89 1.69
 -2 1 -18 9.93 1.68
 -2 -1 -18 8.75 1.66
 1 -2 -18 8.04 1.55
 -1 -2 -18 12.04 2
 2 1 18 4.8 1.36
 -1 2 18 8.34 1.67
 -1 2 -18 8.02 1.4
 2 -1 18 8.82 1.58
 2 -1 -18 9.33 1.68
 -2 -1 18 6.41 1.5
 1 2 18 7.78 1.68
 -1 -2 18 7.59 1.61
 -1 2 -18 5.91 1.55
 -1 -2 18 6.41 1.38
 -2 -1 -19 40.44 3.5
 -2 1 -19 41.15 3.36
 -2 -1 19 43.37 3.57
 -1 -2 -19 47.61 3.57
 -1 2 -19 36.04 3.3
 -1 -2 19 36.44 3.21
 -1 2 -19 39.26 2.98
 -2 1 -19 38.06 3.31
 1 -2 -19 42 3.35
 1 2 19 38.4 3.5
 -1 -2 19 41.38 3.17
 -1 2 19 34.58 3.44
 1 -2 19 33.64 2.82
 2 1 19 34.78 3.27
 2 -1 19 36.63 3.19
 2 -1 -19 39.79 3.44
 -1 -2 -19 40.15 3.49
 -1 -2 19 41.91 3.69
 2 -1 20 4.03 1.31
 -1 -2 20 4.78 1.4
 2 -1 -20 4.09 1.31
 -2 -1 -20 4.78 1.37
 1 -2 -20 4.3 1.29
 1 -2 20 6.42 1.37
 -2 -1 20 6.77 1.62
 -1 -2 20 6.53 1.63
 -1 2 20 4.86 1.52
 -1 2 -20 5.16 1.31
 1 2 20 3.8 1.29
 -1 -2 20 5.35 1.21
 2 1 20 9.04 1.84
 -2 1 -20 4.2 1.35
 -1 -2 -20 3.81 1.11
 -2 1 -20 4.47 1.34
 -1 -2 -20 5.69 1.52
 -1 2 -20 5.3 1.35
 -1 2 21 73.81 5.19
 -2 -1 -21 89.24 5.44
 -1 2 -21 95.01 5.01
 1 -2 -21 85.94 5.21
 -1 2 -21 81.63 5.22
 2 -1 -21 70.96 4.93
 2 1 21 69.4 5.04
 -1 -2 21 98.72 5.22
 -1 -2 21 95.68 5.82
 -1 -2 -21 69.15 4.7
 2 1 -21 83.09 5.19
 -1 -2 -21 76.96 5.1
 1 2 21 86.72 5.59
 -2 1 -21 75.45 4.95
 -2 -1 21 80.82 5.22
 1 -2 21 68.94 4.4
 -1 -2 21 91.97 5.32
 2 -1 21 85.32 5.07
 -2 1 -21 72.07 4.74
 -1 2 -22 7.4 1.71
 2 -1 22 6.95 1.62
 -2 -1 22 8.29 1.93
 -1 -2 -22 6.78 1.83
 -2 1 -22 6.4 1.62
 -1 2 -22 8.66 1.68
 2 1 22 4.78 1.54
 1 -2 22 5.42 1.38
 -2 1 -22 6.56 1.57
 -1 -2 22 7.36 1.54
 -1 -2 -22 6.27 1.59
 -2 -1 -22 8.38 1.97
 1 -2 -22 5.62 1.53
 2 -1 -22 8.87 1.92
 1 2 22 5.88 1.65
 -1 -2 22 5.69 1.41
 2 1 -22 8.12 1.75
 -1 2 22 2.86 1.45
 -1 -2 -23 131.43 6.82
 -1 -2 23 120.25 6.44
 -1 -2 23 126.66 6.8
 -2 -1 23 139.35 7.28
 -1 -2 -23 155.62 7.69
 1 -2 -23 119.59 6.63
 -1 2 -23 126.47 6.31
 -2 1 -23 142.85 7.01
 2 -1 23 134.03 6.76
 2 1 23 139.07 7.46
 2 1 -23 123.91 6.78
 1 -2 23 137.19 6.59
 -1 2 -23 121.38 6.91
 -2 1 -23 152.38 7.4
 -2 -1 -23 115.44 6.72
 -1 2 23 147.95 7.79
 1 2 23 117.73 6.99
 2 -1 -23 144.05 7.31
 1 -2 -24 8.07 1.86
 2 1 -24 7.18 1.74
 1 2 24 6.74 1.96
 -2 -1 -24 4.41 1.56
 -1 -2 -24 10.7 1.99
 2 1 24 5.56 1.67
 2 -1 -24 5.5 1.77
 -2 1 -24 7.26 1.7
 -2 1 -24 7.95 1.81
 -1 2 -24 6.95 1.66
 -1 2 -24 7.61 1.69
 -1 2 24 10.04 2.03
 -1 -2 24 7.85 1.83
 -1 -2 24 8.79 1.77
 -1 2 24 10.12 2.2
 2 -1 24 6.33 1.63
 -1 -2 -24 6.52 1.71
 -2 -1 24 11.62 2.12
 1 -2 24 9.63 1.8
 2 1 25 9.61 2.13
 -2 1 -25 10.69 2.1
 2 1 -25 12.55 2.19
 -1 2 25 13.13 2.22
 -1 2 -25 16.86 2.34
 -2 1 -25 5.49 1.72
 -1 -2 -25 10.09 2
 2 -1 -25 9.94 2.19
 1 2 25 17.12 2.69
 -2 -1 25 12.75 2.28
 1 -2 -25 25.55 2.97
 -1 -2 25 16.78 2.43
 -1 -2 -25 7.1 1.9
 -1 -2 25 18.69 2.53
 2 -1 25 18.16 2.51
 -1 2 -25 22.83 2.96
 1 -2 25 9.8 1.83
 -1 2 25 16.21 2.67
 1 -2 -26 27.96 3.26
 -1 -2 26 27.24 3.25
 2 1 26 27.61 3.46
 -2 1 -26 17.59 2.63
 -1 -2 26 24.79 3.01
 -1 2 26 23.11 3.04
 -2 1 -26 21.34 2.95
 2 1 -26 30.96 3.4
 2 -1 26 26.83 3.13
 2 -1 -26 26.46 3.26
 -1 -2 -26 24.2 3.04
 -1 2 -26 25.25 2.85
 -2 -1 26 28.87 3.43
 -1 2 26 24.35 3.4
 1 2 26 31.51 3.57
 -1 2 -26 32.47 3.53
 1 -2 26 25.17 2.93
 -1 -2 -26 25.81 3.33
 -1 2 -27 2.44 1.24
 -2 1 -27 2.94 1.57
 1 -2 27 5.51 1.52
 2 -1 27 2.15 1.41
 -1 2 27 4 1.7
 2 1 -27 6.2 1.94
 -1 -2 27 5.87 1.81
 -2 1 -27 4.47 1.71
 -1 2 -27 5.33 1.71
 -1 2 27 5.63 1.85
 1 -2 -27 7.98 2.02
 2 -1 -27 4.18 1.41
 2 1 27 2.9 1.53
 -2 -1 27 3.07 1.42
 1 2 27 3.35 1.44
 -1 -2 -27 4.2 1.75
 -1 -2 27 5.14 1.75
 -1 -2 -27 1.46 0.93
 2 1 -28 19.22 2.82
 1 -2 28 28.74 3.19
 -2 -1 28 20.64 2.99
 -1 -2 -28 26.37 3.21
 2 -1 -28 25.19 3.15
 -1 2 -28 13.75 2.47
 -2 1 -28 16.36 2.75
 1 -2 -28 20.68 2.97
 2 -1 28 20.83 2.9
 -1 -2 -28 22.07 3.13
 -1 -2 28 23.71 3.06
 -2 1 28 15.15 2.76
 2 1 28 25.33 3.41
 -2 1 -28 28.18 3.34
 -1 2 28 25.74 3.45
 1 2 28 23.43 3.29
 -1 -2 -29 5.08 1.8
 -2 -1 29 5.05 1.8
 -2 1 -29 6.24 1.92
 -1 2 29 7.46 2.09
 2 1 29 8.44 2.21
 -2 1 29 9.22 2.42
 1 -2 29 5.28 1.72
 -2 -1 29 10.66 2.45
 -2 1 -29 10.22 2.19
 -2 -1 -29 8.26 1.98
 1 2 29 8.08 2.1
 -1 -2 29 10.85 2.35
 1 -2 -29 11.25 2.2
 -1 2 -29 8.5 2.36
 2 1 -29 7.01 2.08
 2 -1 29 7.36 2.03
 2 -1 -29 8.13 2.17
 1 -2 -30 2.41 1.48
 -2 1 30 3.31 1.69
 -2 -1 -30 4.27 1.87
 1 2 30 1.39 1.33
 2 -1 -30 0.42 1.39
 2 1 30 1.84 1.45
 -2 1 -30 1.22 1.16
 -2 1 -30 2.64 1.61
 2 1 -30 0.4 1.27
 -1 2 30 6.26 2.21
 -2 -1 30 -0.43 1.38
 2 -1 30 2 1.48
 -1 2 -30 2.09 1.83
 -1 -2 -30 1.22 1.4
 -1 -2 30 3.48 1.65
 -2 -1 30 1.69 1.5
 1 -2 30 3.3 1.48
 -2 1 -31 3.52 1.54
 2 1 31 7.11 2.26
 2 -1 31 3.32 1.64
 -1 -2 -31 8.37 2
 -1 2 31 4.95 2.01
 -2 1 31 2.92 1.92
 1 2 31 8.66 2.25
 1 -2 31 10.28 2.21
 1 -2 -31 4.56 1.77
 -2 -1 31 7.41 2
 -2 -1 -31 3.96 1.93
 2 -1 -31 9.11 2.19
 -1 2 -31 6.01 2.05
 -2 -1 31 5.35 2.05
 -2 1 -31 6.71 2.12
 -1 -2 31 8.85 2.21
 2 1 -31 5 1.91
 -1 2 -32 3.97 1.63
 -1 2 32 2.04 1.69
 1 2 32 7.45 2.12
 -2 1 -32 3.88 1.49
 -2 -1 -32 2.73 1.74
 -1 -2 -32 3 1.36
 2 1 32 1.47 1.62
 2 -1 32 2.14 1.59
 1 -2 -32 5.55 2.04
 2 1 -32 4.72 1.79
 -2 1 32 2.02 1.74
 2 -1 -32 4.47 1.81
 -2 1 -32 0.8 1.49
 -2 -1 32 0.46 1.33
 -1 -2 32 0.82 1.3
 -2 -1 32 4.93 1.71
 1 -2 32 4.74 1.65
 2 -1 -33 17.02 2.96
 -1 2 -33 15.42 2.85
 2 1 -33 9.71 2.44
 -2 1 -33 16.97 3.14
 2 1 33 14.61 3.02
 -2 1 -33 14 2.71
 -1 -2 -33 10.61 2.48
 -2 -1 33 12.54 2.78
 -2 1 33 20.47 3.52
 -2 -1 -33 12.57 2.49
 -1 2 33 11.61 2.73
 1 2 33 16.86 3.14
 2 -1 33 12.4 2.55
 1 -2 33 13.51 2.58
 1 -2 -33 14.97 2.74
 -2 -1 33 12.54 2.74
 -1 -2 33 14 2.76
 -2 -1 34 0.96 1.65
 2 -1 -34 5.68 2.39
 -1 2 -34 1.86 1.83
 -2 1 -34 1.26 1.5
 -1 -2 34 3.97 1.79
 -2 -1 -34 2.38 1.58
 2 1 -34 3.17 1.88
 -2 1 -34 0.92 1.45
 -1 -2 -34 0.46 1.31
 -2 1 34 1.08 1.55
 -2 -1 34 3.49 1.91
 1 -2 -34 2.27 1.56
 1 -2 34 2.98 1.86
 -1 2 34 2.15 1.7
 2 -1 34 0.91 1.45
 2 1 34 0.52 1.64
 1 2 34 3.16 2.07
 2 -1 -35 21.9 3.5
 -2 1 -35 27.7 3.92
 1 -2 35 20.22 3.19
 -2 -1 -35 21.11 3.4
 -1 -2 -35 17.87 3.03
 2 1 35 18.7 3.52
 -2 1 35 16.19 3.35
 2 1 -35 13.93 2.9
 -1 -2 35 15.12 2.92
 2 -1 35 16.02 3.04
 -1 2 35 23.62 3.91
 -2 1 -35 14.56 2.83
 -2 -1 35 26.26 3.92
 1 2 35 11.37 2.95
 1 -2 -35 12.16 2.74
 -2 -1 35 23.6 3.53
 -1 2 -35 23.4 3.58
 -1 2 36 9.65 2.82
 -2 1 -36 3.98 2.08
 1 -2 36 10.94 2.65
 1 -2 -36 8.67 2.44
 -2 -1 -36 10.05 2.59
 -2 -1 36 8.11 2.38
 2 -1 -36 13.99 2.91
 -1 -2 -36 7.75 2.13
 2 1 -36 9.04 2.58
 2 -1 36 10.2 2.59
 2 1 36 4.4 2.23
 -1 2 -36 10.28 2.57
 -1 -2 36 7.12 2.36
 -2 1 -36 6.75 2.11
 -2 1 36 11.47 3.1
 -2 -1 36 10.05 2.82
 1 2 36 10.04 2.56
 1 -2 37 25.41 3.71
 2 1 37 23.73 3.84
 -1 -2 37 19.08 3.56
 -2 1 -37 19.58 3.31
 -2 -1 37 21.75 3.7
 2 -1 -37 24.13 3.63
 2 -1 37 29.5 4.07
 -1 2 -37 17.05 3.31
 -1 2 37 26.37 4.14
 -2 -1 37 25.97 3.99
 -2 1 -37 21.71 3.49
 1 2 37 18.34 3.57
 -1 -2 -37 20.48 3.47
 2 1 -37 17.09 3.26
 -2 1 37 22.31 3.91
 1 -2 -37 28.24 3.87
 -2 -1 -37 21.23 3.38
 1 -2 38 0.97 1.46
 -1 -2 -38 1.54 1.77
 1 2 38 1.18 1.59
 -1 2 -38 1.54 2.14
 -2 1 -38 4.05 2.16
 2 1 -38 -0.5 1.58
 2 -1 -38 4.21 2.01
 -1 -2 38 2.52 2.04
 -2 1 38 1.21 2.01
 -1 2 38 0.6 1.73
 -2 -1 38 1.6 2.28
 2 -1 38 1.54 2.03
 1 -2 -38 1.53 1.68
 -2 -1 38 0.56 2
 -2 -1 -38 3.2 1.76
 -2 1 -38 2.33 1.78
 2 1 38 1.74 1.66
 2 -1 -39 24.24 3.62
 -1 -2 39 21.28 3.49
 1 -2 -39 19.3 3.4
 -2 -1 39 23 4.05
 -2 1 39 16.17 3.73
 -1 2 -39 18.39 3.43
 -2 -1 -39 16.31 3.31
 -1 -2 -39 24.28 3.89
 2 -1 39 20.62 3.73
 2 1 -39 13.26 2.99
 1 -2 39 34.36 4.27
 -1 2 39 18.68 3.78
 1 2 39 16.36 3.63
 2 1 39 15.49 3.48
 -2 1 -39 21.24 3.62
 2 -1 -40 7.18 2.58
 -1 2 40 3.83 2.2
 1 -2 -40 4.82 2.11
 2 1 -40 4.16 2.05
 -1 -2 40 5.33 2.33
 2 1 40 4.89 2.54
 1 2 40 0.62 1.68
 -2 1 40 1.91 1.83
 -2 -1 -40 0.56 1.85
 -2 -1 40 -0.59 2.39
 2 -1 -40 1.55 1.4
 -1 2 -40 9.67 2.66
 2 -1 40 8.7 2.79
 1 -2 40 3.57 1.95
 -2 1 -40 6.34 2.2
 -1 -2 -40 5.42 2.26
 -2 -1 -40 4.22 2.14
 1 -2 41 31.82 4.35
 -2 -1 41 21.72 4.15
 -1 2 -41 30.2 4.42
 -1 -2 -41 28.43 4.09
 1 2 41 27.49 4.6
 -2 1 41 24.76 4.48
 2 -1 41 24.55 4.02
 2 1 -41 30.86 4.4
 -2 -1 -41 29.27 4.31
 -2 -1 -41 26.86 4.2
 -2 1 -41 23.15 4.12
 2 1 41 31.26 4.77
 2 -1 -41 28.85 4.11
 -1 2 41 24.82 4.31
 -1 -2 41 32.87 4.56
 1 -2 -41 30.73 4.45
 2 -1 -41 16.27 3.41
 1 -2 42 3.75 2.35
 -2 -1 42 4.34 2.51
 1 2 42 3.92 2.41
 -1 2 42 1.34 1.92
 2 1 42 6.41 2.87
 2 1 -42 3.8 2.38
 2 -1 -42 8.67 2.97
 1 -2 -42 3.92 2.27
 -2 -1 -42 3.5 1.76
 -1 -2 -42 2.29 2.18
 -1 2 -42 7.3 2.84
 1 2 -42 4.5 2.46
 -1 -2 42 3.37 2.28
 -2 1 -42 6.05 2.52
 -2 -1 -42 3.83 2.45
 -2 1 42 3.35 2.4
 2 -1 42 7.42 2.83
 2 -1 -42 3.76 2.35
 2 1 43 50.54 5.95
 -2 1 -43 49.4 5.46
 1 2 43 51.34 6.07
 2 1 -43 43.31 5.24
 1 2 -43 46.65 5.41
 -1 2 -43 41.27 5.18
 2 -1 -43 41.41 5.04
 -2 -1 -43 45.94 5.34
 -1 -2 43 42.61 5.09
 -1 2 -43 55.36 5.77
 1 -2 -43 45.73 5.5
 2 -1 -43 46.2 5.43
 1 -2 43 45.34 5.17
 -1 -2 -43 38.56 4.95
 -2 -1 43 32.44 4.96
 2 -1 43 31.02 4.7
 -2 -1 -43 38.05 5.06
 -1 2 43 46.73 5.9
 -2 1 43 47.82 5.9
 1 2 -44 2.35 2.1
 -1 -2 44 5.88 2.57
 -1 2 44 2.81 1.64
 -1 -2 -44 5.39 2.21
 1 2 44 2.73 1.6
 -2 -1 -44 1.22 2.32
 -1 2 -44 2.99 2.35
 2 1 44 1.34 2.12
 -2 -1 44 0.64 1.84
 2 -1 -44 1.21 2.31
 -2 1 -44 1.15 1.9
 2 -1 -44 1.69 2.15
 1 -2 -44 2.34 2.3
 2 -1 44 4.18 2.61
 -2 1 44 -0.69 2.18
 1 -2 44 3.41 2.3
 -2 -1 -44 2.86 2.04
 2 1 -44 1.7 2.53
 -1 -2 -45 18.26 3.61
 -1 -2 45 19.87 3.93
 -2 -1 -45 31.19 4.6
 1 -2 45 19.92 3.82
 2 1 45 27.42 4.61
 2 -1 -45 28.49 4.41
 1 2 45 25.3 4.62
 -2 -1 45 17.83 3.92
 -2 1 45 25.47 4.85
 1 2 -45 27.06 4.36
 2 -1 45 29.37 4.47
 -1 2 45 21.54 4.36
 -1 2 -45 22.52 3.84
 1 -2 -45 21.58 3.83
 -2 -1 -46 6.38 2.86
 1 2 46 5.76 3.15
 -1 2 -46 -0.62 2.36
 2 -1 46 2.5 2.53
 -2 -1 46 1.36 2.34
 -1 -2 46 1.85 2.2
 -1 -2 -46 1.86 1.97
 1 -2 46 4.81 2.63
 1 -2 -46 3.68 2.34
 2 1 46 4.2 2.76
 1 2 -46 3.69 2.42
 -1 2 46 4.4 2.8
 2 -1 -46 4.45 2.27
 -2 1 46 5.09 2.69
 -2 -1 47 25.11 4.82
 -1 -2 47 20.68 4.12
 -1 2 -47 14.51 3.59
 -1 -2 -47 11.4 3.39
 1 2 -47 17.61 4
 2 1 47 15.75 4
 -2 -1 -47 17.7 3.67
 2 -1 47 19.2 3.84
 1 -2 -47 22.57 4.25
 1 2 47 19.87 4.23
 2 -1 -47 27.91 4.31
 -2 1 47 25.46 4.76
 1 -2 47 17.28 4.01
 -1 2 47 22.41 4.58
 1 -2 -48 1.93 2.38
 -1 -2 48 3.2 2.36
 1 2 -48 1.29 2.04
 1 -2 48 5.05 2.76
 -1 2 48 1.52 1.92
 -1 -2 -48 2.58 1.74
 2 -1 48 1.96 2.41
 1 2 48 3.77 2.38
 -2 -1 48 1.42 2.25
 -2 1 48 -0.77 2.19
 -1 2 -48 1.93 1.94
 2 1 48 4.36 2.5
 2 -1 -48 5.93 2.67
 1 2 49 10.8 3.54
 2 1 49 5.19 2.74
 -1 -2 49 7.85 3
 1 -2 49 10.96 3.32
 1 -2 -49 6.57 2.67
 1 2 -49 11.85 3.21
 2 -1 49 8.68 3.13
 2 -1 -49 13.43 3.69
 -1 2 -49 7.23 2.59
 -2 -1 49 5.81 2.6
 -2 -1 -49 10.91 3.32
 -2 1 49 8.59 3.17
 -1 -2 -49 3.96 2.6
 -1 2 49 6.99 3.06
 1 -2 50 3.96 2.6
 2 -1 50 5.45 2.52
 -1 -2 -50 0.67 2.03
 -2 1 50 -0.8 2.52
 1 -2 -50 0.67 2.22
 -2 -1 50 0.74 2.24
 -1 -2 50 0.67 2.2
 1 2 50 0.79 1.85
 -1 2 50 0.79 1.85
 -1 2 -50 2.68 2.64
 1 2 -50 0.67 2.22
 2 -1 -50 -0.69 2.07
 -2 -1 -50 2.79 2.58
 2 1 50 0.76 2.39
 2 1 51 10.8 3.53
 -2 -1 -51 10.67 3.26
 -1 -2 -51 13.16 3.74
 1 2 51 5.62 3.35
 -1 2 51 5.62 2.97
 2 -1 -51 9.74 3.26
 -1 2 -51 8.27 3.16
 1 -2 -51 14.44 3.77
 1 2 -51 10.31 3.35
 1 -2 51 10.11 3.29
 -2 1 51 4.88 3.2
 2 -1 51 6.9 2.64
 -1 -2 51 6.78 2.68
 -2 -1 51 12.1 3.54
 -1 -2 -52 0.71 2.44
 1 2 52 2.43 2.89
 1 -2 -52 0.7 2.59
 -2 -1 -52 -0.72 2.58
 -1 2 -52 -1.41 2.61
 -2 -1 52 -0.77 2.33
 -2 1 52 0.83 2.37
 2 -1 -52 0.71 2.53
 -1 2 52 2.45 2.7
 2 -1 52 -0.71 2.43
 1 -2 52 -1.37 2.78
 1 2 -52 2.81 2.01
 2 1 52 0.78 2.24
 -1 -2 52 0.69 2.65
 -2 -1 53 9.41 3.52
 -2 1 53 5.91 3.23
 -1 -2 53 10.67 3.47
 -1 -2 -53 10.12 3.59
 -2 -1 -53 14.75 3.93
 2 -1 53 10.85 3.39
 1 -2 -53 17.11 4.25
 -1 2 -53 14.39 3.83
 1 2 -53 6.42 3.13
 2 -1 -53 10.82 3.45
 1 2 53 8.29 3.63
 -1 2 53 11.65 3.9
 2 1 53 11.93 3.65
 1 -2 53 10.5 3.48
 -2 1 54 6.87 3.28
 1 2 54 0.85 2.56
 -2 -1 -54 5.97 3.42
 2 1 54 4.85 3.18
 2 -1 54 4.43 3.07
 -1 -2 -54 2.21 2.23
 1 -2 54 2.13 2.44
 -1 2 54 0.85 2.42
 2 -1 -54 4.41 3.14
 -1 -2 54 2.18 2.59
 -1 2 -54 -0.73 2.71
 1 -2 -54 5.81 3.33
 -2 -1 54 1.59 2.84
 1 2 -54 6.54 2.94
 -1 -2 55 6.66 3
 1 2 55 10.38 4.05
 2 -1 55 14.35 4.08
 -2 1 55 12.19 3.81
 -1 -2 -55 13.49 3.99
 -2 -1 55 11.33 3.63
 1 -2 -55 8.89 3.4
 -1 2 -55 5.22 2.94
 2 1 55 14.77 4.3
 -1 2 55 14.58 4.41
 1 -2 55 8.67 3.46
 2 -1 -55 13.49 3.79
 1 2 -55 18.49 4.24
 -2 -1 -55 7.56 3.75
 -1 -2 56 -2.26 2.88
 1 2 56 -0.88 3.15
 -2 -1 -56 1.54 2.43
 -1 -2 -56 -2.28 2.81
 1 -2 56 -0.73 2.89
 -1 2 56 -4.37 3.73
 -1 2 -56 -0.76 2.98
 -2 -1 56 -0.82 2.93
 1 2 -56 -1.51 3.45
 2 -1 56 3.09 2.95
 2 -1 -56 2.29 2.83
 -2 1 56 6.18 3.47
 1 -2 -56 -0.75 3.21
 2 1 56 1.67 2.52
 -2 1 57 11.66 4.11
 -1 2 -57 22.31 4.77
 1 -2 -57 12.21 4.13
 -2 -1 -57 19.5 4.72
 1 -2 57 13.4 3.97
 -1 -2 57 11.58 3.77
 -1 -2 -57 14.69 4.31
 -2 -1 57 12.47 4.05
 2 -1 -57 12.41 4.2
 1 2 57 8.09 3.55
 -1 2 57 14.24 4.26
 2 -1 57 9.42 3.53
 1 2 -57 11.46 3.94
 2 1 57 18.54 4.49
 2 -1 58 2.4 2.95
 2 1 58 1.72 3.18
 -2 -1 58 0.84 2.9
 -1 2 -58 -0.78 2.79
 -2 1 58 -1.82 3.13
 -2 -1 -58 0.79 3.21
 1 2 -58 0.77 2.33
 1 -2 58 3.03 2.89
 1 2 58 2.74 2.89
 -1 2 58 -0.91 2.3
 1 -2 -58 -0.77 2.56
 2 -1 -58 2.36 3.27
 -1 -2 -58 2.36 3.19
 -1 -2 58 -1.57 2.8
 2 -1 59 8.11 3.47
 2 -1 -59 5.56 3.4
 -2 1 59 8.28 3.62
 -1 -2 -59 10.36 3.81
 1 2 59 12.97 4.24
 1 -2 59 4.61 2.93
 1 2 -59 5.51 3.1
 -2 -1 -59 9.7 3.78
 -1 -2 59 7.96 3.56
 1 -2 -59 11.83 4.12
 -1 2 59 6.47 3.53
 -2 -1 59 5.99 3.06
 -1 2 -59 3.97 3.13
 2 1 59 6.14 3.02
 -2 -1 60 -3.46 2.86
 1 -2 60 -3.13 2.79
 2 -1 60 1.65 2.84
 -2 1 60 0.93 2.52
 -1 -2 60 0.81 3.21
 2 1 60 0.89 2.56
 -1 -2 61 5.81 3.27
 -2 -1 61 17.58 4.9
 1 -2 61 8.66 3.53
 2 -1 61 6.7 3.66
 -1 -2 62 1.69 2.8
 -2 -1 62 5.36 3.81
 1 -2 62 -0.81 2.55
 1 -2 63 4.92 3.68
 -1 -2 63 14.6 4.49
 2 2 0 6991.11 149.84
 -2 -2 0 6919.78 149.8
 -2 -2 1 730.2 18.27
 -2 -2 -1 752.5 19.38
 2 2 1 745.22 19.3
 2 2 -1 753.31 19.51
 -2 -2 1 769.95 19.54
 -2 -2 2 17.11 1.93
 2 2 -2 17.67 1.92
 -2 -2 2 16.45 1.61
 2 2 2 19.47 1.91
 -2 -2 -2 14.62 1.73
 -2 -2 -3 146.22 5.78
 -2 -2 3 144.05 5.27
 -2 -2 3 141.95 5.99
 -2 -2 3 138.08 5.12
 2 2 3 137.95 5.63
 2 2 -3 150 6.1
 -2 -2 4 3910.36 86.78
 2 2 -4 3953.8 88.3
 -2 -2 -4 4027.48 87.76
 -2 -2 4 3868.24 88.06
 2 -2 -4 4208.23 87.07
 -2 -2 4 4009.52 86.96
 -2 -2 5 730.11 18.12
 -2 -2 -5 711.4 18.6
 -2 2 -5 720.99 17.97
 2 -2 -5 733.62 18.19
 -2 -2 5 715.42 19.16
 -2 -2 5 707.94 17.97
 2 -2 -6 32.86 1.39
 -2 -2 6 31.3 2.27
 -2 -2 -6 31.89 2.44
 2 -2 -6 32.53 2.35
 -2 -2 6 32.66 2.73
 -2 -2 6 31.42 2.26
 -2 -2 -6 33.14 2.43
 -2 2 -6 36.7 2.46
 -2 -2 7 13.78 1.59
 -2 -2 7 10.23 1.47
 -2 -2 -7 8.37 1.31
 -2 -2 -7 11.23 1.5
 -2 2 -7 10.16 1.44
 2 -2 -7 11.83 1.46
 -2 -2 7 10.01 1.72
 -2 -2 -8 2347.65 53.24
 2 -2 -8 2432.85 52.96
 -2 -2 8 2293.98 53.91
 -2 -2 8 2286.4 52.94
 -2 2 -8 2379.97 52.86
 -2 -2 -8 2402.35 53.42
 -2 -2 8 2295.54 52.75
 -2 -2 9 199.7 7.19
 -2 2 -9 193.4 6.92
 -2 -2 9 188.29 6.85
 2 -2 -9 196.03 6.98
 -2 -2 9 190.88 7.59
 -2 -2 -9 180.85 7.1
 2 -2 -10 150.29 5.97
 -2 -2 -10 137.14 6.02
 -2 -2 10 135.21 5.85
 -2 -2 10 147.09 5.9
 -2 2 -10 142.42 5.8
 -2 2 -11 1015.82 25.29
 -2 2 -11 1018.31 24.63
 -2 -2 11 1027.24 25.61
 2 -2 -11 1043.84 25.36
 -2 -2 11 1003.76 25.26
 -2 -2 -11 983.85 25.67
 -2 -2 -12 2282.54 53.02
 2 -2 -12 2336.08 52.65
 -2 2 -12 2322.27 52.62
 -2 2 -12 2324.89 51.76
 -2 -2 12 2271.31 52.52
 -2 -2 12 2239.25 52.71
 -2 2 13 13.67 0.96
 -2 -2 13 21.13 2.6
 -2 -2 -13 5.59 1.53
 2 -2 -13 12 1.8
 -2 -2 13 14.15 1.94
 -2 2 -13 5.77 1.22
 -2 2 -13 19.61 2.26
 -2 2 -14 28.88 2.38
 -2 -2 -14 21.83 2.43
 -2 -2 14 27.19 2.66
 2 -2 -14 25.7 2.49
 -2 2 -14 27.43 2.58
 -2 2 14 28.79 1.38
 -2 -2 14 27.77 2.58
 -2 -2 -15 177.16 7.68
 -2 -2 15 180.06 7.51
 -2 -2 15 195.95 7.92
 -2 2 -15 187.79 7.55
 -2 2 -15 171.77 6.85
 2 -2 -15 178.86 7.4
 -2 -2 -16 2165.11 49.79
 -2 2 -16 2144.44 48.31
 2 -2 -16 2077.49 49.11
 -2 -2 16 2103.86 49.58
 -2 2 -16 2134.12 49.28
 -2 -2 16 2106.96 49.16
 -2 -2 17 76.44 4.69
 -2 -2 -17 80.65 4.99
 -2 2 -17 78.97 4.38
 2 -2 -17 80.24 4.79
 2 2 17 76.42 4.95
 -2 -2 17 80.04 4.97
 -2 2 -17 78.1 4.77
 -2 2 -18 341.33 10.95
 2 2 18 321.77 11.89
 -2 2 -18 336.83 11.67
 -2 -2 -18 326.56 11.84
 -2 -2 18 329.62 11.54
 2 -2 -18 332.95 11.53
 -2 -2 18 322.99 11.79
 2 -2 -19 76.78 4.93
 -2 -2 -19 77.79 5.11
 -2 2 -19 87.13 4.79
 2 2 19 79.91 5.26
 -2 2 -19 81.16 5.08
 -2 -2 19 77.34 5.23
 -2 -2 19 82.45 5.16
 -2 -2 20 2166.6 51.77
 2 2 20 2092.1 51.87
 -2 2 -20 2199.28 50.38
 -2 2 -20 2187.31 51.44
 2 -2 -20 2234.06 51.46
 -2 -2 20 2166.26 51.41
 -2 -2 -20 2210.88 52
 -2 -2 21 79.18 5.16
 -2 2 -21 81.65 4.8
 2 -2 -21 69.19 4.82
 2 2 -21 70.77 4.88
 2 2 21 80.26 5.43
 -2 2 -21 76.45 5.15
 -2 -2 -21 69.01 5.16
 -2 2 -22 47.36 4
 -2 -2 -22 44.67 4.1
 2 -2 22 39.7 3.41
 2 2 22 46.24 4.18
 2 -2 -22 39.94 3.71
 -2 2 -22 41.05 3.46
 -2 -2 22 43.1 3.82
 2 2 -22 42.56 3.78
 -2 2 23 146.99 7.53
 2 2 -23 132.42 7.3
 -2 2 -23 146.17 6.96
 -2 2 -23 143.22 7.56
 2 2 23 151.34 8.08
 -2 -2 -23 145.81 7.74
 2 -2 -23 146.64 7.5
 -2 -2 23 149.69 7.59
 2 -2 23 148.45 7.04
 2 2 -24 1297.87 34.5
 -2 -2 -24 1272.93 34.83
 2 -2 -24 1354.24 34.64
 -2 2 -24 1341.95 33.57
 2 2 24 1284.09 35.35
 2 -2 24 1359.08 33.74
 -2 2 24 1233.01 34.01
 -2 -2 24 1335.37 34.63
 -2 2 -24 1340.49 34.77
 -2 2 25 12.23 2.38
 -2 -2 25 12.83 2.42
 2 -2 -25 14.78 2.66
 -2 2 -25 9.31 1.96
 2 -2 25 13.26 2.2
 2 2 25 12.26 2.48
 -2 -2 -25 12.38 2.47
 2 2 -25 17.08 2.81
 -2 2 -25 19.59 3.01
 -2 -2 -26 5.04 1.78
 2 -2 26 2.25 1.23
 2 2 -26 8.1 2.08
 -2 2 26 2.91 1.63
 -2 2 -26 3.74 1.46
 -2 -2 26 4.07 1.7
 2 -2 -26 5.11 1.85
 -2 2 -26 8.63 2.27
 2 2 26 4.65 1.9
 -2 -2 27 124.75 7.34
 2 -2 27 121.88 6.86
 2 2 -27 130.19 7.64
 -2 -2 -27 127.45 7.52
 -2 2 -27 138.53 7.73
 -2 2 27 112.64 6.97
 -2 2 -27 134.34 7.14
 2 -2 -27 122.61 7.39
 2 2 27 120.27 7.62
 -2 2 27 123.92 7.85
 -2 2 28 769.09 23.29
 -2 2 -28 768.08 22.43
 -2 2 28 745.77 24.25
 2 -2 28 726.41 22.31
 -2 -2 28 770.14 23.41
 -2 2 -28 778.59 23.52
 -2 -2 28 750.61 23.12
 -2 -2 -28 745.25 23.33
 2 2 28 790.67 24.24
 2 -2 -28 753.09 23.26
 -2 -2 -28 739.62 23.17
 2 2 -28 746.39 23.15
 -2 -2 -29 19.06 3.19
 -2 -2 -29 22.3 3.24
 -2 2 29 23.73 3.57
 -2 2 29 21.61 3.32
 -2 -2 29 22.38 3.35
 2 -2 -29 24.62 3.42
 -2 2 -29 22.84 3.15
 2 -2 29 22.86 3.01
 -2 -2 29 19.82 3.04
 -2 2 -29 33.44 3.96
 2 2 29 26.16 3.57
 2 2 -29 25.49 3.63
 -2 -2 30 11.42 2.45
 -2 2 30 20.69 3.18
 2 2 -30 10.39 2.46
 -2 -2 -30 19.17 3.13
 -2 2 -30 16.52 2.74
 -2 2 -30 16.8 2.91
 2 -2 30 15.48 2.63
 -2 -2 -30 17.03 2.92
 2 2 30 12.05 2.7
 2 -2 -30 15.4 2.85
 -2 2 30 18.06 3.24
 -2 -2 30 12.23 2.6
 -2 2 -31 60.52 5.36
 -2 -2 -31 57.71 5.31
 -2 2 31 64.27 5.8
 -2 2 31 57.51 5.22
 2 -2 -31 68.6 5.7
 2 2 -31 70.57 5.88
 2 -2 31 58.8 4.96
 -2 -2 31 60.99 5.29
 -2 2 -31 56.56 5.09
 2 2 31 58.14 5.56
 -2 -2 -31 64.27 5.53
 -2 -2 31 58.96 5.42
 -2 -2 32 695.3 22.79
 -2 -2 -32 681.57 22.63
 -2 -2 32 691.23 22.5
 2 2 -32 698.5 22.58
 -2 2 32 702.56 23.92
 -2 2 32 704.62 22.71
 2 -2 32 692.68 21.75
 2 2 32 718.38 23.83
 -2 2 -32 701.03 22.63
 -2 -2 -32 714.47 23.05
 2 -2 -32 687.81 22.52
 -2 2 -32 686.46 21.51
 2 2 -33 42.92 4.84
 2 -2 33 38.67 4.24
 2 -2 -33 41.84 4.74
 2 2 33 40.11 4.87
 -2 2 33 29.92 4.32
 -2 -2 -33 26.52 4
 -2 2 -33 40.66 4.95
 -2 -2 33 34.32 4.15
 -2 2 33 42.47 4.57
 -2 -2 33 30.71 4.12
 -2 -2 -33 40.22 4.54
 -2 2 -33 39.14 4.22
 2 2 34 -0.54 1.37
 -2 -2 -34 0.48 1.37
 -2 2 34 0.56 1.77
 -2 -2 -34 1.9 1.87
 -2 -2 34 0.48 1.7
 2 2 -34 1.39 1.6
 -2 2 -34 -0.47 1.95
 -2 2 -34 0.79 1.31
 2 -2 34 -1.27 1.34
 -2 -2 34 0.47 1.63
 2 -2 -34 0.94 1.48
 -2 2 34 0.47 1.67
 2 2 35 35.76 4.74
 2 -2 35 38.56 4.75
 -2 -2 35 31.48 4.49
 -2 -2 35 33.57 4.39
 -2 2 -35 39.43 4.76
 -2 2 35 35.1 4.84
 -2 2 -35 34.07 4.01
 2 -2 -35 41.84 4.63
 -2 2 35 33.22 4.25
 2 2 -35 38.57 4.65
 -2 -2 -35 30.21 4.12
 -2 -2 -35 34.67 4.31
 2 -2 36 262.03 12.08
 -2 -2 -36 257.64 12.55
 2 -2 -36 296.52 13.17
 -2 2 -36 256.88 12.46
 2 2 36 279.16 13.6
 2 2 -36 262.47 12.48
 -2 -2 36 287.62 13.1
 -2 2 -36 259.66 11.71
 -2 2 36 254.54 12.44
 -2 2 36 251.28 13.17
 -2 -2 36 268.53 12.72
 -2 -2 -36 270.44 12.69
 2 2 -37 29 4.17
 2 2 37 29.51 4.54
 -2 -2 37 23.85 3.87
 -2 -2 37 29.46 4.31
 -2 2 -37 36.37 4.88
 -2 -2 -37 29.04 4.09
 -2 -2 -37 22.08 3.8
 2 -2 -37 30.95 4.36
 -2 2 37 18.82 3.54
 2 -2 37 21.42 3.7
 -2 2 37 23.08 4.17
 -2 -2 -38 7.94 2.58
 2 -2 -38 8.33 2.54
 2 -2 38 7.67 2.34
 -2 2 38 6.87 2.53
 -2 2 -38 7.24 2.52
 2 2 38 7.28 2.59
 2 2 -38 8.19 2.54
 -2 -2 38 6.37 2.33
 2 2 -39 21.99 4.22
 2 -2 39 16.28 3.81
 2 -2 -39 27.79 4.43
 -2 2 -39 23.28 3.96
 -2 -2 -39 15.81 3.31
 -2 -2 39 9.24 2.86
 -2 2 39 9.59 3.3
 2 2 39 11.2 3.48
 -2 -2 40 299.56 14.49
 -2 2 40 313.92 15.65
 2 2 -40 306.35 14.36
 2 -2 -40 325.39 14.75
 2 2 40 350.88 16.14
 -2 2 -40 311.38 14.48
 -2 -2 -40 334.54 15
 2 -2 40 318.2 14.04
 2 2 41 11.12 3.49
 -2 -2 -41 11.38 3.09
 2 -2 -41 16.28 3.44
 -2 2 41 10.05 3.21
 2 -2 41 13.43 3.39
 2 2 -41 18.62 3.9
 2 2 -41 24.18 4.33
 -2 -2 41 13.74 3.25
 -2 2 -41 19.33 4.45
 -2 -2 -42 16.25 3.33
 2 -2 42 14.85 3.37
 2 2 -42 10.98 3.32
 2 2 -42 16.28 3.52
 2 2 42 7.36 2.87
 -2 2 -42 16.73 3.31
 -2 2 -42 11.28 3.33
 -2 2 42 15.12 3.83
 2 -2 -42 10.38 3.03
 -2 -2 42 10.98 3.13
 -2 -2 -43 35.68 5.03
 2 2 -43 29.68 4.79
 -2 2 -43 37.6 5.51
 2 2 43 29.39 5.06
 2 2 -43 40.66 5.32
 2 -2 -43 37.21 5.25
 -2 -2 43 26.19 4.91
 -2 2 -43 26.59 4.81
 -2 2 43 35.47 5.52
 2 -2 43 46.83 5.59
 2 -2 -44 356.13 15.97
 2 2 -44 373.51 16.44
 -2 2 44 354.37 17.1
 -2 2 -44 313.11 15.47
 2 -2 44 361.73 15.6
 -2 -2 -44 355.64 16.19
 -2 -2 44 305.13 15.34
 2 2 44 323.13 16.38
 -2 2 -45 19.82 4.21
 2 -2 -45 30.09 4.75
 2 2 -45 24.69 4.66
 2 2 45 23.6 4.94
 -2 -2 45 25.29 4.62
 -2 2 45 16.76 4.14
 2 -2 45 25.84 4.44
 -2 -2 -45 17.46 4.11
 -2 2 46 1.49 2.36
 2 2 -46 1.89 2.41
 2 -2 46 2.36 1.87
 2 2 46 2.19 2.2
 -2 -2 -46 0.64 2.44
 -2 -2 46 1.29 2.31
 2 -2 -46 4.39 3.05
 -2 2 -46 1.27 2.35
 -2 2 -47 6.5 3.29
 2 2 47 14.89 4.09
 2 -2 -47 17.29 4.02
 2 2 -47 16.07 3.94
 -2 -2 47 11.23 3.35
 2 -2 47 13.3 3.66
 -2 -2 -47 17.01 3.7
 -2 2 47 8.45 3.37
 2 2 48 155.7 11.31
 2 2 -48 179.13 11.21
 2 -2 48 131.01 9.64
 -2 -2 48 162.3 10.87
 -2 2 48 161.14 11.63
 -2 2 -48 150.39 10.46
 2 -2 -48 141.98 10.13
 -2 -2 -48 156.1 10.64
 2 -2 49 18.42 4.22
 2 2 -49 26.04 5.27
 2 2 49 20.81 4.55
 -2 2 -49 22.39 4.55
 -2 -2 49 10.35 3.18
 2 -2 -49 21.93 4.63
 -2 -2 -49 15.7 4.09
 -2 2 49 17.57 4.39
 -2 -2 50 0.7 2.13
 -2 2 50 0.82 2.06
 -2 2 -50 -2.77 1.98
 -2 -2 -50 -2.09 2.58
 2 -2 -50 4.74 2.96
 2 -2 50 2.61 2.56
 2 2 -50 5.44 2.9
 2 2 50 7.05 2.99
 2 2 51 10.39 3.66
 -2 2 51 3.33 3.28
 2 -2 -51 19.34 4.38
 -2 -2 -51 4.96 2.96
 -2 2 -51 15.49 4.15
 2 -2 51 12.64 4.17
 -2 -2 51 4.31 2.83
 2 2 -51 17.33 4.03
 -2 2 -52 110.58 9.31
 2 -2 -52 90.82 8.48
 2 2 -52 112.96 9.31
 -2 -2 -52 87.51 8.53
 2 -2 52 114.01 9.16
 -2 -2 52 107.23 9.17
 2 2 52 104.31 9.48
 -2 2 52 93.25 9.22
 2 2 53 8.27 3.16
 2 -2 -53 12.94 4.06
 -2 -2 -53 5.85 3.13
 2 2 -53 6.49 3.15
 2 -2 53 9 3.5
 -2 2 -53 8.01 3.26
 -2 -2 53 0.74 2.46
 -2 2 53 6.04 3.3
 2 -2 54 2.12 2.69
 -2 2 54 2.63 3.02
 -2 2 -54 0.74 2.33
 -2 -2 54 0.75 2.28
 2 2 54 0.84 2.65
 -2 -2 -54 -2.97 2.84
 2 2 -54 0.74 2.72
 2 -2 -54 2.94 2.89
 -2 -2 -55 9.05 3.82
 -2 2 -55 11.98 4.24
 -2 -2 55 12.22 3.93
 2 2 55 15.33 4.53
 2 2 -55 13.48 4.3
 2 -2 -55 21.62 5.14
 -2 2 55 12.47 4.17
 2 -2 55 18.67 4.35
 -2 -2 56 76.77 8.24
 2 -2 56 75.4 7.86
 -2 -2 -56 69.7 7.81
 -2 2 56 70.46 8.49
 2 -2 -56 71.33 7.91
 -2 2 -56 73.78 8.05
 2 2 56 75.13 8.45
 2 2 -56 55.48 7.11
 2 2 -57 2.31 2.65
 -2 2 -57 0.77 2.66
 -2 -2 -57 0.78 2.68
 2 -2 -57 12.3 4.28
 -2 2 57 -0.92 2.63
 2 2 57 12.31 4.02
 2 -2 57 11.94 4.27
 -2 -2 57 2.36 3.01
 -2 2 58 -0.93 2.81
 -2 -2 58 0.8 2.41
 2 -2 -58 -1.56 2.78
 -2 -2 -58 1.59 2.84
 2 -2 58 1.52 2.81
 2 2 58 2.68 2.83
 2 2 -58 -0.78 2.68
 -2 2 -58 2.37 2.82
 2 2 -59 4.73 3.76
 2 -2 -59 4.73 3.76
 -2 2 59 0.94 3.24
 2 -2 59 12.36 4.49
 -2 2 -59 2.41 2.77
 2 2 59 5.4 3.33
 -2 -2 -59 12.2 4.18
 -2 -2 59 8.93 3.95
 -2 -2 60 34.65 6
 2 -2 60 40.8 6.13
 -2 -2 61 2.52 3.5
 -2 -2 62 -1.71 2.7
 3 0 0 1.48 0.59
 0 3 0 0.91 0.3
 3 0 1 16.58 1.68
 3 0 -1 13.05 1.46
 0 3 1 16 1.09
 3 0 2 -0.17 0.4
 0 -3 -2 -0.14 0.43
 0 3 2 0.17 0.33
 3 0 -2 -0.16 0.41
 -3 0 3 102.02 4.71
 3 0 3 101.97 4.66
 3 0 -3 96.84 4.37
 0 -3 -3 94.17 4.02
 0 3 3 101.57 3.7
 -3 0 4 104.16 4.77
 0 -3 -4 97.01 3.98
 3 0 -4 99.86 3
 3 0 4 96.43 4.64
 -3 0 -4 96.61 3.06
 0 3 -4 101.53 3
 3 0 -4 99.39 4.45
 0 -3 -4 100.67 2.98
 0 3 4 97.41 3.83
 0 -3 4 104.19 5.02
 3 0 -5 174.1 4.87
 0 3 -5 173.86 4.84
 -3 0 5 171.31 6.65
 3 0 -5 170.4 6.82
 0 -3 -5 168.79 4.81
 0 3 5 176.42 5.81
 3 0 -5 170.93 6.33
 0 -3 -5 174.11 5.7
 0 -3 5 173.42 6.92
 -3 0 -5 178.53 4.99
 3 0 -6 10.93 1.57
 -3 0 -6 10.77 0.99
 0 3 -6 13.05 1.02
 0 -3 6 12.88 1.7
 3 0 -6 13.22 1.03
 0 3 6 11.55 1.16
 0 -3 -6 12.73 1.22
 0 3 6 11.84 1.33
 0 -3 -6 12.11 0.98
 -3 0 6 12.59 1.59
 3 0 -6 11.22 1.41
 0 3 7 78.18 3.82
 0 -3 -7 81.6 3.37
 -3 0 7 72.57 3.77
 0 -3 7 88.51 4.61
 0 -3 -7 86.79 3.2
 0 3 7 86.43 3.41
 3 0 -7 79.15 3.15
 0 3 -7 88.07 3.25
 -3 0 -7 82.19 3.26
 3 0 -7 81.41 4.46
 3 0 -7 86.13 4.15
 -3 0 7 88.88 4.46
 3 0 -8 6.62 0.86
 0 -3 8 5.62 1.15
 0 -3 -8 6.54 0.86
 0 3 -8 6.04 1.28
 3 0 -8 6.92 1.23
 0 3 8 6.77 1.11
 -3 0 8 7.93 1.19
 0 3 8 7.75 0.91
 -3 0 -8 7.39 0.95
 0 3 -8 7.94 0.95
 0 -3 -8 8.05 0.93
 3 0 -8 7.37 1.22
 -3 0 8 10.21 1.46
 0 3 9 36.12 1.97
 3 0 -9 32.2 2.04
 0 3 -9 34.72 2.84
 3 0 -9 32.64 2.74
 -3 0 9 29.6 2.29
 0 -3 -9 28.75 1.92
 -3 0 9 32.98 2.67
 0 -3 9 29.82 1.37
 0 -3 -9 32.7 1.92
 0 -3 9 32.71 2.78
 3 0 -9 28.18 2.34
 0 3 -9 30.37 1.97
 -3 0 -9 31.43 2.12
 0 3 -10 348.9 9.78
 -3 0 10 355.44 10.51
 3 0 -10 342.67 11.31
 0 3 -10 353.62 11.35
 0 -3 10 340.17 8.59
 0 -3 10 353.07 11.59
 0 3 10 342.36 9.25
 3 0 -10 350.01 9.87
 0 -3 -10 351.75 9.8
 -3 0 10 347.34 11.27
 0 -3 -10 344.41 9.27
 0 -3 -11 540.63 14.09
 -3 0 11 521.99 14.48
 0 -3 11 508.91 12.78
 0 3 -11 550.64 15.69
 0 -3 11 530.7 15.89
 0 3 11 532.57 13.31
 0 3 -11 542.57 14.11
 3 0 -11 559.64 15.83
 3 0 -11 546.06 14.2
 -3 0 11 547.05 15.65
 0 -3 12 55.28 3.94
 3 0 -12 54.55 3.14
 3 0 -12 52.5 3.67
 0 3 12 54.47 2.6
 0 3 -12 53.69 3.73
 0 -3 12 52.75 2.41
 0 3 -12 51.71 3.03
 -3 0 12 51.47 3.13
 -3 0 12 54.58 3.73
 0 -3 -12 49.68 2.95
 0 -3 -13 32.58 2.42
 3 0 -13 32.01 2.45
 -3 0 13 35.9 2.62
 3 0 -13 30.37 2.84
 0 -3 13 39.9 3.34
 0 3 -13 35.84 3.02
 -3 0 13 27.57 2.66
 0 3 13 28.32 1.89
 0 -3 13 33.75 1.98
 0 3 -13 38.04 2.62
 0 -3 -14 5.61 1.1
 0 -3 14 5.69 1.49
 0 3 14 5.14 0.85
 0 -3 14 5.31 0.85
 3 0 -14 4.2 1.26
 0 3 -14 4.88 1.28
 -3 0 14 5.7 1.15
 -3 0 14 3.66 1.2
 0 3 -14 5.1 1.03
 3 0 -14 3.94 1.09
 0 -3 15 18.89 2.49
 0 3 -15 15.64 2.18
 3 0 -15 18.17 2.28
 0 3 15 19.84 1.56
 3 0 -15 22.68 2.18
 -3 0 15 18.83 2.02
 -3 0 15 17.03 2.26
 0 -3 15 19.4 1.66
 0 -3 -15 20.01 2.02
 0 3 -15 20.13 2.05
 0 -3 16 -0.15 0.39
 0 3 -16 1.36 0.86
 -3 0 16 0.84 0.97
 0 3 -16 0.21 0.69
 3 0 -16 -0.28 0.75
 -3 0 16 1.62 0.82
 0 3 16 -0.12 0.4
 3 0 -16 0.64 0.76
 0 -3 -16 0.83 0.71
 0 -3 16 1.86 0.84
 0 -3 17 0.16 0.5
 3 0 -17 0.45 0.84
 0 3 17 1.04 0.54
 0 -3 -17 0.22 0.73
 0 -3 17 1.61 0.92
 -3 0 17 0.63 0.75
 -3 0 17 0.29 0.92
 0 3 -17 0.67 0.67
 0 3 -17 2.55 0.98
 3 0 -17 0.29 0.67
 -3 0 18 -0.6 1.03
 0 3 -18 1.19 0.85
 0 3 18 0.27 0.47
 0 -3 18 1.56 0.77
 3 0 -18 0.24 0.82
 3 0 -18 0.3 0.86
 -3 0 18 0.65 0.77
 0 -3 -18 0.47 0.74
 0 -3 18 0.66 0.77
 -3 0 -18 0.74 0.88
 0 3 -18 0.94 0.74
 0 3 -19 85.9 5.39
 -3 0 -19 83.23 4.85
 0 -3 19 82.93 4.2
 -3 0 19 69.88 4.93
 0 3 -19 82.3 4.75
 0 -3 19 83 5.5
 3 0 -19 82.18 4.79
 0 -3 -19 74.27 4.54
 3 0 -19 75.93 5.09
 0 3 19 74.96 3.65
 0 3 -20 24.91 2.91
 0 -3 20 26.59 2.4
 0 -3 -20 28.43 2.79
 3 0 -20 29.27 3.14
 -3 0 -20 29.04 2.91
 0 -3 20 20.63 2.94
 -3 0 20 25.9 2.95
 0 3 -20 26.76 2.78
 3 0 -20 26.4 2.74
 0 3 -21 133.06 7.23
 -3 0 21 138.8 7.36
 3 0 -21 129.61 6.61
 -3 0 -21 135.22 6.81
 0 3 -21 148.05 6.98
 3 0 -21 140.1 7.32
 0 -3 -21 136.94 6.7
 0 -3 21 149.11 6.26
 0 -3 21 140 7.65
 0 -3 -22 93.26 5.47
 -3 0 -22 92.6 5.51
 0 -3 22 84.29 5.93
 3 0 -22 92.69 5.96
 0 3 -22 87.47 5.75
 0 -3 22 93.38 4.92
 3 0 -22 90.92 5.41
 -3 0 22 86.2 5.75
 0 3 -22 85.81 5.32
 0 3 -23 217.81 9.84
 -3 0 -23 218.53 9.31
 0 -3 23 216.65 8.48
 0 -3 23 238.51 10.58
 0 -3 -23 218.48 9.23
 3 0 -23 229.74 9.46
 0 3 -23 232.7 9.45
 -3 0 23 217.51 9.81
 3 0 -23 214.11 9.8
 -3 0 -24 13.85 2.42
 0 -3 24 15.97 2.58
 0 3 -24 12.73 2.29
 0 -3 -24 12.86 2.15
 3 0 -24 15.17 2.51
 3 0 -24 10.11 2.02
 0 -3 24 15.24 2.09
 0 3 -24 8.51 1.82
 -3 0 24 11.01 2.26
 0 -3 -25 6.22 1.77
 3 0 -25 5.35 1.75
 0 -3 25 8.27 1.77
 0 -3 25 5.52 2.11
 0 3 -25 4.47 1.67
 -3 0 25 7.61 1.96
 0 3 -25 8.87 1.96
 -3 0 -25 7.71 1.87
 3 0 -25 6.25 1.91
 3 0 -26 156.12 7.93
 0 3 -26 146.04 8.17
 3 0 -26 155.58 8.3
 -3 0 26 174.43 8.87
 0 -3 -26 150.42 7.88
 0 3 -26 157.16 8.05
 0 -3 26 161.39 8.85
 0 -3 26 157.39 7.27
 -3 0 -26 153.74 7.87
 3 0 -27 5.67 1.89
 3 0 -27 4.87 1.6
 -3 0 -27 3.61 1.73
 -3 0 27 5.32 1.79
 0 -3 27 9.92 2.15
 0 3 -27 5.32 1.73
 0 -3 27 3.23 1.41
 0 -3 -27 6 1.79
 0 3 -27 8.32 2.11
 0 -3 -28 2.56 1.56
 0 3 -28 -0.41 1.23
 3 0 28 4.14 1.63
 3 0 -28 2.09 1.44
 0 3 -28 3.31 1.53
 -3 0 -28 3.36 1.63
 0 -3 28 3.38 1.41
 0 -3 28 1.88 1.55
 3 0 -28 2.2 1.36
 -3 0 28 2.52 1.45
 -3 0 29 1.73 1.43
 3 0 -29 0.38 1.26
 3 0 -29 1.29 1.23
 0 3 -29 0.76 0.96
 -3 0 -29 0.41 1.35
 3 0 29 -0.43 1.23
 -3 0 -29 0.77 1.1
 0 3 -29 1.67 1.55
 0 -3 -29 0.38 1.14
 0 -3 29 -0.32 1.02
 0 3 -30 7.75 2.26
 -3 0 -30 9.6 2.46
 0 3 -30 7.85 1.99
 0 -3 -30 6.64 1.8
 3 0 30 9.3 2.28
 0 -3 30 10.36 2.05
 3 0 -30 7.46 1.99
 -3 0 -30 11.58 2.45
 3 0 -30 5.74 1.75
 -3 0 30 7.97 2.08
 0 -3 31 45.49 4.23
 0 3 -31 52.5 4.84
 -3 0 31 50.47 4.92
 3 0 31 34.67 4.24
 0 -3 -31 47.65 4.56
 -3 0 -31 50.25 4.68
 -3 0 -31 39.51 4.32
 0 3 -31 45.39 4.44
 0 3 31 41.6 4.71
 3 0 -31 40.41 4.43
 3 0 -31 48.53 4.63
 -3 0 32 40.22 4.56
 0 3 32 30.33 4.29
 0 -3 -32 26.67 3.56
 0 3 -32 32.22 3.85
 -3 0 -32 29.15 3.92
 3 0 32 37.53 4.42
 0 3 -32 41.75 4.66
 -3 0 -32 35.61 4.12
 0 -3 32 27.81 3.4
 3 0 -32 37.3 4.44
 3 0 -32 32.92 4.08
 0 3 33 93.97 7.32
 -3 0 -33 96.95 6.86
 0 -3 33 85.34 5.98
 3 0 -33 90.08 6.53
 -3 0 33 87.06 6.88
 -3 0 -33 92.54 6.63
 0 3 -33 101.92 7.1
 0 3 -33 99.62 6.79
 3 0 33 84 6.62
 3 0 -33 88.19 6.7
 0 -3 -33 95.89 6.64
 3 0 -34 69.31 5.74
 0 -3 34 70.74 5.44
 0 3 -34 76.9 6.02
 0 3 34 74.96 6.63
 -3 0 -34 74.6 6.15
 0 -3 -34 62.59 5.51
 3 0 -34 80.68 6.49
 -3 0 34 57.75 5.68
 0 3 -34 83.66 6.57
 3 0 34 64.55 6.06
 -3 0 -34 68.68 5.75
 -3 0 35 81.71 6.6
 3 0 -35 98.92 7.22
 0 3 -35 75.88 6.33
 0 3 -35 76.09 6.13
 -3 0 -35 75.24 6.1
 0 -3 -35 80.02 6.36
 -3 0 -35 73.12 6.25
 3 0 35 76.05 6.49
 3 0 -35 76.95 6.2
 0 -3 35 74.53 5.72
 0 3 35 83.12 7.04
 -3 0 -36 22.82 3.59
 0 -3 36 16.27 2.83
 -3 0 -36 14.63 2.96
 0 -3 -36 16.54 3.21
 3 0 36 14.16 3.1
 0 3 -36 17.61 3.61
 -3 0 -36 15.41 3.06
 3 0 -36 11.7 2.84
 0 3 36 11.62 3
 3 0 -36 18.6 3.36
 -3 0 36 15.2 3.26
 -3 0 36 13.85 3.08
 0 3 -36 13.2 2.86
 0 3 -37 1.46 1.67
 3 0 37 1.08 1.71
 3 0 -37 -0.48 1.72
 -3 0 -37 0.5 1.65
 -3 0 37 1.07 1.98
 0 3 -37 3.6 2.31
 3 0 -37 3.18 1.89
 0 3 37 0.6 1.71
 0 -3 -37 1.95 1.86
 -3 0 37 2.95 1.87
 -3 0 -37 2.73 1.88
 0 -3 37 -0.43 1.6
 3 0 -38 4.34 2.14
 0 -3 38 3.13 1.91
 0 3 38 4.89 2.19
 0 3 -38 7.89 2.19
 3 0 38 5.53 2.42
 0 3 -38 2.02 1.52
 -3 0 38 7.14 2.16
 3 0 -38 6.41 2.16
 -3 0 38 3.01 2.07
 -3 0 -38 4.02 1.86
 -3 0 -38 1.02 1.76
 -3 0 -38 2.79 1.77
 0 -3 -38 6.55 2.2
 0 -3 -39 -1.04 2.04
 3 0 39 1.13 1.8
 0 3 -39 9.68 2.67
 3 0 -39 0.51 2.17
 0 -3 39 -0.92 1.65
 -3 0 39 0.56 2.14
 3 0 -39 2.78 1.91
 -3 0 -39 1.03 1.97
 0 3 -39 -0.52 1.78
 -3 0 39 1.24 1.96
 0 3 39 -0.63 2.07
 -3 0 -39 4.17 2.23
 -3 0 -39 3.44 1.97
 0 3 -40 -1.06 1.9
 -3 0 40 -0.58 2.14
 -3 0 -40 1.06 1.76
 3 0 -40 -0.52 1.98
 0 -3 40 -0.48 1.76
 0 3 40 0.64 1.83
 0 -3 -40 1.06 1.61
 3 0 40 1.16 1.76
 0 3 -40 0.55 1.89
 -3 0 -40 -0.53 1.89
 3 0 -40 -2.84 2.1
 -3 0 40 0.64 1.94
 -3 0 -40 -0.58 1.85
 3 0 -41 1.16 1.92
 0 -3 -41 3.28 2.15
 -3 0 41 3.3 2.36
 0 3 41 1.96 1.87
 3 0 41 3.58 2.35
 -3 0 41 1.78 2.04
 0 3 -41 2.8 2.27
 -3 0 -41 1.07 1.62
 0 3 -41 1.64 1.81
 3 0 -41 0.53 2.09
 -3 0 -41 4.15 2.12
 -3 0 -41 1.08 2.25
 0 -3 41 3.93 1.99
 -3 0 42 0.61 1.83
 -3 0 -42 6.69 2.39
 0 3 42 2.01 1.69
 -3 0 42 0.68 1.83
 0 -3 -42 1.68 1.85
 3 0 42 -0.61 2.1
 -3 0 -42 1.11 1.83
 0 -3 42 2.03 1.74
 3 0 -42 1.19 2.34
 0 3 -42 4 2.25
 3 0 -42 0.54 1.87
 0 3 -42 0.56 1.69
 -3 0 -42 -1.09 1.95
 3 0 43 30.01 4.67
 -3 0 43 38.01 5.44
 0 -3 43 29.2 4.19
 -3 0 -43 24.85 4.3
 0 3 -43 38.37 5.05
 -3 0 -43 40.25 5.16
 3 0 -43 31.63 4.81
 3 0 -43 40.05 5.03
 -3 0 -43 34.71 4.61
 0 3 43 25.3 4.97
 0 -3 -43 26.89 4.25
 0 3 -44 5.27 2.68
 -3 0 -44 6.3 2.51
 3 0 44 7.04 2.99
 0 -3 -44 6.44 2.74
 3 0 -44 3.96 2.16
 0 3 44 5.58 2.66
 -3 0 44 5.63 2.42
 -3 0 -44 8.88 3.03
 3 0 -44 9.29 3.02
 0 -3 44 2.67 1.98
 -3 0 -44 -0.58 1.83
 0 -3 45 35 4.72
 3 0 -45 29.73 4.73
 -3 0 -45 31.21 4.9
 -3 0 45 28.97 4.98
 0 3 45 37.72 5.52
 0 -3 -45 36.53 5.19
 0 3 -45 29.92 4.66
 3 0 45 36.64 5.16
 0 3 -46 2.44 1.65
 0 -3 46 2.26 2.09
 3 0 46 7.36 3.13
 0 -3 -46 3.68 2.75
 -3 0 46 1.48 2.34
 3 0 -46 7.76 2.96
 -3 0 -46 5.94 2.52
 0 3 46 3.64 2.51
 0 -3 -47 37.6 5.18
 0 3 -47 31.25 4.81
 -3 0 47 27.18 4.97
 0 3 47 31.28 5.06
 3 0 47 20.51 4.22
 0 -3 47 19.14 3.99
 -3 0 -47 27.05 4.37
 3 0 -47 29.68 4.7
 0 -3 48 13.09 3.22
 -3 0 -48 5.51 3.02
 0 3 48 4.58 2.73
 -3 0 48 9.21 3.28
 3 0 48 4.89 2.67
 0 -3 -48 10.21 3.17
 3 0 -48 14.12 3.58
 0 3 -48 10.18 2.98
 -3 0 -49 8.36 3.12
 3 0 -49 8.9 3.21
 0 3 49 2.34 2.69
 0 -3 49 7.95 2.74
 0 3 -49 7.12 3.03
 3 0 49 9.99 3.34
 0 -3 -49 6.5 2.91
 -3 0 49 7.07 3.09
 -3 0 50 4.75 2.83
 3 0 50 1.46 2.51
 0 -3 -50 0.67 2.29
 -3 0 -50 4.26 2.71
 0 3 -50 1.32 2.45
 3 0 -50 5.58 2.74
 0 3 50 2.39 2.15
 0 -3 50 1.88 2.46
 -3 0 -51 7.95 3.09
 3 0 51 8.92 3.18
 0 -3 -51 12.22 3.73
 0 3 -51 16.24 3.93
 0 -3 51 8.91 3.04
 3 0 -51 16.35 4.02
 -3 0 51 8.83 3.35
 0 3 51 8.12 3.38
 -3 0 -52 5.16 2.63
 -3 0 52 6.59 2.94
 0 -3 52 2.59 2.31
 3 0 -52 5.79 2.93
 0 3 52 3.32 3.07
 0 3 -52 2.07 2.38
 3 0 52 8.32 3.23
 0 -3 -52 2.77 2.88
 -3 0 53 5.9 3.32
 0 -3 53 10.61 3.29
 0 3 53 8.47 3.53
 3 0 -53 8.1 3.22
 0 3 -53 7.01 3
 3 0 53 11.56 3.61
 -3 0 -53 8.26 3.13
 0 -3 -53 7.75 3.23
 0 -3 54 0.68 2.6
 0 3 54 0.86 2.86
 3 0 -54 6.74 3.2
 -3 0 -54 0.77 2.74
 0 3 -54 -0.71 3.11
 3 0 54 3.13 3.17
 -3 0 54 0.86 2.47
 0 -3 -54 2.15 2.65
 0 -3 55 17.38 4.05
 0 -3 -55 13.8 3.93
 0 3 55 16.62 4.35
 0 3 -55 18.77 4.37
 -3 0 -55 15.6 4.22
 -3 0 55 10.51 3.66
 3 0 -55 17.53 4.67
 0 3 -56 5.89 2.98
 0 -3 56 0.71 2.8
 -3 0 -56 6.35 3.47
 0 -3 -56 7.4 3.46
 -3 0 56 2.67 3.06
 0 3 56 12.48 4.17
 3 0 -56 10.85 3.7
 0 -3 -57 13.57 3.75
 0 3 57 7.3 3.6
 0 3 -57 12.72 3.98
 -3 0 57 9.06 3.57
 3 0 -57 17.33 4.26
 -3 0 -57 12.12 4.23
 0 -3 57 12.99 3.59
 0 3 -58 -3.06 3.93
 0 -3 58 -0.73 3.14
 -3 0 58 0.92 2.63
 -3 0 -58 -0.82 2.82
 0 3 58 -0.93 3.55
 3 0 -58 2.39 3.04
 0 -3 59 9.7 3.49
 0 -3 -59 3.13 3.09
 0 3 -59 10.89 4.07
 -3 0 59 10.26 3.98
 0 -3 60 4.52 3.13
 -3 0 60 -0.94 2.21
 0 -3 61 9.17 3.43
 0 -3 62 -1.55 3.4
 0 -3 63 10.16 3.73
 3 1 0 16.45 1.92
 3 -1 0 12 1.42
 -1 -3 0 21.26 2.06
 -1 -3 0 13.32 1.09
 -1 3 0 13.44 1.04
 3 -1 0 20.2 1.27
 -1 -3 0 8.2 0.96
 -3 -1 0 13.13 1.95
 -1 -3 1 70.79 3.93
 -1 -3 1 72.44 2.55
 -1 -3 -1 71 3.84
 -3 -1 1 73.11 3.96
 -3 -1 1 61.1 3.7
 3 1 -1 76.15 4.06
 -3 -1 1 69.09 2.53
 -3 -1 -1 72.28 3.95
 -1 -3 1 77.1 2.73
 -1 -3 -1 70.37 2.9
 3 -1 1 73.89 2.58
 3 -1 -1 69.81 3.45
 -1 3 1 70.01 2.48
 3 1 1 70.81 3.96
 -3 -1 2 1893.6 42.98
 -1 -3 -2 1829.43 42.59
 -1 3 2 1887.16 40.21
 3 1 -2 1872.54 43.05
 -3 -1 2 1858.74 40.28
 3 -1 -2 1851 41.86
 -1 -3 -2 1900.98 41.09
 3 1 2 1883.54 43.2
 3 -1 2 1849.46 40.32
 -3 -1 -2 1820.77 42.96
 -1 -3 2 1854.46 40.26
 -1 -3 -3 442.89 11.72
 -3 -1 3 455.88 11.09
 1 -3 -3 459.64 11.08
 -1 3 3 459.44 10.99
 3 1 3 459.92 13.29
 3 -1 -3 450.26 12.22
 -1 -3 -3 471.46 12.98
 3 1 -3 460.01 13.36
 -1 -3 3 454.08 11
 3 -1 3 462.79 11.14
 1 3 -3 437.33 10.94
 -1 -3 3 468.62 13.47
 -3 -1 3 467.15 13.22
 -3 -1 -3 454.57 13.24
 1 3 4 82.15 3.56
 -1 -3 4 80.45 3.01
 3 -1 4 83.85 3.11
 -3 -1 4 89.47 3.19
 -1 -3 -4 83.01 4.01
 -3 -1 4 81.19 4.24
 -3 1 -4 85.96 3.11
 3 1 4 81.03 4.29
 3 1 -4 83.55 4.38
 1 3 -4 81.75 3.01
 3 1 -4 82.21 3.03
 -1 3 4 84.63 3.03
 -1 -3 4 81.96 4.39
 -1 -3 -4 83.04 3.58
 -3 -1 -4 79.91 4.32
 1 -3 -4 83.66 3.07
 3 -1 -4 81.27 3.64
 -3 -1 5 15.86 1.83
 3 1 -5 15.15 1.19
 1 3 -5 16.43 1.24
 -3 1 -5 15.17 1.24
 3 -1 5 14.72 1.22
 -1 3 5 15.35 1.19
 3 1 -5 10.51 1.53
 -1 -3 -5 15.05 1.48
 3 1 5 18.23 1.94
 1 3 5 12.25 1.34
 -3 1 5 13.94 1.34
 -1 -3 5 14.42 1.17
 1 -3 -5 16.38 1.25
 -1 -3 5 12.42 1.68
 -3 -1 5 16.43 1.26
 -1 -3 -5 14.61 1.63
 3 -1 -5 16.94 1.53
 3 -1 -5 13.3 1.67
 1 3 6 806.61 19.78
 -1 -3 6 792.47 18.58
 -1 -3 -6 793.17 19.55
 -3 1 6 774.8 18.96
 3 1 -6 783.95 18.59
 -1 -3 -6 778.89 19.79
 -1 -3 6 775.94 20.71
 1 -3 -6 793.48 18.01
 -3 1 -6 781.99 18.6
 3 -1 -6 792.16 19.21
 1 -3 -6 816.09 18.71
 3 -1 6 806.92 18.77
 3 1 6 782.17 20.58
 -3 -1 6 757.13 20.4
 3 1 -6 773.81 20.7
 -1 3 6 787.68 18.52
 1 3 -6 786.13 18.51
 3 -1 -6 778.46 20.74
 1 3 6 738.33 19.39
 -3 -1 6 799.31 18.73
 -1 3 -7 62.65 2.4
 -1 3 7 70.97 3.02
 1 -3 -7 65.29 2.37
 -1 -3 -7 70.02 3.55
 -3 -1 7 68.98 3.98
 3 -1 -7 73.28 4.13
 -3 1 7 64.08 3
 1 3 -7 61.04 2.91
 3 1 -7 67.17 4
 3 -1 -7 63.97 3.15
 -1 -3 7 64.87 3.94
 -3 -1 7 67.62 3.07
 1 -3 -7 62.91 2.94
 3 1 -7 70.68 3.06
 3 1 7 64.83 3.91
 -3 1 -7 71.2 3.14
 3 -1 7 64.2 3.08
 -1 -3 7 65.06 2.93
 -1 -3 -7 73.26 3.61
 1 3 7 63.07 3.36
 1 3 7 59.04 3.33
 1 3 8 28.59 2.27
 1 3 8 26.75 2.12
 -1 -3 -8 26.42 2.2
 3 1 8 25.26 2.38
 -3 1 8 25.91 1.8
 -1 -3 8 26.37 2.48
 -3 -1 8 27.37 1.92
 3 -1 -8 26.65 2.48
 -3 1 -8 22.21 1.81
 -1 3 -8 25.2 1.44
 -1 3 8 23.19 1.75
 -1 -3 8 26.09 1.86
 1 3 -8 25.59 1.8
 3 1 -8 33.81 2.81
 3 1 -8 27.97 1.97
 1 -3 -8 28.66 1.29
 -3 -1 8 29.11 2.55
 -1 -3 -8 23.12 1.96
 3 -1 8 28.1 1.96
 1 -3 -8 25.29 1.84
 -1 3 -8 26.89 2.44
 3 -1 -8 22.97 1.82
 -3 1 -9 613.63 15.63
 -3 -1 9 617.35 15.67
 1 3 9 616.36 15.97
 -1 3 -9 605.2 14.45
 3 -1 -9 596.66 15.54
 -1 3 9 594.54 15.38
 -1 -3 9 609.45 17.19
 -1 -3 -9 604.06 15.97
 1 -3 -9 605.38 15.48
 -1 -3 9 609.31 15.5
 3 1 9 631.4 17.33
 -3 -1 9 613.56 17.01
 -3 1 9 615.14 15.23
 -1 -3 -9 590.04 16.28
 1 3 -9 607.72 15.4
 3 1 -9 625.47 15.6
 3 -1 9 631.53 15.74
 -1 3 -9 610.65 17.04
 3 -1 -9 601.79 17.2
 1 3 -10 2782 60.75
 -1 3 -10 2774.8 59.58
 -1 -3 -10 2804.26 61.21
 3 1 10 2785.72 62.82
 -3 -1 10 2741.6 61.01
 -3 1 10 2583.72 60.2
 1 -3 -10 2780.48 60.81
 -1 3 -10 2800.12 62.6
 -3 -1 10 2755.05 62.65
 3 1 -10 2719.31 60.88
 -1 -3 10 2733.23 60.81
 3 -1 -10 2744.96 60.75
 -3 1 -10 2775.87 61
 1 3 10 2748.72 61.11
 -1 3 10 2756.64 60.76
 -1 -3 -10 2763.84 61.87
 3 -1 -10 2847.83 62.9
 -1 -3 10 2701.37 62.93
 3 1 -11 88.91 4.08
 -3 1 -11 86.73 4.1
 -1 3 11 79.97 3.9
 1 3 11 88.03 4.07
 -3 1 11 78.71 3.57
 -3 -1 -11 80.59 4.75
 -1 -3 11 84.54 4.88
 1 3 -11 88.65 3.99
 -1 3 -11 80.82 4.59
 -1 -3 -11 89.74 4.6
 3 -1 -11 85.9 4.78
 -3 -1 11 72.48 4.46
 1 -3 -11 90.65 4.12
 -1 -3 11 85.94 4
 -1 3 -11 88.49 3.38
 -3 1 -12 6.55 1.19
 -3 1 12 5.39 0.94
 -1 3 -12 3.96 0.77
 -1 3 -12 4.78 1.29
 -3 -1 -12 3.71 1.25
 -3 -1 12 3.88 1.27
 3 1 -12 6.35 1.29
 1 3 12 5.91 1.07
 3 -1 -12 3.7 1.13
 1 -3 -12 5.48 1.11
 -1 -3 12 5.24 1.35
 -3 -1 12 5.71 1.45
 -1 -3 12 5.31 1.09
 -1 -3 -12 3.05 1.14
 1 3 -12 3.96 0.95
 -1 3 12 4.24 1.01
 -1 3 13 352.81 8.1
 -1 -3 13 338.36 11.79
 -1 -3 -13 320.53 11.05
 -3 1 -13 374.68 10.86
 -1 -3 13 313.42 10.22
 -1 3 -13 312.04 9.31
 1 3 -13 353.9 10.48
 -1 3 13 339.64 10.4
 1 -3 -13 321.07 10.27
 -3 1 13 308.95 9.5
 3 1 -13 349.7 10.56
 -1 3 -13 335.33 11.43
 -3 -1 13 343.32 11.35
 3 -1 -13 349.36 11.66
 1 3 13 342.26 10.15
 -3 -1 13 344.13 11.59
 -3 -1 -13 307.28 11.19
 1 3 -14 2240.01 50.64
 -3 1 -14 2221.55 50.93
 1 3 14 2229.51 50.17
 -1 3 -14 2208 52
 3 1 -14 2177.92 50.77
 1 -3 -14 2215.7 50.68
 -1 -3 14 2223.88 50.71
 -1 -3 -14 2216.77 51.71
 -3 1 14 2233.89 49.47
 -1 3 -14 2313.13 49.43
 -3 -1 -14 2211.4 52.19
 -1 -3 14 2183.8 52.45
 3 -1 -14 2198.75 52.13
 -1 3 14 2154.29 50.58
 -1 3 14 2221.66 47.61
 -3 -1 14 2204.71 51.61
 -3 -1 14 2120.42 51.93
 -3 1 -15 216.6 8.02
 -1 3 15 228.76 7.97
 -1 -3 15 200.44 8.82
 -1 -3 15 198.34 7.71
 -3 1 15 199.53 6.83
 3 -1 -15 219.02 8.78
 -1 -3 -15 207.06 8.42
 -1 -3 -15 212.54 7.88
 1 3 15 196.56 7.17
 -1 3 15 214.17 5.6
 -1 3 -15 208.32 6.94
 1 3 -15 219.6 7.89
 -3 -1 -15 196.49 8.55
 1 -3 -15 208.81 7.79
 3 1 -15 202.01 7.81
 -1 3 -15 201.79 8.41
 -3 -1 15 226.83 8.87
 -3 -1 15 224.27 8.58
 -1 3 16 13.7 0.99
 -3 -1 -16 11.15 1.95
 -1 -3 16 12.67 2.06
 1 -3 16 13.27 1.49
 3 1 -16 13.98 1.84
 -1 3 -16 11.45 1.9
 -1 -3 -16 11.57 1.68
 -3 -1 16 17.03 2.35
 1 -3 -16 11.83 1.75
 1 3 -16 12.85 1.77
 3 -1 -16 15.4 2.17
 -3 1 16 11.04 1.39
 -1 -3 -16 17.11 2.23
 1 3 16 11.66 1.5
 -3 -1 16 15.8 2.21
 -1 -3 16 10.45 1.62
 -1 3 -16 11.61 1.66
 -1 3 16 14.18 1.86
 -3 1 -16 15.57 1.98
 -1 3 -16 14.19 1.56
 -3 1 17 203.4 6.95
 1 -3 -17 200.37 7.85
 -3 1 -17 202.01 8.02
 -3 -1 17 207.98 8.77
 -1 -3 -17 203.15 8.54
 -1 -3 17 204.56 8.98
 1 3 17 192.55 7.24
 -1 -3 17 192.69 7.81
 -1 -3 17 189.63 7.06
 -1 3 17 229.17 8.23
 -3 -1 -17 191.34 8.58
 -3 1 -17 190.71 8.21
 -1 3 -17 206.37 8.62
 1 -3 17 212.18 7.16
 -1 -3 -17 201.81 7.95
 -1 3 17 200.13 5.67
 1 3 -17 201.28 7.86
 -1 3 -17 200.66 7.06
 3 1 -17 210.51 8.09
 -3 -1 17 201.79 8.27
 3 -1 -17 195.8 8.55
 -1 3 -17 194.14 7.81
 -1 3 -18 1531.36 38.59
 -3 1 -18 1522.14 38.09
 -1 -3 18 1508.25 36.35
 -1 3 -18 1589.56 36.33
 -1 -3 -18 1546.44 38.49
 -1 -3 -18 1538.96 37.61
 1 3 -18 1578.42 37.54
 1 -3 18 1530.49 36.12
 -3 -1 18 1546.25 38.7
 -1 3 18 1529.2 37.41
 -3 1 18 1559.59 35.94
 -1 -3 18 1532.13 39.13
 -1 3 -18 1587.5 37.69
 -1 3 18 1544.47 34.22
 -3 -1 -18 1589.11 38.87
 -3 1 -18 1549.76 37.73
 3 1 -18 1490.02 37.42
 -1 -3 18 1558.35 37.64
 1 -3 -18 1571.58 37.55
 3 -1 -18 1515.5 38.59
 1 3 18 1524.31 36.48
 -3 1 -19 140.25 6.66
 -1 -3 19 122.97 5.6
 -1 -3 -19 133.03 6.83
 1 3 -19 129.76 6.28
 3 1 -19 137.01 6.5
 1 3 19 122.76 5.59
 -1 3 19 134.2 6.33
 -3 -1 -19 126.51 6.79
 3 -1 -19 123.13 6.75
 -1 -3 19 123.71 6.24
 -1 -3 -19 123.06 6.17
 -1 3 -19 130.46 5.59
 1 -3 19 119.89 5.38
 -3 1 -19 123.63 6.45
 1 -3 -19 120.6 6.08
 -1 3 -19 125.14 6.19
 -3 -1 19 121.01 6.64
 -1 3 -19 130.3 6.87
 -3 1 19 131.79 5.43
 -1 -3 19 129.91 7.13
 -1 3 -20 36.19 3.21
 -1 -3 -20 31.52 3
 -1 -3 -20 28.91 3.14
 -1 3 -20 34.97 2.75
 3 -1 -20 35.25 3.51
 -1 3 20 31.16 3.05
 -3 1 20 38.31 2.77
 1 -3 -20 31.51 2.98
 -3 1 -20 31.48 3.19
 -1 -3 20 33.23 2.79
 1 -3 20 33.39 2.69
 -1 -3 20 28.96 2.98
 -3 1 -20 36.55 3.37
 3 1 -20 36.57 3.23
 -3 -1 -20 30.65 3.27
 -1 -3 20 37.04 3.74
 1 3 20 36.13 2.84
 -1 3 -20 32.05 3.39
 -3 -1 20 31.34 3.32
 1 3 -20 24.99 2.74
 3 1 -21 59.4 4.25
 -1 -3 21 50.6 4.41
 -3 1 -21 49.49 3.97
 -1 3 -21 49.96 3.42
 -1 -3 21 52.1 4.02
 -3 -1 21 57.15 4.53
 1 -3 -21 47.09 3.79
 -1 -3 21 54.05 3.67
 -1 3 -21 50.73 3.93
 1 -3 21 51.18 3.47
 -1 -3 -21 49.04 4.2
 3 -1 -21 52.57 4.35
 -1 -3 -21 53.57 4.06
 -1 3 -21 50.57 4.25
 -3 1 -21 45.74 3.83
 -3 -1 -21 48.73 4.17
 1 3 21 55.15 3.6
 -1 3 21 53.59 4.05
 1 3 -21 44.64 3.78
 1 -3 22 1144.99 28.82
 -1 3 -22 1153.15 30.92
 -1 -3 22 1142.7 31.59
 -1 -3 22 1137.91 30.1
 -1 3 22 1173.91 30.13
 -3 1 -22 1163.92 30.41
 3 -1 -22 1153.04 31.01
 -3 -1 -22 1115.94 30.7
 -1 -3 -22 1138.91 29.97
 -1 -3 22 1136.02 29.06
 3 1 -22 1158.97 30.1
 1 -3 -22 1111.15 29.89
 -1 3 -22 1164.66 30.13
 -3 1 -22 1150.74 30.34
 -1 -3 -22 1116.42 30.68
 -3 -1 22 1161.79 31.19
 -1 3 -22 1173.52 28.77
 1 3 -22 1130.12 29.94
 -1 -3 -23 102.09 5.83
 -3 -1 -23 86.94 5.88
 -3 1 -23 109.05 6.16
 3 1 -23 92.28 5.77
 -1 3 -23 95.93 5.13
 -1 3 -23 94.36 6.06
 -1 -3 23 92.57 6.39
 -3 1 -23 101.49 6.03
 1 3 -23 101.17 5.95
 -3 -1 23 105.86 6.41
 -1 3 23 106.29 5.99
 -1 3 -23 97.45 5.78
 1 -3 23 98.34 5.28
 -1 -3 23 89.86 5.67
 -1 -3 -23 103.85 6.32
 1 -3 -23 101.45 5.91
 3 -1 -23 104.94 6.44
 -1 -3 23 86.55 5.13
 3 -1 -24 3.33 1.54
 -1 -3 24 6.47 1.67
 -3 -1 -24 9.59 2.17
 -3 1 -24 4.33 1.66
 3 1 -24 5.21 1.73
 -1 -3 24 4.68 1.44
 -1 3 -24 5.43 1.53
 -1 -3 24 4.91 1.96
 1 3 -24 5.42 1.7
 -3 1 -24 6.96 1.82
 -1 3 -24 3.22 1.44
 1 -3 -24 6.05 1.67
 1 -3 24 4.14 1.29
 -1 3 -24 5.12 1.6
 -1 3 24 8.29 1.83
 -1 -3 -24 9.06 2.11
 -1 -3 -24 5.8 1.63
 -3 -1 24 8.86 2.03
 -3 -1 25 159.17 8.41
 1 -3 -25 153.99 7.77
 -3 1 -25 167.23 8.26
 3 1 25 152.89 8.36
 -1 3 -25 149.61 8.07
 1 -3 25 155.88 7.18
 -1 3 25 163.05 7.97
 -1 -3 25 163.04 8.75
 -1 -3 -25 146.15 7.66
 1 3 -25 160.58 7.89
 -1 -3 25 144.97 7.63
 -1 -3 -25 142.93 7.94
 3 1 -25 146.22 7.73
 -1 3 -25 155.76 7.84
 -1 -3 25 144.47 7.14
 -3 1 -25 154.58 7.94
 3 -1 -25 167.45 8.58
 -1 -3 26 783.41 21.79
 -1 3 -26 770.05 22.59
 3 1 -26 769.85 22.56
 -1 -3 -26 682.15 22.06
 -3 -1 26 753.84 23.2
 3 -1 -26 726.3 23.02
 1 -3 -26 755.92 22.43
 -3 1 -26 746.16 22.47
 1 -3 26 764.55 21.38
 -1 -3 26 781.99 23.99
 3 1 26 733.53 23.22
 -3 1 -26 761.13 22.57
 -1 3 -26 761.2 23.02
 1 3 -26 737.11 22.22
 -1 -3 -26 745.55 22.91
 -1 3 -27 27.82 3.78
 3 -1 -27 33.51 3.97
 -1 -3 27 19.81 3.21
 -1 3 -27 26.79 3.31
 -1 -3 27 23.41 2.87
 -1 -3 -27 25.71 3.33
 1 3 -27 34.04 3.63
 1 -3 27 28.73 3.09
 3 1 -27 21.91 3.15
 -3 -1 27 33.26 3.9
 1 -3 -27 25.72 3.25
 -3 1 -27 28.37 3.38
 3 1 27 26.36 3.6
 -3 1 -27 25.6 3.35
 3 1 28 5.26 2.01
 -3 -1 28 11.82 2.49
 3 -1 -28 8.34 2.26
 3 1 -28 6.8 2.17
 1 -3 28 9.69 1.96
 -1 3 -28 7.53 1.94
 -1 -3 28 9.85 2.09
 -3 1 -28 7.58 2.24
 -1 -3 -28 7.14 2.1
 1 3 -28 10.03 2.19
 1 -3 -28 6.67 1.98
 -1 3 -28 8.18 2.22
 -3 1 -28 7.67 2.14
 -3 1 -29 92.37 6.41
 -3 -1 29 94.98 6.79
 1 -3 29 101.38 5.98
 -3 1 -29 107.96 6.75
 1 3 -29 102.36 6.52
 3 1 29 92.68 6.79
 -1 3 -29 98.52 6.48
 -1 3 -29 92.19 6.54
 1 -3 -29 85.95 6.19
 -1 -3 -29 90.79 6.3
 3 1 -29 83.59 6.09
 -1 -3 29 82.57 5.62
 3 -1 -29 95.57 6.72
 1 -3 30 687.14 20.52
 -1 -3 30 685.22 20.76
 -1 3 -30 644.15 21.19
 -3 -1 30 675.34 22.22
 -1 -3 -30 680.99 21.5
 3 1 -30 662.62 21.47
 1 3 -30 704.4 21.68
 -1 3 -30 647.11 21.67
 -3 1 -30 695.85 21.82
 3 -1 -30 647.26 21.88
 -3 1 -30 679.93 21.48
 1 -3 -30 696.41 21.6
 3 1 30 681.39 22.61
 3 1 -31 108.49 7.21
 3 1 31 112.84 7.79
 -3 1 -31 108.07 7.15
 -3 1 -31 103.16 6.84
 -1 -3 -31 107.91 7.03
 1 -3 -31 109.9 7.08
 -1 3 -31 124.71 7.54
 1 -3 31 114.89 6.76
 -1 -3 31 99.38 6.45
 -3 -1 31 108.66 7.44
 1 3 -31 112.32 7.2
 3 -1 -31 126.74 7.93
 1 3 31 107.12 7.64
 -1 3 -31 128.89 7.83
 -1 3 31 99.62 7.55
 -1 3 -32 2.97 1.72
 -3 -1 32 1.41 1.55
 3 1 -32 3.84 2.08
 3 1 32 2.97 1.83
 -1 -3 -32 3.4 1.72
 1 3 32 4.13 2.09
 1 -3 32 5.88 1.95
 1 -3 -32 4.65 2.06
 -1 -3 32 2.31 1.6
 -3 1 -32 1.69 1.71
 -3 1 -32 3.04 2.23
 -1 3 -32 6.82 2.45
 -1 3 32 3.69 1.82
 3 -1 -32 2.32 1.78
 1 3 -32 4.25 1.95
 -1 3 -33 46.09 4.74
 -3 1 -33 45.6 4.67
 -3 -1 33 33.13 4.36
 3 1 -33 40.8 4.63
 1 -3 -33 42.3 4.78
 -3 1 -33 42.53 4.69
 3 1 33 48.36 5.16
 3 -1 -33 56.3 5.69
 -1 -3 -33 44.88 4.66
 -1 3 33 43.33 5.14
 1 3 33 45.15 5.08
 1 -3 33 37.01 4.02
 1 3 -33 51.26 4.98
 -1 -3 33 43.92 4.43
 1 3 -34 796.3 24.77
 -3 1 -34 801.57 24.76
 3 -1 -34 814.3 25.47
 -1 3 34 754.61 25.91
 -3 1 -34 783.81 24.76
 -1 3 -34 787.63 24.72
 -3 -1 34 802.79 25.61
 -1 -3 -34 773.2 24.71
 1 -3 -34 775.25 24.63
 3 1 34 777.23 25.64
 -1 -3 34 766.98 23.96
 1 -3 34 772.77 23.68
 1 3 34 772.96 26.02
 3 1 -34 757.12 24.53
 -1 3 -34 778.61 24.97
 -1 3 35 79.95 7
 1 3 -35 68.7 5.9
 -3 -1 -35 73.72 6.44
 -3 -1 35 81.08 6.66
 3 1 35 93.12 7.39
 1 -3 -35 78.63 6.41
 -3 1 -35 75.65 6.33
 1 3 35 78.78 6.92
 3 1 -35 70.63 6.05
 3 -1 35 86.81 6.65
 -1 -3 -35 68.2 6.03
 -3 1 -35 70.57 6.12
 -3 1 35 74.06 6.83
 3 -1 -35 96.47 7.41
 -1 3 -35 84.12 6.61
 1 -3 35 66.35 5.58
 -1 -3 35 71.7 5.9
 -1 3 -35 119.4 7.99
 1 -3 36 3.81 1.86
 3 1 36 7.19 2.59
 -1 3 -36 6.04 2.59
 1 3 -36 3.34 1.88
 -3 -1 -36 4.26 1.83
 -3 -1 36 3.34 2.26
 -1 3 -36 2.41 2.01
 -3 1 -36 3.27 1.89
 -1 -3 -36 3.87 1.96
 1 -3 -36 5.71 1.98
 -3 1 -36 7.21 2.47
 -1 3 36 8.81 2.92
 1 3 36 8.09 2.87
 -1 -3 36 3.53 1.79
 3 1 -36 6.15 2.6
 -3 1 36 2.37 2.12
 -3 -1 36 3.67 2.19
 3 -1 -36 15.46 3.07
 3 -1 36 11.9 2.92
 3 -1 37 42.28 4.95
 1 3 -37 42.71 4.89
 -3 1 -37 37.44 4.65
 -3 -1 37 42.93 5.2
 1 -3 -37 46.3 5.01
 -1 -3 37 44.15 4.75
 -3 1 37 47.88 5.62
 -1 3 -37 53.52 5.76
 3 1 37 47.11 5.49
 -1 3 37 43.76 5.33
 -3 -1 37 44.24 5.33
 -3 -1 -37 45.21 5.28
 -3 1 -37 47.94 5.09
 1 3 37 39.86 5.13
 3 1 -37 44.66 5.03
 -1 3 -37 40.13 4.72
 3 -1 -37 43.28 5.09
 -1 -3 -37 41.72 4.87
 1 -3 37 36.85 4.42
 -3 1 38 302.44 14.93
 3 1 38 325 15.01
 3 1 -38 294.58 13.71
 -1 -3 38 297.2 13.29
 -3 1 -38 318.61 14.07
 -3 1 -38 304.21 13.75
 -1 3 -38 301.64 13.99
 -1 3 -38 320.64 14.2
 -1 3 38 308.91 15
 3 -1 38 321.27 14.15
 -3 -1 38 289.56 14.24
 1 -3 38 311.55 13.33
 1 3 38 318.34 15.13
 1 3 -38 315.87 13.97
 1 -3 -38 302.96 13.79
 -3 -1 -38 320.98 14.69
 -3 -1 -38 293.26 13.69
 -3 -1 38 299.62 14.26
 3 -1 -38 313.88 13.96
 3 -1 -38 332.58 14.58
 -1 -3 -38 312.95 14.03
 -1 -3 39 21.26 3.54
 1 3 39 20.72 4.13
 1 -3 -39 27.66 4.23
 -1 -3 -39 18.92 3.64
 -3 -1 -39 23.18 3.86
 1 -3 39 17.28 3.48
 -1 3 -39 40.48 5.25
 -3 -1 39 10.71 3.03
 3 -1 -39 19.55 3.48
 -3 -1 -39 24.32 4.09
 3 1 -39 21.4 4.12
 -3 1 39 16.63 3.89
 -1 3 -39 23.57 3.83
 -3 -1 -39 24.01 4.14
 -3 -1 39 13.19 3.37
 3 -1 39 34.51 4.9
 -3 1 -39 21.52 3.79
 1 3 -39 24.76 3.87
 3 -1 -39 38.69 5.02
 3 1 39 22.69 4.05
 -3 1 -39 17.55 3.51
 -1 3 39 18.56 3.98
 3 1 -40 2.6 2.28
 -3 1 -40 0.51 1.88
 -3 1 40 0.66 1.67
 1 3 -40 2.63 1.81
 -1 3 40 0.65 1.87
 -1 -3 -40 1.62 1.79
 1 -3 -40 2.11 1.33
 -1 -3 40 2.97 2.01
 3 1 40 3.67 2.11
 -3 -1 40 -0.62 1.96
 3 -1 -40 6.79 2.47
 -3 -1 40 1.74 2.08
 -1 3 -40 1.08 1.99
 -1 3 -40 3.31 2.41
 -3 -1 -40 2.74 2.03
 -3 -1 -40 3.5 1.93
 3 -1 -40 2.06 1.84
 3 -1 40 5.53 2.48
 -3 1 -40 1.59 1.95
 1 -3 40 0.48 1.52
 1 3 40 2.58 2.13
 -3 -1 -40 1.57 2.13
 -3 -1 -41 37.66 5
 -3 -1 41 42.94 5.82
 -3 1 -41 36.7 4.99
 3 1 41 48.91 5.78
 1 3 41 48.68 5.99
 3 1 -41 31.85 4.83
 -1 3 -41 59.08 6.09
 -3 1 41 33.93 5.49
 -3 1 -41 36.08 5.02
 1 -3 41 43.01 5.14
 -1 -3 41 48.83 5.46
 -1 3 -41 41.86 5.28
 1 3 -41 40.03 5.39
 -1 3 41 40.34 5.63
 1 -3 -41 46.45 5.43
 -3 -1 -41 44.59 5.43
 3 -1 -41 63.06 6.45
 -1 -3 -41 37.58 5
 -3 -1 41 35 5.19
 3 -1 -41 36.84 4.9
 3 -1 41 56.14 5.87
 -3 -1 -41 47.34 5.54
 -3 1 42 261.82 14.44
 -1 3 42 255.95 14.18
 -1 -3 -42 272.27 13.48
 3 1 -42 266.36 13.21
 3 -1 -42 290.85 14.04
 -1 3 -42 276.73 13.53
 -3 -1 -42 263.11 13.21
 -3 -1 42 263.83 14.1
 3 -1 42 272.5 13.5
 -3 -1 -42 269.79 13.74
 -1 -3 42 248.2 12.53
 1 -3 42 265.11 12.72
 1 -3 -42 258.77 13.13
 -3 -1 42 274.75 14.05
 -3 1 -42 280.26 13.26
 3 1 42 268.35 14.02
 1 3 -42 265.01 13.2
 1 3 42 263.95 14.24
 3 -1 -42 238.64 12.6
 -3 -1 -42 269.98 13.4
 -3 1 -42 270.12 13.27
 -1 3 -42 267.39 13.38
 3 -1 -43 38.72 5.29
 1 3 -43 28.38 4.33
 -3 1 -43 26.42 4.22
 -1 3 43 20.4 4.18
 3 1 -43 17.09 3.87
 -1 3 -43 23.06 4.04
 1 -3 43 26.15 4.06
 1 -3 -43 23.27 4.47
 -3 -1 -43 27.58 4.56
 -3 -1 -43 25.52 4.43
 3 -1 -43 18.72 3.79
 -3 -1 -43 32.3 4.92
 -1 -3 -43 22.52 4.27
 -3 -1 43 27.27 4.74
 1 3 43 19.26 4.29
 3 1 43 39.37 5.66
 -1 -3 43 26.71 4.21
 -3 1 43 27 4.73
 -3 1 -43 28.66 4.71
 3 1 -44 0.57 1.95
 -1 3 44 -0.72 1.94
 -3 1 -44 0.55 1.9
 3 -1 -44 8.65 2.7
 -1 -3 -44 1.77 1.78
 3 -1 44 0.61 2.32
 -1 3 -44 -1.17 2.31
 -1 -3 44 1.09 2.02
 3 1 44 2.68 2.4
 1 -3 44 1.07 1.91
 3 -1 -44 -0.56 2.01
 1 -3 -44 2.91 1.92
 -3 -1 44 0.68 2.16
 -3 1 44 2.17 2.39
 -3 -1 -44 5.73 2.79
 1 3 44 0.7 2.13
 1 3 -44 1.75 1.67
 1 -3 -45 9.55 3.47
 1 3 -45 8.96 3.47
 -1 -3 -45 9.63 3.26
 1 3 45 11.59 3.66
 1 -3 45 9.9 3.64
 3 -1 45 30.43 5.31
 3 -1 -45 28.39 4.67
 -1 3 45 5.88 3.44
 -3 -1 45 6.29 3.07
 -3 1 45 8.93 4.03
 -1 3 -45 8.39 3.29
 -1 -3 45 7.27 2.83
 3 1 45 21.26 4.2
 -3 -1 -45 7.8 3.29
 3 -1 -46 220.81 12.47
 1 3 -46 221.85 12.29
 -1 3 46 195.04 12.69
 -1 3 -46 210.38 11.93
 -3 1 46 150.33 11.46
 1 -3 -46 191.22 11.51
 -3 -1 46 203.27 12.64
 -1 -3 46 201.37 11.4
 1 -3 46 188.81 11.06
 -3 -1 -46 202.66 12.2
 -1 -3 -46 200.49 11.76
 3 1 46 188.67 12.1
 1 3 46 193.54 12.6
 3 -1 46 193.08 11.63
 -3 -1 47 31.93 5.32
 -1 3 -47 28.1 4.59
 -3 -1 -47 31.93 5.15
 -1 3 47 25.93 4.87
 1 -3 -47 29.42 5.04
 1 -3 47 31.62 5.07
 3 -1 -47 38.72 5.67
 1 3 47 39.45 5.83
 -1 -3 -47 31.44 4.99
 -1 -3 47 22.21 4.08
 3 1 47 39.34 5.79
 3 -1 47 41.55 5.51
 -3 1 47 31.05 5.43
 1 3 -47 29.98 4.85
 1 3 -48 3.2 2.52
 1 3 48 3.89 2.97
 -3 -1 -48 0.69 1.97
 -1 -3 -48 0.64 2.21
 -1 3 48 -0.78 2.35
 -1 -3 48 -1.79 2.13
 -3 1 48 -0.79 2.13
 -3 -1 48 -0.74 2.01
 3 -1 -48 1.34 2.55
 1 -3 48 -0.59 2.02
 3 1 48 3.65 2.79
 -1 3 -48 0.64 2.02
 1 -3 -48 1.92 2.37
 -1 3 49 10.31 3.79
 -1 -3 49 7.96 2.93
 1 3 -49 9.16 3.54
 3 1 49 29.77 5.23
 -3 -1 -49 15.35 3.89
 1 3 49 9.55 3.57
 3 -1 -49 27.27 4.88
 1 -3 -49 11.76 3.8
 1 -3 49 12.62 3.26
 -3 1 49 16.93 4.5
 -3 -1 49 8.31 3.31
 -1 -3 -49 13.88 3.85
 -1 3 -49 14.38 3.91
 1 3 -50 109.97 8.94
 -1 -3 -50 116.44 9.14
 -3 -1 -50 120.78 9.64
 -1 3 -50 104.24 8.83
 1 3 50 105.15 9.57
 -1 -3 50 98.78 8.26
 3 1 50 114.6 9.58
 1 -3 50 97.43 8.21
 -1 3 50 121.86 10.21
 1 -3 -50 103.41 8.81
 3 -1 -50 100.1 8.74
 -3 1 50 95.88 9.09
 -3 -1 50 129.23 10.15
 3 -1 -51 14.87 4.28
 1 3 51 3.28 2.93
 3 1 51 17.8 4.31
 -1 3 51 4.09 3.03
 -1 -3 -51 8.31 3.31
 1 -3 -51 7.49 3.18
 -1 -3 51 3.21 2.38
 1 -3 51 8.77 2.99
 -3 -1 51 10.13 3.72
 -1 3 -51 4.81 2.86
 -3 -1 -51 3.62 2.77
 -3 1 51 7.42 3.34
 1 3 -51 8.83 3.5
 3 -1 -52 1.44 2.57
 -1 3 -52 -1.4 2.67
 -1 3 52 -0.83 2.52
 1 3 -52 -1.39 2.8
 -3 -1 52 3.19 2.85
 1 -3 -52 -1.39 2.09
 -1 -3 -52 0.71 2.61
 -3 -1 -52 -0.74 2.82
 1 -3 52 -1.28 2.19
 1 3 52 -1.66 2.51
 -3 1 52 -0.85 2.55
 3 1 52 0.79 1.99
 -1 -3 52 -0.66 2.08
 1 -3 53 11.05 3.52
 -1 3 -53 14.99 4.21
 -1 -3 53 9.41 3.4
 3 -1 -53 25.67 5
 1 3 53 6.8 3.64
 -3 -1 53 16.32 4.34
 -3 1 53 11.25 4.14
 1 3 -53 8.49 4.17
 -1 3 53 6.78 3.63
 1 -3 -53 9.92 3.59
 -1 -3 -53 15.82 4.01
 -3 -1 -53 6.03 3.22
 3 1 53 15.28 4.55
 1 -3 54 78 7.74
 -3 -1 54 75.57 8.34
 -3 1 54 80.48 8.9
 -1 -3 -54 92.04 8.57
 1 3 54 62.52 7.83
 1 -3 -54 79.13 7.95
 -1 3 -54 88.58 8.52
 1 3 -54 83.18 8.19
 3 1 54 83.59 8.74
 3 -1 -54 97.8 8.92
 -1 -3 54 82.46 7.95
 -1 3 54 84.38 9.01
 -3 -1 -54 78.42 8.28
 -1 -3 -55 8.18 3.33
 3 -1 -55 15.19 4.29
 3 1 55 9.17 3.47
 -1 -3 55 4.9 2.76
 1 3 -55 8.74 3.68
 -1 3 -55 11.79 3.98
 -3 -1 55 12.65 4.49
 -3 1 55 12.59 4.12
 -3 -1 -55 10.93 4.22
 1 3 55 8.86 3.88
 -1 3 55 7.88 3.45
 1 -3 -55 8.04 3.89
 1 -3 55 10.13 3.65
 3 -1 -56 0.77 3.04
 -1 3 -56 -3 3.2
 1 -3 56 1.36 2.44
 -3 -1 -56 -0.8 3.31
 1 3 -56 -1.48 2.64
 -3 1 56 -2.74 2.89
 3 1 56 0.85 2.56
 1 3 56 1.81 2.99
 -3 -1 56 2.58 3.07
 1 -3 -56 -0.74 3.17
 -1 -3 56 0.71 2.63
 -1 -3 -56 -2.27 3.06
 -1 3 56 -2.67 2.55
 -3 -1 57 8.72 3.82
 -3 -1 -57 6.47 4.01
 -1 -3 57 9.48 3.62
 1 3 -57 5.28 3.53
 1 3 57 5.52 3.52
 -1 -3 -57 8.46 3.45
 3 -1 -57 19.56 4.67
 -1 3 -57 6.1 3.26
 -3 1 57 5.58 3.97
 1 -3 57 6.97 3.33
 1 -3 -57 9.09 3.83
 3 1 57 13.71 4.63
 -1 3 57 8.2 3.69
 -3 -1 -58 63.96 7.72
 -1 3 -58 71.84 7.97
 -3 1 58 78.3 9.34
 1 -3 -58 67.3 7.94
 1 3 58 81.39 9.17
 -1 -3 58 70.72 7.82
 -3 -1 58 54.94 7.46
 1 -3 58 70.07 7.76
 3 -1 -58 69.14 7.68
 -1 -3 -58 69.91 8.04
 1 3 -58 61.6 7.49
 -1 3 58 71.28 8.64
 1 3 -59 5.45 3.24
 -1 3 -59 1.57 2.9
 -3 -1 59 8.07 4.11
 1 -3 -59 9.39 3.66
 1 -3 59 1.46 3.62
 -1 -3 -59 7.11 3.85
 -3 1 59 8.62 3.88
 -1 -3 59 2.28 2.72
 1 -3 60 0.74 2.35
 -1 -3 60 2.32 2.44
 -3 -1 60 -0.91 2.73
 -3 -1 61 1.84 3.4
 -1 -3 61 7.03 3.88
 1 -3 61 10.56 4.32
 1 -3 62 47.41 6.58
 -1 -3 62 34.82 5.71
 -1 -3 63 3.23 3.45
 1 -3 63 3.88 3.05
 -3 -2 0 4.58 1.2
 -2 -3 0 5.79 0.9
 -2 3 0 5 0.86
 -2 -3 0 5.26 1.22
 3 2 0 4.38 1.06
 -2 -3 1 204.17 8.15
 -2 -3 1 200.46 6.72
 3 -2 1 214.45 6.82
 -3 -2 1 241.71 7.98
 -3 -2 1 226.99 8.56
 3 2 -1 232.5 8.5
 -2 3 1 226.79 6.87
 -2 -3 -1 237.37 8.49
 -3 -2 -1 206.67 8.1
 3 2 1 232 8.52
 -2 -3 2 7.91 1.07
 -3 -2 -2 9.51 1.57
 -3 -2 2 10.11 1.19
 -2 -3 -2 13.42 1.76
 3 2 -2 10.16 1.7
 -2 -3 2 11.09 1.71
 -3 -2 2 12.39 1.77
 3 2 2 10.13 1.61
 -2 3 2 10.59 1.18
 -3 -2 2 12.07 1.51
 3 -2 2 9.8 1.17
 -3 -2 3 43.53 2.97
 -2 -3 3 34.35 2.73
 3 -2 3 36.64 2.35
 -3 -2 3 53.78 3.63
 -2 -3 3 34.28 2.31
 3 2 -3 36.84 3.11
 3 2 3 51.31 3.52
 -2 3 3 50.9 2.62
 -2 -3 -3 53.81 3.5
 -3 -2 3 54.94 2.79
 -3 -2 -3 33.79 2.95
 -2 -3 -3 52.57 2.93
 -2 -3 3 38.55 3.16
 -2 3 4 56.48 2.87
 -2 -3 4 62.69 3.1
 3 2 -4 63.99 4.13
 -2 -3 4 66.08 3.84
 3 -2 -4 52.57 2.72
 2 3 -4 60.42 3.03
 -3 -2 4 58.76 3.52
 -3 -2 -4 70.1 4.1
 -2 -3 -4 60.24 3.78
 -2 -3 -4 61.17 3.32
 -3 -2 4 50.79 2.89
 3 2 4 50.73 3.58
 -3 -2 4 51.75 3.72
 -2 -3 4 65 4.12
 3 -2 4 63.52 3.14
 2 -3 -4 60.16 3.07
 -3 -2 5 15.15 1.99
 -2 3 5 16.61 1.53
 -2 -3 -5 16.06 1.71
 -3 -2 5 14.84 1.53
 -3 -2 5 14.9 1.77
 -3 -2 -5 23.58 2.36
 -2 -3 5 27.94 2.42
 3 -2 5 23.01 1.86
 -2 -3 5 21.98 2.42
 3 2 -5 25.1 2.51
 -2 -3 -5 16.03 1.93
 3 -2 -5 19.83 2.06
 2 -3 -5 22.5 1.82
 -2 -3 5 24.69 1.86
 3 -2 -5 17.95 1.42
 2 3 -5 13.25 1.42
 3 2 5 18.63 2.14
 -3 -2 -6 45.57 3.36
 -2 3 6 44.93 2.65
 -3 -2 6 42.54 3.05
 -3 -2 6 39.24 3.23
 3 2 -6 42.66 3.44
 3 2 6 39.29 3.1
 -3 2 -6 49.27 2.77
 3 -2 -6 41.99 2.23
 3 -2 6 43.15 2.68
 3 -2 -6 41.84 3.07
 -3 -2 6 44.22 2.74
 -2 -3 -6 40.62 2.82
 2 3 -6 37.89 2.45
 -2 -3 6 48.84 3.31
 -2 -3 6 42.05 3.41
 2 -3 -6 52.05 2.89
 -2 -3 6 48.73 2.81
 -2 -3 -6 38.45 3.01
 3 2 -7 10.87 1.34
 -2 -3 7 13.17 1.46
 2 3 -7 17.16 1.66
 -2 -3 -7 21.04 2.15
 -3 -2 7 15.76 1.63
 2 -3 -7 10.47 1.37
 3 2 -7 9.51 1.72
 -3 -2 -7 7.74 1.45
 3 -2 -7 18.55 1.37
 -2 -3 -7 16.54 1.82
 -3 -2 7 18.89 2.05
 -2 -3 7 12.57 1.86
 3 -2 -7 21.59 2.19
 -3 2 -7 17.27 1.68
 -2 3 7 17.95 1.66
 -2 -3 7 12.37 1.68
 3 -2 7 12.6 1.48
 3 -2 8 19.87 1.94
 -2 3 -8 23.74 2.31
 -2 3 8 24.29 2.02
 3 -2 -8 22.25 2.25
 -2 -3 8 20.39 1.92
 -3 -2 8 22.93 2.25
 -3 -2 8 24.25 2.11
 -2 -3 -8 27.59 2.39
 3 -2 -8 23.21 1.53
 -2 -3 -8 25.4 2.38
 2 3 -8 24.61 2.01
 2 -3 -8 22.1 1.96
 -2 -3 8 19.41 2.16
 -2 -3 8 23.15 2.62
 -3 2 -8 22.48 1.99
 3 2 -8 18.05 1.77
 -3 -2 9 1.82 0.74
 -2 -3 9 5.25 1.03
 -2 3 9 3.57 0.92
 3 -2 9 6.82 1.21
 3 -2 -9 3.54 0.66
 -3 -2 9 3.49 1.1
 -2 -3 -9 3.93 1.09
 2 3 -9 4.92 0.99
 3 -2 -9 2.25 0.89
 -2 3 -9 6.45 1.33
 2 3 9 6.46 1.29
 2 -3 -9 7.6 1.21
 -2 -3 -9 3.62 1.04
 -3 2 -9 4.41 1.02
 -2 -3 9 6.52 1.34
 -2 -3 9 7.32 1.56
 -3 -2 -9 8.37 1.42
 3 2 -9 8.12 1.3
 -2 -3 -10 69.47 4.03
 2 -3 -10 59.55 3.52
 -2 -3 10 57.93 3.95
 3 -2 -10 63.42 2.69
 -3 -2 10 69.12 4.1
 -2 3 -10 62.05 3.88
 -2 3 10 58.9 3.4
 3 2 -10 63.03 3.54
 2 3 10 58.36 3.67
 -3 2 -10 60.26 3.49
 -2 -3 10 57.68 3.46
 3 -2 -10 65.3 4.08
 -3 -2 -10 55.88 3.87
 2 3 -10 63.05 3.51
 3 -2 10 58.83 3.61
 -3 -2 10 62.36 3.66
 -2 -3 -10 62.08 3.87
 2 3 -11 45.19 2.97
 -3 2 -11 40.66 2.91
 -2 3 -11 38.1 3.05
 -2 -3 11 39.34 3.24
 -2 3 11 46.75 3
 -2 -3 11 38.3 2.75
 -2 -3 -11 43.31 3.22
 2 -3 -11 38.05 2.81
 3 2 -11 37.64 2.78
 -2 3 -11 34.87 2.36
 -3 2 11 34.44 1.79
 3 -2 -11 43.53 3.29
 3 -2 11 37.63 2.9
 -3 -2 11 43.71 3.04
 -3 -2 -11 38.52 3.2
 -3 -2 11 37.75 3.06
 2 3 11 34.04 2.79
 -3 -2 -12 89.47 5.12
 -3 2 12 94.34 3.24
 -3 2 -12 80.63 4.39
 -2 3 12 83.61 4.37
 -3 -2 12 91.04 4.74
 -2 3 -12 94.44 4.12
 2 3 -12 86.33 4.45
 -2 -3 12 106.28 5.49
 3 -2 12 91.21 4.77
 -3 -2 12 79.91 4.77
 2 -3 -12 87.88 4.55
 2 3 12 100.69 4.93
 3 2 -12 96.6 4.67
 -2 3 -12 98.53 5.19
 -2 -3 -12 92.58 5.03
 3 -2 -12 80.99 4.83
 -2 -3 12 92.29 4.66
 -3 2 -13 73.63 4.19
 -2 3 13 63.24 3.9
 -2 -3 13 80.71 4.36
 -3 -2 13 73.37 4.57
 3 2 -13 72.37 4.11
 2 3 13 71.43 4.17
 2 3 -13 67.84 3.97
 2 -3 -13 78.5 4.3
 3 -2 13 76.95 4.45
 -3 -2 13 71.77 4.28
 -2 3 -13 78.55 3.81
 -2 -3 13 74.87 4.71
 -2 3 -13 70.43 4.44
 3 -2 -13 67.76 4.38
 -3 -2 -13 79.04 4.9
 -2 -3 -13 66.44 4.33
 -3 2 13 77.49 2.87
 -3 -2 -14 4.24 1.38
 -3 2 -14 3.82 1.16
 -3 -2 14 5.28 1.26
 -2 -3 14 4.21 1.14
 -3 -2 14 4.45 1.28
 -2 -3 -14 2.88 1.1
 -2 3 14 6.65 1.33
 3 -2 14 5.58 1.29
 2 -3 -14 5.77 1.28
 3 2 -14 8.61 1.52
 -2 -3 14 8.28 1.64
 -2 3 -14 5.66 1.06
 2 3 14 5.57 1.32
 2 3 -14 6.04 1.24
 -3 2 -14 4.77 1.23
 3 -2 -14 4.48 1.26
 -2 3 -14 8.2 1.7
 -3 2 14 6.61 0.78
 3 2 -15 9.93 1.67
 -2 3 15 19.28 2.13
 2 3 -15 18.7 2.12
 3 -2 -15 21.83 2.53
 -2 3 -15 10.77 1.5
 -3 -2 15 13.62 2.03
 -2 -3 15 11.75 1.83
 -2 -3 15 8.33 1.77
 -3 2 15 11.46 1.05
 -3 2 -15 17.45 2.12
 2 3 15 10.41 1.62
 3 -2 15 11.42 1.8
 -3 2 -15 14.48 2
 -3 -2 15 12.61 1.94
 -3 -2 -15 7.32 1.6
 -2 -3 -15 18.15 2.33
 -2 3 -15 12.81 1.99
 2 -3 -15 10.1 1.67
 -2 3 16 5.6 1.32
 -2 -3 16 4.95 1.39
 2 -3 -16 3.39 1.14
 -3 -2 16 5.53 1.36
 2 3 -16 3.79 1.18
 -2 3 -16 6.89 1.58
 -2 -3 -16 5.16 1.48
 -3 2 16 4.6 0.72
 2 3 16 5.3 1.27
 -2 3 -16 5.47 1.15
 -3 -2 -16 4.81 1.41
 3 -2 -16 4.8 1.38
 -3 -2 16 2.84 1.22
 -2 -3 16 4.34 1.24
 -3 2 -16 6.44 1.46
 3 2 -16 4.37 1.25
 -3 2 -16 5.79 1.37
 3 -2 16 4.52 1.25
 -2 3 -17 26.03 2.81
 3 2 -17 26.87 2.71
 2 -3 -17 27.01 2.74
 -2 -3 -17 34 3.25
 -2 -3 17 34.39 3.3
 2 3 -17 34.9 3.02
 -3 2 -17 32.29 3.01
 -2 3 -17 29.36 2.45
 -2 3 17 35.49 3.01
 -3 -2 17 36.6 3.4
 -3 -2 17 35.16 3.21
 3 -2 -17 35.86 3.29
 -3 -2 -17 26.37 2.97
 -3 2 17 26.65 1.76
 2 3 17 28.17 2.64
 -2 -3 17 29.03 2.84
 3 -2 17 25.94 2.79
 -3 2 -17 37.98 3.17
 2 3 18 121.58 5.97
 -2 -3 18 126.45 6.87
 -2 3 -18 131.8 5.71
 -2 3 -18 118.04 6.35
 -2 3 18 125.36 6.21
 3 -2 -18 119.66 6.47
 -2 -3 -18 124.07 6.65
 2 3 -18 121.25 6.06
 -3 2 -18 116.52 6.03
 -3 2 -18 124.45 6.27
 -3 -2 18 126.41 6.5
 -2 -3 18 125.26 6.32
 -3 -2 -18 118.67 6.62
 -3 -2 18 120.01 6.5
 -3 2 18 123.6 4.37
 2 -3 -18 139.83 6.55
 2 3 -18 112.91 6.25
 3 2 18 121.94 6.5
 3 2 -18 120.36 6.21
 3 -2 18 136.97 6.75
 -2 3 -19 12.34 2.13
 3 2 -19 9.96 1.8
 2 3 -19 7.58 1.7
 2 3 -19 8.9 1.72
 -2 -3 19 14.76 2.12
 -3 2 19 10.9 1.16
 -2 3 19 9.76 1.91
 3 -2 -19 8.38 1.89
 -3 2 -19 5.64 1.56
 2 -3 -19 9.85 1.9
 2 3 19 12.63 1.85
 -3 -2 19 12.48 2.15
 -3 2 -19 10.87 1.9
 -2 -3 -19 13.15 2.22
 -2 3 -19 10.08 1.6
 -3 -2 -19 8.5 1.86
 -2 -3 19 10.74 2.08
 -3 -2 19 14.1 2.15
 -3 2 -20 81.16 5.14
 -2 -3 20 77.44 5.48
 -3 -2 -20 73.18 81.1
 -3 2 20 73.31 3.36
 2 3 -20 79.72 5.27
 -3 -2 20 90.45 5.63
 -2 3 -20 73.7 5.11
 3 2 -20 72.74 4.84
 2 3 20 80.58 4.78
 -2 -3 20 73.99 4.88
 -2 3 20 83.2 5.09
 3 -2 -20 93.98 5.7
 -2 3 -20 69.23 4.26
 2 3 -20 81.8 5.02
 2 -3 -20 63.21 4.52
 -2 -3 -20 86.62 5.59
 -3 2 -20 84.51 5.03
 -3 2 21 19.42 2.65
 2 -3 -21 23.12 2.68
 2 3 -21 19.11 2.47
 -2 3 21 20.54 2.62
 -3 2 21 23.57 1.83
 2 3 21 25.49 2.67
 3 2 -21 20.59 2.69
 -2 -3 21 25.68 3.23
 -2 3 -21 24.85 2.55
 -2 -3 21 24.1 2.82
 -3 -2 -21 27.65 3.53
 3 -2 -21 19.48 2.62
 -3 2 -21 16.52 2.33
 -3 2 -21 18.46 2.58
 -2 3 -21 23.93 2.91
 -3 -2 21 16.96 2.5
 -2 -3 -21 17.08 2.56
 2 3 -21 19.08 2.63
 -3 2 22 2.5 0.77
 -2 3 -22 1.24 1.06
 -2 -3 -22 3.95 1.57
 3 -2 -22 2.41 1.4
 -2 -3 22 2.82 1.47
 -2 -3 22 2.3 1.27
 -3 -2 -22 3.28 1.43
 2 3 22 1.11 1.03
 -3 2 -22 1.76 1.12
 -3 2 -22 3.83 1.49
 2 3 -22 2.16 1.1
 -3 -2 22 3.14 1.2
 -2 3 -22 4.8 1.35
 3 2 -22 3.77 1.5
 -3 2 22 1.69 0.92
 2 3 -22 3.05 1.41
 2 -3 -22 1.86 1.02
 -2 3 22 2.13 1.2
 3 -2 -23 28.35 3.37
 2 -3 -23 40.78 3.76
 2 3 -23 32.52 3.51
 -2 -3 -23 40.73 3.98
 -2 3 23 35.53 3.51
 -3 2 -23 32.01 3.21
 -2 3 -23 43.89 4.09
 3 2 23 29.75 3.65
 3 2 -23 40.99 3.79
 -3 2 23 44.82 4.08
 -2 3 -23 44.13 3.47
 2 3 -23 35.16 3.47
 2 3 23 35.74 3.33
 -3 2 23 42.45 2.64
 -3 -2 -23 36.08 3.79
 -3 2 -23 35.56 3.59
 -3 -2 23 33.94 3.74
 -2 -3 23 36.74 3.94
 -2 -3 23 34.6 3.49
 -2 -3 24 6.55 1.75
 -2 3 -24 3.23 1.29
 3 2 -24 6.42 1.68
 2 3 -24 3.69 1.32
 -3 2 -24 4.83 1.61
 -3 2 24 3.59 1.5
 2 3 24 5.01 1.49
 -2 3 -24 2.93 1.52
 -3 -2 -24 3.11 1.49
 -3 -2 24 1.48 1.28
 2 3 -24 2.89 1.42
 -3 2 -24 2.2 1.34
 -2 -3 24 6.51 1.64
 2 -3 -24 4.71 1.61
 3 2 24 2.03 1.29
 3 -2 -24 5.16 1.69
 -2 3 24 3 1.27
 -2 -3 -24 2.67 1.46
 -2 -3 25 0.42 1.14
 -3 2 -25 5.73 1.67
 2 3 -25 3.36 1.47
 -2 3 -25 2.24 1.17
 -3 2 -25 4.25 1.59
 -2 3 -25 2.27 1.3
 -2 -3 25 2.47 1.17
 3 2 25 5.04 1.75
 -2 -3 -25 2.76 1.46
 3 -2 -25 3.03 1.58
 2 3 -25 5.21 1.55
 -3 -2 25 5.4 1.84
 3 2 -25 2.81 1.46
 2 -3 -25 0.35 0.95
 -3 2 25 1.13 1.01
 -3 -2 -25 2 1.27
 -2 3 25 6.2 1.68
 -2 -3 26 13.49 2.54
 -2 -3 -26 16.96 2.87
 2 3 -26 15.08 2.44
 3 -2 -26 17.6 2.73
 3 2 -26 15.66 2.66
 -2 3 -26 11.07 2.19
 2 -3 -26 12.27 2.33
 -2 3 -26 13.64 2.49
 2 3 -26 17.32 2.72
 -3 -2 26 19.51 2.98
 -3 2 -26 15.27 2.55
 -2 -3 -26 16.33 2.55
 -2 -3 26 12.12 2.42
 -2 3 -26 13.17 2.29
 -3 2 26 11.63 2.27
 -3 -2 -26 12.74 2.62
 3 2 26 16.46 2.82
 -3 2 -26 15.2 2.73
 -2 3 26 15.39 2.64
 -2 -3 27 12.7 2.58
 -3 -2 27 23.73 3.24
 -3 2 -27 22.77 3.01
 -2 3 -27 8.79 2.18
 2 3 -27 15.79 2.73
 2 3 -27 20.43 2.87
 -2 -3 27 12.48 2.39
 -2 3 27 20.31 2.79
 -3 2 27 9.57 2.11
 2 -3 -27 13.41 2.53
 -2 3 -27 10.61 1.99
 -2 3 -27 13.54 2.54
 -2 -3 -27 22.13 3.2
 3 -2 -27 20.55 2.97
 -2 -3 27 11.99 2.22
 -3 -2 -27 8.46 2.27
 -2 -3 -27 26.51 3.31
 -3 2 -27 18.04 2.71
 3 2 -27 11.68 2.35
 3 2 27 21 3.23
 -3 2 28 8.22 2.12
 -3 2 -28 5.4 1.89
 -2 -3 28 6.27 1.72
 -2 -3 28 4.95 1.79
 -2 3 -28 8.18 1.83
 -2 3 28 6.49 1.82
 -3 2 -28 5.17 1.61
 -3 -2 28 5.07 1.76
 2 -3 -28 6.16 1.95
 -2 -3 -28 4.73 1.88
 3 2 -28 6.62 1.78
 2 3 -28 5.38 1.64
 3 2 28 1.84 1.32
 -2 -3 -28 3.57 1.42
 3 -2 -28 2.07 1.48
 2 3 -28 6.48 2.12
 -3 -2 -28 4.31 1.7
 -2 3 -28 5.34 1.92
 -2 3 -28 6.7 1.81
 2 -3 -29 32.22 3.61
 -2 -3 -29 23.4 3.5
 -3 2 29 31.12 3.83
 2 -3 29 23.76 2.99
 -2 3 -29 33.5 3.75
 3 -2 -29 25.95 3.54
 2 3 -29 22.96 3.46
 3 2 29 23.79 3.6
 -2 -3 -29 27.53 3.47
 -2 -3 29 31.53 3.73
 -2 3 -29 34.64 4.04
 -2 3 29 31.98 3.72
 -2 3 -29 32.89 3.46
 3 2 -29 33.4 3.87
 -3 2 -29 29.53 3.78
 -3 2 -29 28.62 3.47
 -2 -3 29 27.13 3.32
 -3 -2 29 25.49 3.48
 -3 -2 -29 31.64 3.98
 2 3 -29 23.03 3.09
 2 -3 -30 22.56 3.26
 2 3 -30 18.03 2.96
 -2 -3 -30 20.28 3.08
 -3 2 30 24.61 3.5
 -2 3 30 22.48 3.25
 -3 2 -30 24.2 3.56
 -2 3 -30 29.11 3.69
 3 2 30 20.09 3.44
 -2 -3 30 26.83 3.67
 -2 -3 30 25.3 3.28
 -2 -3 -30 24.85 3.64
 -2 3 -30 29.01 3.62
 -3 -2 -30 23.97 3.54
 2 -3 30 15.3 2.57
 3 -2 -30 25.36 3.42
 -3 -2 30 21.29 3.34
 -2 3 -30 21.85 2.98
 -3 2 -30 20.09 3.06
 3 2 -30 18.73 3.11
 2 3 -30 23.44 3.25
 -3 -2 -31 54.09 5.28
 3 2 -31 57.86 5.18
 3 -2 -31 53.64 5.14
 2 3 31 64.38 5.9
 2 -3 31 64.11 4.94
 -2 3 -31 55.78 5.11
 -3 2 31 54.67 5.07
 -2 -3 31 60.33 5.12
 -2 3 -31 59.18 4.7
 -2 3 31 55.34 5
 -2 -3 -31 58.9 5.37
 2 3 -31 51.33 4.92
 -3 2 -31 51.1 4.96
 -2 -3 -31 65.4 5.44
 2 -3 -31 58.56 5.15
 -3 -2 31 66.18 5.72
 2 3 -31 56.45 5.23
 -2 3 31 56.43 5.67
 -2 3 -31 50.63 4.91
 -2 -3 31 50.01 4.94
 3 2 31 64.14 5.83
 -3 2 -31 64.52 5.2
 -3 2 -32 47.71 4.59
 -2 3 32 55.42 5.06
 -2 -3 32 43.86 4.4
 3 2 -32 44.54 4.62
 2 3 -32 50.8 4.81
 -2 3 -32 49.71 4.41
 2 -3 -32 52.01 4.86
 -2 3 -32 44.87 4.87
 2 -3 32 52.95 4.61
 -2 -3 -32 45.06 4.82
 -2 3 32 46.78 5.31
 -2 3 -32 46.27 4.7
 -3 -2 -32 42.38 4.77
 -3 2 -32 54.7 5.18
 3 -2 -32 50.86 5.11
 3 2 32 46.23 5.08
 -3 2 32 40.49 4.56
 -3 -2 32 48.3 5.11
 2 3 32 36.89 4.72
 2 3 -32 53.89 5.17
 -2 -3 -32 39.4 4.38
 -2 -3 32 47.4 4.82
 2 -3 33 65.17 5.34
 2 -3 -33 92.7 6.57
 2 3 33 77.52 6.69
 -2 3 -33 78.29 6.3
 -3 -2 33 65.66 5.98
 -2 3 -33 92.21 5.98
 3 -2 -33 67.8 5.88
 2 3 -33 77.13 6.03
 2 3 -33 71.54 5.99
 3 2 -33 83.78 6.43
 -2 3 -33 79.56 6.21
 -2 -3 -33 69.49 5.85
 -3 2 -33 67.86 5.58
 -2 -3 33 76.33 6.26
 -2 -3 33 86.73 6.2
 -2 3 33 70.62 6.47
 -3 2 33 76.76 6.2
 -3 -2 -33 69.95 6.11
 3 2 33 67.85 6.23
 -2 -3 -33 70.24 6.05
 -3 2 -33 69.22 5.92
 -2 3 33 65.87 5.69
 -3 -2 34 23.46 3.65
 2 3 34 22.62 3.99
 2 3 -34 21.88 3.65
 3 2 -34 18.7 3.33
 -2 3 34 13.85 3.05
 2 3 -34 11.6 2.72
 2 -3 -34 16.66 2.92
 -3 2 34 16.77 3.43
 -2 -3 -34 17.55 3.23
 -2 3 -34 20.23 3.32
 3 -2 -34 23.84 3.62
 -2 -3 34 15.87 3
 2 -3 34 19.13 3.05
 -2 -3 -34 20.8 3.43
 -3 2 34 23.83 3.76
 -2 3 34 20.71 3.66
 -3 2 -34 24.76 3.48
 -3 2 -34 24.32 3.75
 -2 3 -34 18.9 2.96
 -3 -2 -34 21.77 3.47
 3 2 34 19.22 3.73
 -2 -3 34 15.64 3.09
 -2 3 -34 24 3.54
 -3 -2 -34 13.64 3.11
 -3 2 -35 31.3 4.19
 -3 2 35 24.96 4.17
 -2 3 35 30.62 4.57
 2 -3 35 23.89 3.43
 -3 2 35 30.45 4.08
 -2 -3 35 28.73 4.01
 3 -2 -35 20.45 3.54
 2 3 35 18.6 3.55
 -2 -3 35 27.34 3.76
 -2 3 35 33.21 4.19
 -3 2 -35 21.03 3.39
 -3 -2 -35 22.84 3.68
 2 3 -35 27.2 3.88
 -3 -2 35 32.55 4.42
 -2 -3 -35 28.49 4.21
 3 2 -35 30.7 4.13
 -2 3 -35 24.58 3.77
 2 -3 -35 21.41 3.45
 -3 -2 35 30.67 4.06
 -2 3 -35 34.94 4.28
 -2 -3 -35 30.81 4.05
 -3 -2 -35 29.78 4.22
 3 2 35 32.14 4.54
 2 3 -35 31.17 4.17
 -3 -2 36 9.93 2.92
 -2 -3 -36 12.49 2.91
 -3 2 -36 15.54 3.26
 3 2 36 17.37 3.42
 2 3 36 13.73 3.33
 3 -2 -36 14.32 3.29
 -2 -3 36 20.18 3.45
 -2 3 -36 13.46 3.02
 2 3 -36 18.64 3.19
 2 -3 36 15.73 2.94
 -2 3 36 9.12 2.8
 -3 -2 36 11.13 2.92
 -3 2 -36 13.41 2.88
 -3 2 36 14.26 3.2
 -3 -2 -36 18.12 3.39
 3 2 -36 16.24 3.37
 2 -3 -36 16.13 3.07
 -2 -3 -36 11 2.76
 -3 2 36 13.93 3.28
 -3 -2 -36 15.28 3.23
 -2 3 -36 15.6 3.3
 2 3 -36 6.97 2.66
 -3 -2 -37 9.83 2.86
 -3 2 -37 10.27 2.91
 2 -3 -37 11.04 2.59
 -3 2 -37 11.5 2.89
 3 2 37 14.2 3.25
 2 3 -37 11.21 2.85
 -3 2 37 15.73 3.17
 -2 -3 37 9.15 2.69
 -3 -2 37 13.99 3.26
 -3 -2 -37 11.31 2.83
 -3 2 37 14.86 3.4
 -2 3 -37 14.31 2.81
 3 -2 -37 16.24 3.32
 2 3 37 7.36 2.63
 -2 3 37 8.73 2.99
 -3 -2 37 12.43 3.23
 2 -3 37 10.09 2.34
 -2 3 -37 8.77 2.8
 3 2 -37 13.1 3.16
 2 3 -37 15.61 3.05
 -2 -3 -37 13.41 2.88
 2 -3 -38 1.55 1.63
 -3 2 -38 3.29 2.06
 -3 2 38 2.68 1.69
 -3 -2 38 -0.56 1.6
 3 2 -38 -1.03 1.71
 2 -3 38 4.07 1.93
 -2 3 38 3.2 2.28
 2 3 -38 1.55 1.71
 -3 2 38 0.64 1.83
 -2 3 -38 0.53 1.88
 3 2 38 -1.21 1.64
 3 -2 -38 2.15 1.77
 -2 -3 38 0.5 1.5
 2 3 38 1.89 1.8
 -2 -3 -38 -0.53 1.82
 -3 -2 38 2.75 2.03
 -3 -2 -38 -1.12 1.51
 -3 2 -38 -0.53 2.3
 2 3 -38 3.13 1.72
 -2 3 -38 4.22 2.07
 3 2 39 4.35 2.22
 2 3 -39 4.77 2.03
 3 2 -39 7.39 2.52
 -3 2 39 7.92 2.96
 3 -2 -39 12.08 2.87
 -3 2 39 3.86 2.11
 -2 3 -39 8.61 2.67
 -2 -3 -39 5.39 2.36
 -3 -2 39 3.96 2.36
 -3 -2 39 5.2 2.21
 -2 3 -39 8.08 2.41
 2 -3 39 1.4 1.67
 -2 -3 39 9.59 2.73
 2 -3 -39 7.92 2.37
 2 3 39 8.39 2.82
 2 3 -39 10.11 2.69
 -3 2 -39 1.91 1.71
 -3 -2 -39 7.99 2.61
 -3 2 -39 6.99 2.52
 -2 3 39 3.92 2.5
 2 3 -40 2.17 2.13
 -3 -2 -40 5.23 2.48
 3 2 40 4.47 2.28
 -3 -2 40 2.97 2.19
 2 3 -40 0.54 2.2
 -3 -2 40 -1.16 2.29
 -2 -3 40 2.07 1.78
 -3 2 -40 0.55 2.09
 3 -2 -40 -0.56 1.7
 -3 2 -40 2.43 1.97
 2 -3 40 2.4 1.58
 -2 3 -40 1.65 2.03
 -2 3 40 1.34 2.13
 -2 3 -40 5.48 2.67
 3 2 -40 2.15 2.12
 2 3 40 3.3 2.44
 2 -3 -40 5.95 2.31
 -2 -3 -40 -0.55 1.75
 -3 2 40 4.75 2.24
 -3 2 40 0.57 2.03
 3 2 -40 3.95 2.22
 -3 -2 41 12.46 3.41
 3 2 -41 11.54 3.25
 3 -2 -41 18.38 3.65
 3 2 -41 15.01 3.41
 -3 2 41 17.37 3.88
 -2 -3 41 15.48 3.39
 -2 3 -41 10.1 3
 -2 -3 -41 14.68 3.2
 -2 3 41 17.17 3.78
 -3 -2 41 15.23 3.4
 -3 -2 -41 10.13 3.08
 -3 2 41 10.42 3.14
 2 3 -41 22.2 3.9
 3 2 41 11.77 3.32
 2 3 -41 15 3.19
 2 -3 41 13.3 2.95
 -2 3 -41 13.45 2.99
 2 -3 -41 13.86 3.14
 -3 2 -41 16.8 3.21
 -3 2 -41 14.51 3.38
 2 3 41 12.18 3.31
 -3 2 -41 13.6 3.21
 -3 2 -42 2.03 2
 3 2 -42 6.49 2.7
 2 3 -42 2.28 1.96
 -3 2 42 2.37 2.19
 3 -2 -42 5.28 2.24
 3 2 -42 3.37 2.51
 -3 2 42 1.42 1.92
 2 -3 -42 3.96 2.29
 -2 3 42 6.25 2.81
 2 -3 42 5.06 2.42
 -3 -2 -42 2.43 1.74
 -2 3 -42 0.57 2.05
 -2 3 -42 4.58 2.38
 2 3 42 5.53 2.55
 -2 -3 -42 1.16 2.21
 -2 -3 42 4.95 2.41
 -3 2 -42 3.61 1.91
 -3 2 -42 2.28 2.18
 3 2 42 2.68 2.21
 -3 -2 42 3.04 2.33
 2 3 -42 3.4 2.36
 -3 -2 42 3.1 2.3
 2 -3 43 24.94 3.96
 2 -3 -43 17.96 3.48
 -3 -2 43 26.76 4.49
 -2 3 43 17.69 4.08
 -2 -3 43 17 3.62
 2 3 43 24.02 4.6
 -3 2 -43 18.53 3.71
 -3 -2 -43 23.02 3.92
 -3 2 -43 24.91 4.16
 -2 -3 -43 23.13 4.07
 -2 3 -43 22.95 4.3
 3 2 43 23.97 4.55
 -3 2 43 20.27 4.34
 3 2 -43 21.1 3.8
 3 -2 -43 27.6 4.11
 2 3 -43 28.43 4.38
 3 2 -43 14.83 3.3
 -3 2 -43 25.44 4.02
 2 3 -44 10.68 3.06
 -3 2 -44 10.75 3.26
 -3 -2 44 8.49 2.93
 -2 3 -44 9.64 3.11
 3 2 -44 12.93 3.44
 3 -2 -44 20.23 4.1
 -2 -3 44 17.42 3.81
 -2 3 44 7.28 2.88
 -2 -3 -44 12.78 3.59
 2 -3 -44 10.65 3.15
 -3 2 44 16.38 4.21
 2 3 44 18.79 4.31
 2 -3 44 13.33 3.19
 3 2 44 11.2 3.48
 -3 -2 -44 14.01 3.55
 2 -3 -45 39.93 5.28
 -3 2 -45 29.56 4.84
 -2 -3 45 36.23 4.99
 3 2 45 31.46 5.02
 -2 -3 -45 36.8 5.03
 3 2 -45 40.87 5.35
 -2 3 -45 35.92 4.89
 -2 3 45 37.27 5.56
 -3 2 45 34.21 5.71
 2 -3 45 34.46 4.75
 3 -2 -45 38.8 5.26
 -3 -2 -45 26.6 4.61
 -3 -2 45 32.69 4.94
 2 3 45 27.32 4.94
 2 3 -45 37.01 5
 -2 3 46 6.14 2.93
 -2 3 -46 6.95 2.96
 -2 -3 46 3.65 2.25
 2 3 -46 6.19 2.65
 3 2 -46 10.27 3.47
 2 3 46 4.51 2.69
 -3 -2 46 6.11 2.9
 -2 -3 -46 -0.64 2.2
 2 -3 -46 3.09 2.44
 -3 2 46 5.43 3.06
 3 2 46 9.49 3.56
 3 -2 -46 5.75 3.23
 2 -3 46 3.36 2.14
 -3 -2 -46 4.66 2.2
 -3 2 -46 7.25 3.08
 2 3 -47 18.34 3.84
 2 -3 -47 18.94 3.92
 3 -2 -47 24.1 4.45
 -2 3 47 22.75 4.63
 -2 3 -47 15.5 3.56
 2 -3 47 13.79 3.31
 -3 -2 -47 22.97 4.39
 -2 -3 -47 18.25 3.95
 -3 2 -47 13.45 3.42
 3 2 47 11.18 3.43
 2 3 47 11.5 3.53
 -3 -2 47 23.69 4.62
 -2 -3 47 20.52 3.82
 3 2 -47 26.21 4.48
 -3 2 47 17.37 4.34
 -3 2 -48 7.49 3.26
 -3 -2 48 7.71 2.92
 3 2 -48 13.36 3.56
 -2 3 -48 5.94 2.9
 -2 -3 48 7.63 2.98
 2 -3 48 11.76 3.28
 -2 3 48 15.15 4.03
 3 2 48 7.6 3.33
 -2 -3 -48 4.66 3.12
 -3 2 48 14.56 4.09
 2 3 48 13.31 3.81
 2 3 -48 7.75 3.15
 -3 -2 -48 15.06 3.87
 3 -2 -48 13.28 3.81
 2 -3 -48 13.57 3.65
 3 2 49 9.3 3.14
 3 2 -49 12.93 3.74
 2 3 49 11.12 3.64
 -3 2 49 10.67 3.59
 -2 3 -49 11.47 3.41
 -3 -2 -49 6.97 2.91
 2 -3 49 10.23 3.26
 -3 -2 49 7.83 2.97
 -2 -3 49 15.55 3.82
 -3 2 -49 5.53 3.03
 2 3 -49 11.89 3.46
 3 -2 -49 10.16 3.3
 -2 3 49 12.22 3.48
 2 -3 -49 9.23 3.45
 -2 -3 -49 16.3 3.84
 -2 -3 -50 2.08 2.47
 3 2 -50 4.16 2.81
 -2 3 50 3.33 2.51
 -2 -3 50 5.93 2.81
 2 -3 -50 8.09 3.41
 2 3 50 4.84 2.88
 -3 2 -50 3.52 2.86
 2 3 -50 3.37 2.41
 2 -3 50 1.85 2.12
 -2 3 -50 3.43 2.62
 -3 -2 50 6.58 2.88
 3 -2 -50 1.38 2.37
 -3 2 50 1.65 2.84
 -3 -2 -50 5.68 2.88
 3 2 50 7.1 2.82
 -3 -2 -51 10.87 3.47
 -2 -3 -51 12.67 3.87
 -3 2 51 8.43 3.12
 3 2 -51 9.88 3.31
 -3 -2 51 10.48 3.43
 3 2 51 6.43 2.77
 2 3 51 9.05 3.34
 -2 3 -51 7 3
 2 3 -51 13.77 3.78
 2 -3 51 15.1 3.46
 -3 2 -51 12.22 3.83
 3 -2 -51 9.85 3.56
 -2 -3 51 13.43 3.52
 2 -3 -51 11.01 3.42
 -2 3 51 11.01 3.88
 -3 -2 -52 5.18 3
 3 -2 -52 2.15 2.47
 3 2 -52 5.75 3.15
 2 3 52 4.19 2.66
 -2 3 52 6.04 3.19
 2 -3 -52 4.9 3.06
 3 2 52 3.27 2.82
 -2 -3 -52 10.69 3.54
 2 3 -52 6.3 3.14
 -3 -2 52 4.59 2.83
 -3 2 -52 2.2 2.43
 2 -3 52 5.13 2.67
 -2 -3 52 6.14 2.84
 -3 2 52 6.91 3.4
 -2 3 -52 9.92 3.32
 3 2 53 15.83 4.43
 2 -3 -53 10.66 3.59
 2 3 53 11.9 3.72
 3 -2 -53 7.3 3.34
 -3 -2 53 11.66 3.64
 -3 2 -53 12 3.73
 -2 3 53 10.53 3.93
 3 2 -53 4.39 2.53
 2 -3 53 11.79 3.48
 -3 2 53 7.97 3.39
 -2 -3 -53 10.88 3.53
 2 3 -53 4.99 2.97
 -2 -3 53 8.31 3.18
 -2 3 -53 15.09 4.23
 -3 -2 -53 8.31 3.46
 -2 3 54 -1.78 3.4
 -3 -2 54 0.79 2.39
 2 3 -54 2.17 3.16
 2 -3 -54 2.17 2.85
 2 3 54 0.86 2.47
 -3 2 54 4.52 2.99
 3 -2 -54 0.74 2.55
 -2 -3 54 0.7 2.23
 3 2 -54 -0.75 2.76
 3 2 54 2.54 2.56
 -2 -3 -54 -0.74 2.9
 -2 3 -54 -0.73 2.79
 -3 -2 -54 2.3 2.93
 -3 2 -54 0.76 2.82
 2 3 -55 13.92 4.2
 3 2 -55 9.06 3.82
 3 -2 -55 6.77 3.45
 -3 -2 -55 13.28 4.02
 3 2 55 7.76 3.4
 -3 2 -55 6.98 3.23
 -2 -3 55 13.62 3.82
 -2 -3 -55 10.51 3.66
 2 3 55 9.62 3.55
 -2 3 -55 14.84 4.31
 -2 3 55 17.17 4.65
 2 -3 -55 10.26 3.77
 -3 -2 55 10.48 3.7
 -3 2 55 15.59 4.55
 -3 2 56 2.79 2.67
 -2 -3 -56 3.81 2.62
 -2 3 56 1.84 3.16
 -3 -2 -56 -1.59 2.94
 2 3 -56 2.97 2.56
 3 2 56 3.51 3.45
 -2 3 -56 2.27 2.7
 3 2 -56 4.6 3.02
 -3 2 -56 3.94 3.28
 -3 -2 56 6.55 3.41
 2 -3 -56 1.49 3.09
 -2 -3 56 2.9 2.77
 2 3 56 2.66 2.81
 3 -2 -56 7.65 3.5
 -3 2 -57 5.6 3.34
 2 -3 -57 8.29 3.6
 -2 -3 57 14.06 4.18
 3 2 -57 14.81 4.15
 3 -2 -57 9.32 3.71
 -2 3 -57 4.62 3.04
 -3 -2 -57 8.07 3.7
 3 2 57 11.6 4
 -3 -2 57 13.3 3.97
 -2 3 57 19.51 5.02
 2 3 -57 9.06 3.46
 -3 2 57 8.53 3.73
 -2 -3 -57 10.93 3.88
 2 3 57 9.01 3.65
 3 2 58 3.62 3.11
 2 3 -58 -0.76 3.26
 -2 -3 58 2.27 2.8
 -2 3 58 0.94 3.24
 3 -2 -58 -0.79 3.11
 -3 -2 58 0.84 2.89
 -3 -2 -58 -3.28 3.13
 -3 2 -58 0.81 2.8
 -2 3 -58 1.58 3.01
 -2 -3 -58 2.39 3.31
 3 2 -58 0.79 2.83
 2 -3 -58 -2.3 3.43
 -3 2 58 2.88 3.18
 2 3 58 -1.83 3.39
 -2 -3 59 1.54 2.84
 -3 -2 59 2.55 2.81
 -3 -2 60 2.59 2.97
 -2 -3 60 3.12 2.69
 -3 -2 61 2.61 2.75
 -2 -3 61 7.95 3.31
 -2 -3 62 -0.81 2.56
 -2 -3 63 14.68 4.2
 -3 -3 0 32.47 2.9
 -3 3 0 25.71 2.61
 3 3 0 29.64 3.54
 -3 -3 0 28.69 3.05
 -3 -3 1 425.94 12.82
 -3 3 1 460.37 12.91
 -3 -3 -1 454.68 14.45
 3 3 1 428.96 14.18
 -3 -3 1 464.43 14.59
 3 3 -1 461.21 14.62
 -3 -3 2 3611.61 83.98
 -3 -3 2 3674.85 82.02
 3 3 -2 3609.51 84.09
 3 -3 2 3950.75 82.59
 -3 -3 -2 3693.16 83.96
 -3 3 2 3742.46 82.05
 -3 -3 3 1596.61 39.91
 -3 -3 -3 1638.64 39.65
 -3 -3 3 1592.15 38.22
 -3 3 3 1653.46 37.86
 -3 -3 3 1590.63 37.91
 3 3 -3 1616.83 40.05
 3 -3 3 1647.43 38.26
 -3 -3 4 36.21 2.83
 3 3 -4 33.67 3.3
 -3 3 4 37.34 2.84
 -3 -3 4 34.99 3.42
 -3 -3 -4 43.07 3.5
 -3 -3 4 41.8 3.08
 3 -3 4 43.92 3.1
 -3 -3 5 110.07 5.99
 -3 -3 5 100.46 4.95
 -3 -3 -5 105.38 5.71
 3 -3 5 113.24 5.28
 3 3 -5 110.16 6.14
 -3 3 5 106.12 4.93
 -3 -3 5 104.66 5.14
 -3 -3 6 1725.88 44.47
 -3 -3 6 1782.63 42.69
 -3 3 6 1861.82 42.5
 3 3 -6 1847.46 42.69
 3 -3 -6 1823.05 42.97
 -3 -3 6 1873.64 43.07
 -3 -3 -6 1861.33 44.18
 3 -3 6 1866.85 42.99
 -3 -3 -7 512.26 15.65
 3 -3 -7 506.83 12.37
 3 3 -7 513.57 14.58
 -3 -3 7 508.47 14.54
 -3 -3 7 521.88 16.25
 3 -3 7 495 14.69
 -3 -3 7 503.42 14.79
 -3 3 7 499.83 14.37
 3 -3 -7 517.16 14.87
 -3 -3 -7 516.36 15.07
 -3 3 8 32.74 2.67
 3 3 -8 33.03 2.78
 -3 -3 -8 32 3.1
 -3 -3 -8 34.73 2.99
 3 -3 -8 33.88 1.7
 -3 -3 8 33.29 2.74
 -3 -3 8 36.43 2.97
 3 -3 -8 33.3 2.86
 3 -3 8 33.69 2.9
 -3 -3 8 30.89 3.23
 -3 -3 -9 805.58 22.07
 -3 -3 9 842.27 22.04
 3 3 -9 823.35 21.57
 -3 -3 -9 810.9 22.51
 -3 -3 9 807.21 21.53
 3 -3 -9 820.3 21.78
 -3 3 9 819.19 21.4
 3 -3 -9 828.78 18.55
 -3 3 -9 834.91 21.64
 -3 -3 9 793.5 23.23
 3 -3 9 807.44 21.83
 -3 -3 10 2832.42 65.47
 -3 -3 10 2792.16 66.81
 3 -3 10 2903.88 65.44
 3 -3 -10 2943.07 65.36
 -3 3 10 2823.18 64.84
 3 3 -10 2857.6 64.95
 3 3 -10 2814.96 64.97
 -3 -3 -10 2912.81 65.85
 3 -3 -10 2870.94 61.28
 -3 -3 -10 2880.95 66.11
 -3 -3 10 2858.92 65.04
 -3 3 -10 2929.3 65.1
 3 -3 -11 415.56 13.02
 -3 -3 11 380.08 13.81
 -3 3 11 402.03 12.58
 -3 -3 -11 416.78 13.46
 3 3 -11 400.55 12.64
 3 -3 11 416.81 13.14
 -3 -3 11 402.11 12.78
 3 3 -11 402.38 12.65
 -3 3 -11 404.84 12.74
 -3 -3 11 397.15 12.98
 -3 3 12 2.99 1.36
 3 -3 -12 3.49 1.3
 3 -3 12 1.57 1.23
 -3 -3 12 1.45 1.09
 -3 -3 12 4.44 1.32
 -3 -3 -12 2.21 1.24
 3 3 12 3.48 1.25
 3 3 -12 3.33 1.16
 -3 3 -12 4.04 1.47
 3 3 -12 4.46 1.33
 3 3 13 802.53 21.97
 -3 3 13 798.29 21.4
 3 -3 13 785.52 21.97
 -3 3 -13 821.36 21.71
 -3 -3 13 783.7 21.56
 3 3 -13 782.57 21.47
 -3 -3 13 792.76 21.98
 3 -3 -13 769.82 21.57
 3 3 -13 789.83 21.43
 -3 -3 -13 770.4 22.19
 3 3 -14 1909.79 45.22
 3 3 14 1865.49 45.55
 3 -3 -14 1925.43 45.42
 -3 3 14 1881.95 45.07
 -3 -3 14 1857.94 45.65
 3 3 -14 1846.46 44.98
 -3 -3 -14 1911.93 46.14
 -3 3 -14 1936.99 45.32
 3 -3 14 1896.26 45.7
 -3 3 -14 1911.89 44.37
 -3 -3 14 1886.61 45.28
 3 -3 15 382.92 13
 -3 -3 15 370.49 12.65
 -3 3 -15 373.5 12.54
 3 3 -15 372.6 12.49
 -3 3 15 371.52 12.47
 -3 -3 -15 375.59 13.11
 -3 -3 15 365.53 12.85
 3 -3 -15 358.79 12.51
 3 3 15 381.78 12.85
 -3 3 -15 358.61 11.73
 3 3 -15 390.4 12.67
 -3 3 -16 0.55 1.09
 -3 -3 16 -0.3 0.87
 3 3 -16 -0.27 0.94
 3 3 -16 0.54 0.93
 -3 3 -16 0.45 0.72
 3 -3 -16 -0.28 0.89
 -3 -3 -16 0.94 0.94
 3 -3 16 0.61 1.13
 3 3 16 0.29 0.78
 -3 3 16 -0.27 0.95
 -3 -3 16 1.39 1.16
 -3 3 -17 46.7 3.44
 3 3 17 52.2 3.99
 3 3 -17 50.83 3.96
 -3 3 -17 49.23 3.91
 -3 3 17 56.51 4.1
 3 3 -17 47.37 3.81
 3 -3 17 45.66 3.99
 -3 -3 -17 43.02 3.94
 -3 -3 17 53.21 4.09
 3 -3 -17 54.61 4.11
 -3 -3 17 42.58 3.82
 3 -3 18 567.42 17.76
 -3 3 18 537.98 16.83
 -3 -3 18 564.53 17.68
 3 -3 -18 546.72 17.08
 -3 -3 -18 530.54 17.57
 3 3 -18 581.5 17.25
 3 3 18 570.43 17.22
 -3 3 -18 538.45 16.17
 -3 3 -18 539.1 16.91
 3 3 -18 541.26 16.9
 -3 -3 18 552.89 17.16
 -3 3 19 92.62 5.62
 3 3 19 101.25 5.87
 -3 -3 19 96.48 5.81
 3 3 -19 95.44 5.65
 -3 -3 -19 95.38 6.01
 3 -3 -19 95.15 5.75
 3 3 -19 85.64 5.42
 -3 -3 19 88.19 5.88
 3 -3 19 103.85 6.27
 -3 3 -19 92.66 5.63
 -3 3 -19 97.49 5.34
 -3 3 -20 59.37 4.65
 3 3 -20 64.5 4.77
 -3 3 20 64.72 4.71
 3 3 -20 59.27 4.51
 -3 3 -20 67.35 4.42
 -3 -3 20 65.46 5.04
 -3 -3 -20 65.21 5.05
 3 -3 20 77.96 5.44
 -3 -3 20 63.02 4.78
 3 -3 -20 69.84 4.92
 3 3 20 70.96 4.9
 -3 3 21 114.21 6.44
 -3 -3 21 121.95 6.72
 3 3 -21 102.72 6.17
 -3 3 21 106.69 3.31
 3 3 21 116.78 6.5
 3 3 -21 116.47 6.57
 3 -3 21 112.6 6.76
 -3 3 -21 118.15 6.03
 -3 -3 21 108.47 6.69
 3 -3 -21 113.55 6.53
 -3 -3 -21 111.8 6.76
 -3 3 -21 111.01 6.48
 -3 3 -22 1164.02 29.96
 3 -3 -22 1120.77 31.24
 3 -3 22 1125.36 31.71
 -3 -3 22 1180.7 32.03
 3 3 -22 1154.23 31.17
 -3 3 22 1163.52 25.7
 -3 3 22 1135.51 30.84
 -3 3 -22 1146.7 31.25
 -3 -3 22 1175.53 31.31
 3 3 22 1207.34 31.22
 -3 -3 -22 1165.78 32
 3 3 -22 1165.55 31.23
 -3 3 -23 189.9 8.87
 3 3 -23 164.15 8.31
 -3 -3 23 180.33 8.71
 -3 -3 23 200.08 9.49
 3 3 23 192.27 8.77
 -3 3 23 188.8 8.73
 3 -3 -23 192.76 8.99
 3 -3 23 189.71 9.25
 -3 3 -23 191.19 8.11
 3 3 -23 187.09 8.82
 -3 -3 -23 182.27 9.14
 -3 -3 24 0.81 1.23
 -3 3 24 0.51 0.47
 -3 3 -24 0.73 1.6
 -3 3 -24 0.89 1.21
 -3 -3 -24 1.22 1.22
 -3 3 24 -0.36 1.32
 3 -3 24 0.82 1.23
 3 3 -24 2.16 1.61
 3 -3 -24 1.46 1.44
 3 3 24 1.75 1.33
 3 3 -24 1.45 1.58
 -3 -3 24 0.37 1.28
 -3 -3 25 216.97 10.4
 3 3 -25 228.6 10.12
 -3 3 25 208.53 9.78
 -3 -3 25 200.65 9.73
 3 3 -25 220.79 9.95
 3 3 25 212.58 9.73
 3 -3 25 193.28 9.98
 -3 3 -25 222.62 10.05
 -3 -3 -25 210.14 10.24
 3 -3 -25 222.37 10.09
 -3 3 -25 201.82 8.96
 -3 3 25 210.6 6.27
 3 3 26 596.06 18.82
 -3 -3 26 561.92 18.88
 -3 3 26 577.23 14.17
 -3 3 26 552.86 18.62
 3 -3 -26 560.57 18.8
 -3 3 -26 551.23 17.75
 3 3 -26 548.25 18.63
 3 3 -26 585.95 18.96
 -3 -3 -26 582.71 19.58
 -3 3 -26 567.11 18.86
 3 3 27 92.96 6.15
 -3 -3 27 87.13 6.22
 -3 3 -27 85.24 6.22
 3 3 -27 84.35 6.02
 -3 -3 -27 82.63 6.28
 -3 3 27 86.74 6.1
 -3 3 -27 89.05 5.71
 -3 3 27 83.63 3.6
 3 3 -27 78.21 5.93
 3 -3 -27 88.35 6.26
 -3 3 28 14.46 2.78
 3 3 -28 13.45 2.65
 -3 -3 28 13.74 2.74
 3 -3 -28 13.98 2.79
 -3 3 -28 11.28 2.23
 3 3 -28 13.88 2.71
 -3 -3 -28 14.76 2.94
 -3 3 28 13.62 1.45
 -3 3 -28 11.18 2.72
 3 3 28 11.6 2.35
 -3 -3 -29 207.34 10.61
 -3 3 29 209.02 10.16
 3 3 29 216.63 10.09
 -3 -3 29 217.74 10.48
 -3 3 -29 205.53 9.41
 3 3 -29 189.6 9.85
 -3 3 -29 202.91 10.19
 3 -3 -29 215.38 10.41
 3 3 -29 184.71 9.82
 -3 3 -30 523.36 18.59
 -3 -3 30 518.11 18.62
 -3 3 -30 536.81 17.53
 -3 3 30 524.18 18.39
 3 3 -30 506.49 18.37
 -3 -3 -30 552.6 19.35
 3 3 -30 552.89 18.89
 3 -3 -30 527.66 18.56
 -3 -3 31 63.29 5.7
 3 3 -31 60.95 5.55
 -3 3 31 64.5 5.68
 3 3 31 65.82 6.13
 -3 -3 -31 69.74 6.14
 3 3 -31 72.51 5.88
 3 -3 -31 75.55 6
 -3 3 -31 61.26 5.07
 -3 3 -31 77.21 6.13
 -3 3 32 3.17 1.94
 3 3 32 7.04 2.37
 -3 -3 32 4.22 2.19
 -3 -3 -32 4 2.14
 3 3 -32 6.84 2.35
 -3 3 -32 5.97 2.44
 -3 3 -32 7.31 2.21
 3 -3 -32 6.43 2.19
 3 3 -32 4.97 2.52
 3 3 -33 84.31 6.72
 -3 3 -33 94.51 6.52
 3 3 -33 97.43 7.19
 3 3 33 89.02 7.31
 -3 3 33 88.09 6.72
 -3 -3 33 100.98 7.28
 -3 -3 -33 103.72 7.44
 -3 -3 -33 109.75 7.71
 3 -3 -33 105.77 7.47
 -3 3 33 100.37 7.87
 -3 3 -33 94.06 7.07
 -3 3 -33 94.69 7.11
 -3 -3 34 512.19 18.99
 -3 3 -34 551.05 19.71
 -3 3 34 520.48 19.15
 3 -3 -34 540.73 19.34
 -3 -3 34 528.62 19.45
 3 3 -34 527.89 19.18
 -3 -3 -34 536.49 19.63
 3 3 34 524.57 20.17
 3 3 -34 525.51 19.11
 -3 -3 -34 521.26 19.66
 -3 3 34 528.74 20.57
 -3 3 -34 528.1 19.2
 -3 3 -34 526.46 18.08
 3 3 -35 51.24 5.61
 -3 -3 -35 49.21 5.45
 3 -3 -35 42 4.92
 3 3 -35 49.98 5.25
 -3 3 35 46.5 5.07
 -3 -3 35 45.08 4.94
 -3 -3 35 52.71 5.42
 -3 3 -35 56.87 6.11
 -3 3 -35 54.09 4.92
 -3 -3 -35 49.61 5.3
 3 3 35 46.19 5.48
 -3 3 35 57.31 6.07
 -3 3 -35 46.1 5.12
 -3 -3 -36 34.03 4.54
 3 -3 -36 38.12 4.58
 -3 -3 36 38.75 4.61
 -3 3 36 33.41 4.96
 3 3 -36 42.63 4.78
 -3 -3 -36 33.79 4.53
 3 3 36 31.17 4.63
 -3 3 36 27.66 4.08
 -3 3 -36 31.58 4.35
 -3 3 -36 36.45 4.72
 -3 -3 36 43.75 5.07
 -3 3 -36 40.58 4.49
 3 3 -36 25.99 4.11
 -3 3 -37 69.94 6.36
 -3 3 -37 59.22 6.03
 -3 -3 -37 58.13 5.99
 -3 -3 37 64.21 6.29
 -3 3 -37 64.15 5.62
 3 3 -37 70.19 6.4
 -3 -3 -37 64.43 6.28
 3 -3 -37 71.84 6.54
 3 3 -37 66.46 6.28
 -3 3 37 62.49 6.61
 3 3 37 66.4 6.54
 -3 3 37 56.01 5.77
 -3 -3 37 60.63 5.77
 -3 3 -38 301.76 12.97
 3 3 -38 285.76 13.52
 3 3 -38 269.38 13.26
 -3 3 38 301.22 14
 -3 -3 -38 262.65 13.46
 -3 -3 38 272.87 13.35
 3 -3 -38 319.2 14.14
 -3 3 -38 289.46 13.97
 3 3 38 303.6 14.86
 -3 3 38 299.82 15.05
 -3 -3 -38 310.78 14.39
 -3 -3 38 306.5 14.12
 -3 3 -38 292.89 13.84
 3 3 39 27.09 4.34
 -3 -3 -39 24.54 4.03
 -3 3 -39 30.84 4.47
 3 3 -39 23.97 4.02
 -3 3 39 28.39 4.85
 -3 3 39 23.97 3.99
 -3 -3 39 25.39 4.17
 -3 -3 39 16.95 3.54
 3 3 -39 21.39 3.85
 -3 3 -39 28.14 4.73
 -3 -3 -39 20.98 4.05
 3 -3 -39 31.08 4.65
 -3 3 -39 18.95 3.4
 -3 3 40 1.67 2.12
 -3 3 -40 1.15 1.9
 -3 -3 40 -1.73 2.58
 3 3 40 3.3 2.27
 3 3 -40 5.02 2.32
 -3 3 40 0.69 2.09
 -3 -3 -40 0.58 1.99
 -3 -3 40 0.56 1.69
 -3 -3 -40 -0.58 1.84
 -3 3 -40 3.24 2.29
 3 3 -40 -0.55 2.08
 -3 3 -40 1.66 2.24
 3 -3 -40 3.9 2.49
 3 3 -41 61.59 6.14
 3 -3 -41 67.83 6.53
 -3 -3 41 60.76 6.41
 -3 3 -41 56.96 6.07
 3 3 41 60.14 6.63
 -3 -3 -41 57.47 6.06
 -3 3 -41 58.71 6.13
 -3 3 -41 59.36 5.65
 3 3 -41 63.54 6.44
 -3 3 41 57.37 6.74
 -3 -3 41 53.18 5.86
 -3 3 41 53.02 5.89
 -3 -3 42 218.78 12.28
 3 3 -42 237.26 12.39
 -3 3 -42 210.8 12.19
 3 3 -42 229.12 12.15
 3 -3 -42 208.54 11.78
 3 3 42 203.88 12.7
 -3 -3 -42 217.16 12.23
 -3 3 42 237.32 12.49
 -3 3 -42 204.56 10.9
 -3 -3 42 191.57 11.55
 -3 3 42 203.49 12.8
 -3 3 43 21.52 4.57
 3 3 -43 35.17 4.99
 3 3 43 30.47 5.27
 3 -3 -43 31.56 4.86
 -3 3 -43 22.78 4.28
 -3 -3 -43 26.1 4.67
 -3 -3 43 30.71 4.88
 3 3 44 2.17 2.49
 -3 3 -44 3.76 2.32
 -3 3 44 6.06 2.61
 3 -3 -44 13.38 3.43
 -3 -3 44 3.7 2.2
 -3 -3 -44 5.07 2.64
 3 3 -44 6.09 2.73
 -3 -3 45 23.96 4.41
 3 -3 -45 34.79 5.36
 -3 3 -45 18.68 4.02
 -3 3 45 30.94 5.25
 -3 -3 -45 20.15 4.51
 3 3 -45 36.05 5.17
 3 3 45 25.89 4.82
 3 -3 -46 164.78 10.71
 -3 3 -46 181.75 11.38
 3 3 46 168.96 11.76
 -3 -3 46 158.2 10.62
 -3 -3 -46 162.34 10.85
 -3 3 46 147.04 11.21
 3 3 -46 172.48 10.87
 3 3 47 17.71 4.36
 -3 -3 -47 14.02 3.68
 -3 -3 47 18.04 3.81
 3 3 -47 22.02 4.34
 3 -3 -47 18.11 4.42
 -3 3 47 17.74 4.5
 -3 3 -47 17.23 3.86
 -3 -3 48 2.65 2.37
 3 3 48 -0.78 2.12
 -3 -3 -48 2.04 2.16
 -3 3 -48 -0.67 2.32
 -3 3 48 -0.82 2.47
 3 3 -48 1.32 2.18
 3 -3 -48 0.66 2.44
 3 3 -49 18.17 4.08
 3 3 49 17.59 4.46
 -3 -3 -49 14.58 3.88
 -3 3 49 13.95 3.93
 -3 -3 49 12.92 3.57
 -3 3 -49 19.95 4.22
 3 -3 -49 17.41 4.25
 -3 3 50 54.63 7.34
 -3 3 -50 61.08 6.96
 -3 -3 -50 66.66 7.31
 -3 -3 50 57.77 6.84
 3 -3 -50 68.94 7.17
 3 3 50 66.69 7.68
 3 3 -50 64.25 6.97
 -3 3 -51 3.59 2.99
 -3 3 51 1.72 2.33
 3 -3 -51 12.51 3.75
 3 3 -51 9.05 3.32
 3 3 51 8.29 3.36
 -3 -3 -51 6.52 3.17
 -3 -3 51 7.09 2.88
 3 3 -52 -0.71 2.53
 -3 3 -52 -0.73 3.42
 -3 -3 -52 -2.22 2.91
 3 3 52 -0.84 1.97
 3 -3 -52 -0.71 3.02
 -3 -3 52 0.72 2.07
 -3 -3 53 20.57 4.62
 3 3 -53 22.35 4.79
 -3 3 -53 18.6 4.45
 -3 -3 -53 16.53 4.44
 3 -3 -53 21.6 4.58
 3 3 53 24.87 5.19
 -3 3 53 17.08 4.64
 3 -3 -54 68.3 7.68
 -3 -3 54 76.23 8.06
 -3 3 54 68.56 8.47
 3 3 54 78.5 8.83
 -3 3 -54 76.55 8.17
 3 3 -54 81.44 8.17
 -3 -3 -54 73.56 7.93
 3 -3 -55 8.96 3.57
 -3 -3 -55 6.24 3.25
 3 3 -55 12.7 4.04
 3 3 55 11.53 3.88
 -3 3 -55 9.26 3.61
 -3 3 55 4.64 2.94
 -3 -3 55 5.32 3.16
 3 -3 -56 -0.76 2.8
 3 3 -56 -1.52 3.07
 -3 3 -56 0.78 2.8
 -3 3 56 -0.94 2.55
 -3 -3 56 0.77 2.43
 -3 -3 -56 2.37 2.92
 3 3 56 2.71 2.58
 -3 3 -57 7.17 3.73
 3 3 57 9.17 3.92
 3 3 -57 14.65 4.72
 3 -3 -57 17.74 4.83
 -3 -3 57 12.47 4.08
 -3 -3 -57 10.44 3.92
 -3 3 57 13.42 4.58
 3 -3 -58 57.12 7.44
 -3 -3 -58 53.49 7.22
 -3 -3 58 48.2 6.62
 -3 -3 59 2.39 2.74
 -3 -3 60 -2.42 2.88
 -3 -3 61 3.27 3.12
 -3 -3 62 28.79 5.53
 3 3 64 2.11 2.51
 3 3 65 10.58 3.76
 0 4 0 1179.68 26.39
 4 0 0 1216.43 29.6
 0 4 1 26.84 1.57
 0 -4 -1 27.6 2.38
 -4 0 1 27.14 2.74
 4 0 1 26.44 2.51
 0 4 -1 25.97 1.3
 4 0 -1 29.32 2.6
 0 4 2 140.01 4.53
 -4 0 2 129.53 6.23
 4 0 2 125.29 5.95
 4 0 -2 132.43 5.96
 0 -4 -2 123.7 5.47
 0 4 3 1267.48 29.52
 -4 0 3 1291.47 32.22
 0 -4 -3 1289.86 30.86
 4 0 -3 1307.69 31.68
 4 0 3 1291.49 31.92
 -4 0 3 1321.79 31.52
 0 4 4 3950.43 83.5
 4 0 4 3877 85.99
 -4 0 -4 3887.79 81.67
 0 -4 -4 3738.7 84.34
 0 -4 4 3909.41 86.69
 4 0 -4 3785.76 85.38
 -4 0 4 3714.18 84.99
 -4 0 4 3749.31 86
 0 -4 5 494.05 15.52
 0 4 -5 504.68 11.6
 4 0 -5 487.12 14.55
 0 4 5 492.34 13.21
 0 -4 -5 501.02 11.59
 -4 0 5 483.23 14.92
 -4 0 -5 485.24 11.72
 0 -4 -5 477.03 13.58
 -4 0 5 508.39 14.42
 4 0 5 510.49 15.15
 4 0 -5 505.7 11.61
 -4 0 -6 8.89 0.99
 0 -4 -6 6 1.13
 0 4 6 6.67 1.22
 0 -4 6 9.78 2.06
 0 -4 -6 8.29 0.85
 -4 0 6 9.53 1.64
 -4 0 6 9.59 1.84
 4 0 -6 10 0.95
 0 4 -6 6.01 0.74
 4 0 -6 6.64 1.47
 4 0 6 6.18 1.54
 -4 0 -7 322.86 8.53
 -4 0 7 299.51 10.9
 4 0 -7 315.99 8.35
 4 0 7 303.62 10.98
 -4 0 7 302.74 10.1
 0 -4 7 293.87 11.06
 0 -4 -7 319.98 8.3
 4 0 -7 324.45 11.36
 0 4 -7 328.59 8.34
 4 0 -7 302.28 10.41
 0 4 7 312.45 9.72
 0 -4 -7 314.31 9.44
 0 4 -8 2135.18 46.4
 0 -4 -8 2119.69 46.4
 4 0 -8 2123.14 49.16
 -4 0 8 2045.63 48.61
 4 0 -8 2136.17 50.28
 -4 0 8 2088.39 49.81
 0 -4 -8 2110.42 47.46
 4 0 -8 2092.48 46.5
 0 4 8 2070.03 48.24
 -4 0 -8 2139.14 46.7
 0 -4 8 2152.45 50.43
 -4 0 9 273.26 9.35
 -4 0 -9 263.12 8.04
 0 4 9 286.37 9.34
 0 -4 -9 273.9 7.91
 4 0 -9 282.9 8.02
 0 4 9 274.04 8.33
 4 0 -9 276.12 9.71
 -4 0 9 262.01 9.96
 4 0 -9 281.56 10.47
 0 4 -9 273.62 7.91
 0 -4 -9 267.66 8.27
 0 -4 9 263.94 10.32
 4 0 -10 1.15 0.95
 0 4 10 1.36 0.69
 0 -4 -10 0.74 0.52
 4 0 -10 0.52 0.61
 4 0 -10 0.7 0.74
 -4 0 -10 1.09 0.64
 -4 0 10 1.9 1.01
 0 -4 10 0.9 1.04
 0 -4 -10 1.1 0.67
 -4 0 10 0.21 0.74
 0 4 -10 0.49 0.51
 0 4 10 1.69 0.9
 4 0 -11 244.76 9.32
 0 4 -11 251.58 7.89
 0 4 11 253.68 9.2
 0 4 11 276.51 8.07
 0 -4 -11 264.75 8.02
 4 0 -11 262.23 10.23
 4 0 -11 270.64 8.24
 -4 0 11 248.51 9.77
 0 -4 -11 261.65 7.99
 -4 0 11 249.59 8.99
 0 -4 11 251.38 10.08
 0 4 -11 263.15 10.06
 -4 0 -11 273.67 8.37
 4 0 -12 1842.41 42.52
 -4 0 12 1868.46 45.05
 0 4 -12 1895.19 45.26
 0 4 12 1883.47 41.99
 -4 0 -12 1895.83 42.72
 0 -4 12 1803.58 45.48
 0 4 -12 1852.29 42.29
 4 0 -12 1877.9 45.39
 0 -4 -12 1890.39 42.34
 -4 0 12 1860.28 43.69
 0 -4 -12 1842.82 42.01
 0 4 12 1897.7 44.27
 0 -4 12 1848.95 40.36
 0 4 13 273.18 9.98
 0 4 -13 286.98 10.72
 -4 0 13 270.35 10.43
 -4 0 -13 282.87 9.04
 -4 0 13 271.55 9.52
 0 -4 -13 266.01 8.62
 0 4 13 270.34 8.2
 4 0 -13 273.85 10.76
 4 0 -13 281.03 8.95
 0 -4 13 278.96 10.96
 0 -4 13 268.26 7.16
 0 4 -13 262.07 8.61
 -4 0 14 13.37 2.14
 0 -4 -14 8.39 1.41
 -4 0 -14 9.59 1.55
 0 4 14 10.23 1.26
 0 4 -14 10.39 1.89
 0 4 -14 8.22 1.32
 4 0 -14 10.43 2.04
 0 -4 14 8.78 2
 0 4 14 10.49 1.83
 4 0 -14 13.83 1.77
 -4 0 14 9.52 1.64
 0 -4 14 12.67 1.12
 -4 0 15 469.1 13.82
 4 0 -15 451.96 15.11
 0 4 15 452.59 12.16
 -4 0 -15 453.29 13.41
 0 4 -15 465.82 13.19
 0 -4 15 450.84 15.49
 0 4 -15 440.88 14.79
 0 4 15 458.01 14.63
 0 -4 15 451.67 11.53
 -4 0 15 426.56 14.69
 0 -4 -15 443.79 13.02
 4 0 -15 436.89 13.19
 0 4 16 2419.25 56.8
 0 -4 -16 2375.28 54.75
 -4 0 -16 2394.34 55.13
 0 4 -16 2390.28 54.81
 0 -4 16 2348.12 57.97
 4 0 -16 2343.28 54.95
 0 -4 16 2342.1 52.94
 -4 0 16 2433.25 57.25
 0 4 -16 2365.91 56.97
 4 0 -16 2473.39 57.54
 -4 0 16 2510.17 55.29
 0 4 16 2473.58 53.44
 -4 0 17 315.71 10.84
 0 -4 17 324.46 9.26
 0 4 17 318.87 11.88
 0 4 -17 318.3 10.61
 0 4 17 308.24 9.35
 -4 0 17 311.85 12.01
 -4 0 -17 337.71 11.01
 0 4 -17 311.17 11.96
 0 -4 17 323.43 12.74
 4 0 -17 325.98 10.81
 4 0 -17 342.67 12.53
 0 -4 -17 323.86 10.59
 -4 0 18 1.7 1.3
 0 4 -18 1.33 1.14
 0 -4 18 3.43 1.41
 4 0 -18 0.24 1.07
 0 4 -18 1.14 1.06
 -4 0 18 1.2 0.97
 -4 0 -18 1.72 1.17
 0 4 18 1.63 1.12
 4 0 -18 1.73 1.24
 0 4 18 0.86 0.55
 0 -4 -18 1.14 1.06
 0 -4 18 1.28 0.73
 -4 0 -19 342.92 11.82
 0 4 19 350.05 10.17
 0 -4 19 349.45 13.76
 -4 0 19 349.42 11.72
 -4 0 19 328.1 12.8
 0 -4 19 345.58 10.26
 0 4 19 360.6 13.1
 4 0 -19 346.48 13.04
 4 0 -19 341.74 11.77
 0 -4 -19 360.71 11.77
 0 4 -19 353.99 11.65
 0 4 -19 355.68 13.12
 0 -4 -20 1694.99 41.38
 4 0 -20 1705.73 43.43
 0 -4 20 1727.26 39.65
 -4 0 20 1662.22 43.36
 0 -4 20 1714.05 44.35
 -4 0 20 1712.3 41.43
 0 4 -20 1722.69 41.48
 0 4 20 1720.86 43.46
 0 4 20 1754.9 39.33
 -4 0 -20 1661.93 41.67
 4 0 -20 1755.95 41.7
 0 4 -20 1719.69 43.34
 4 0 -21 154.5 8.09
 4 0 -21 149.91 7.11
 0 -4 -21 143.18 6.91
 0 -4 21 152.1 8.41
 -4 0 -21 156.13 7.34
 0 4 21 137.25 5.53
 -4 0 21 150 6.96
 0 4 -21 147.91 6.99
 0 4 -21 146.17 7.84
 0 -4 21 150.94 6.02
 -4 0 21 146.54 7.93
 0 4 21 145.56 7.95
 -4 0 -22 5.08 1.62
 0 4 22 4.57 1.04
 4 0 -22 6.11 1.67
 0 -4 22 3.41 1.73
 0 4 -22 7.39 2.12
 -4 0 22 6.38 1.61
 0 4 22 6.18 1.92
 0 -4 22 4.51 1.19
 0 4 -22 5.58 1.51
 0 -4 -22 8.39 1.77
 4 0 -22 5.38 1.91
 -4 0 22 7.2 1.98
 4 0 -23 176.04 8.07
 -4 0 23 179.21 9.01
 4 0 -23 152.96 8.44
 0 -4 23 171.35 6.87
 0 -4 -23 171.93 7.82
 -4 0 23 177.97 7.77
 0 -4 23 177.83 9.36
 0 4 23 160.82 8.74
 0 4 23 176.41 6.41
 0 4 -23 160.62 7.67
 -4 0 -23 161.68 7.89
 0 4 -23 168.09 8.66
 0 -4 24 813.13 25.25
 0 4 -24 820.57 22.95
 -4 0 24 846.85 22.7
 0 -4 24 790.93 21.3
 0 4 24 809.41 20.49
 0 -4 -24 803.36 22.93
 0 4 -24 788.05 24.01
 4 0 -24 822.99 24.48
 -4 0 -24 825.68 23.31
 0 4 24 757.27 24.39
 4 0 -24 789.93 23.03
 -4 0 24 817.15 24.59
 -4 0 -25 66.75 5
 0 -4 25 59.24 3.98
 0 4 -25 67.66 4.85
 0 4 25 68.79 3.74
 4 0 -25 59.93 5.15
 -4 0 25 62.91 4.57
 0 4 -25 72.05 5.57
 0 -4 25 68.88 5.79
 0 -4 -25 64.99 4.72
 4 0 -25 68.24 4.97
 -4 0 25 72.37 5.63
 -4 0 -26 17.85 2.88
 -4 0 26 19.4 2.63
 0 -4 26 17.84 3.21
 0 4 -26 19.19 2.83
 -4 0 26 12.45 2.8
 0 4 -26 15.62 3.03
 4 0 -26 15.77 2.68
 0 -4 -26 15.26 2.6
 0 -4 26 15.47 2.17
 0 4 26 16.86 1.97
 4 0 -26 21.64 3.26
 0 4 -27 284.52 12.36
 -4 0 -27 273.66 11.52
 4 0 -27 273.97 11.5
 4 0 -27 271.12 12.21
 0 4 -27 280.44 11.4
 0 -4 27 272.54 12.91
 0 -4 -27 291.11 11.54
 0 -4 27 298.79 10.57
 -4 0 27 289.35 11.13
 0 4 27 289.47 9.55
 -4 0 27 291.87 12.68
 0 4 -28 1088.33 31.45
 4 0 -28 1073.97 30.32
 0 4 28 1123.5 27.46
 -4 0 -28 1032.77 30.94
 4 0 -28 1113.5 31.82
 -4 0 -28 1096.06 30.49
 0 -4 -28 1063.67 30.13
 -4 0 28 1171.94 29.86
 0 4 -28 1144.01 30.56
 -4 0 28 1114.21 31.77
 0 -4 28 1113.66 32.95
 0 -4 28 1085.06 28.67
 0 -4 29 123.9 6.47
 4 0 -29 128.23 8.06
 -4 0 29 129.16 6.92
 4 0 -29 126.28 7.43
 -4 0 29 118.64 7.7
 0 4 -29 115.57 7.02
 0 -4 -29 113.68 6.94
 -4 0 -29 118.81 7.27
 0 4 29 123.13 5.68
 -4 0 -29 117.57 7.56
 0 4 -29 137.34 8.57
 0 -4 29 119.99 8.32
 4 0 -30 1.42 1.5
 0 4 30 -0.9 0.78
 4 0 -30 -1.58 1.25
 -4 0 -30 -0.45 1.6
 0 4 -30 -0.38 1.21
 -4 0 -30 0.4 1.54
 0 4 -30 1.36 1.89
 0 -4 -30 0.77 1.43
 -4 0 30 2.37 1.56
 0 -4 30 -0.53 1.61
 0 -4 30 2.13 1.27
 -4 0 30 1.65 1.41
 0 -4 31 66 4.83
 -4 0 -31 71.49 6.03
 4 0 -31 65.27 5.43
 0 -4 31 66.16 6.2
 4 0 -31 67.42 5.91
 -4 0 31 69.71 6.06
 -4 0 -31 66.46 5.55
 0 4 -31 63.86 5.79
 0 -4 -31 58.17 5.06
 0 4 31 65.65 4.16
 0 4 -31 66.07 5.47
 0 4 32 535.92 15.58
 0 -4 32 508.35 16.75
 0 -4 32 531.17 20.21
 0 4 -32 544.09 18.33
 -4 0 -32 535.24 19.14
 -4 0 32 536.14 19.43
 0 -4 -32 504 17.91
 -4 0 -32 511.58 18.23
 0 4 -32 528.12 19.02
 4 0 -32 516.69 19.18
 4 0 -32 502.7 18
 0 4 33 88.04 5.08
 0 4 -33 95.86 6.73
 4 0 -33 100.45 7.33
 0 -4 -33 98.42 6.88
 4 0 -33 95.57 6.84
 -4 0 -33 96.7 6.91
 -4 0 -33 96.86 7.16
 -4 0 33 97.2 7.33
 0 4 -33 103.04 7.33
 0 -4 33 86.39 5.83
 0 -4 34 3.59 1.82
 4 0 -34 1.79 1.66
 0 4 -34 3.09 2.02
 -4 0 -34 4.99 2.12
 0 -4 -34 3.11 1.59
 -4 0 34 2.1 1.94
 0 4 -34 6.01 2.66
 -4 0 -34 2.96 2.11
 4 0 -34 5.28 2.47
 4 0 -35 39.58 4.67
 4 0 -35 48.5 5.22
 -4 0 -35 46.05 5.16
 0 4 -35 47.62 5.27
 -4 0 35 46.44 5.25
 -4 0 -35 36.46 4.42
 0 -4 35 46.28 4.34
 0 4 -35 41.01 4.59
 0 -4 -35 40.69 4.52
 4 0 -36 275.36 13.49
 4 0 -36 267.08 12.57
 0 -4 -36 282.83 12.79
 0 4 -36 286.89 12.79
 0 4 -36 284.55 13.49
 -4 0 -36 282.04 13.19
 -4 0 36 294.44 13.75
 -4 0 -36 267.6 12.63
 0 -4 36 271.68 11.58
 -4 0 -37 52.46 5.57
 0 -4 -37 49.96 5.15
 4 0 -37 49.44 5.29
 -4 0 37 52.4 5.67
 0 4 -37 55.53 5.31
 -4 0 -37 44.91 5.06
 4 0 -37 56.21 5.91
 0 -4 37 57.23 4.97
 0 4 -37 66.21 6.48
 4 0 -38 6.31 2.19
 0 4 -38 9.26 3.03
 -4 0 -38 -0.51 1.87
 0 -4 38 1.67 1.64
 4 0 -38 1.49 1.71
 -4 0 -38 -0.54 1.62
 0 4 -38 -0.5 1.64
 -4 0 38 1.73 1.9
 0 -4 -38 -0.5 1.84
 0 -4 39 22.85 3.47
 0 -4 -39 16.85 3.37
 0 4 -39 18.84 3.63
 4 0 -39 52.13 5.93
 -4 0 -39 20.31 3.8
 -4 0 39 11.78 3.35
 4 0 -39 17.29 3.46
 0 4 -39 55.51 5.84
 -4 0 -39 10.86 2.99
 -4 0 -40 224.96 12.14
 4 0 -40 238.15 12.11
 0 -4 40 246.29 11.41
 0 4 -40 252.49 12.41
 0 -4 -40 249.96 12.35
 4 0 -40 235.68 12.8
 0 4 -40 254.27 12.76
 -4 0 -40 244.35 12.35
 -4 0 40 237.91 12.81
 0 -4 41 42.26 4.65
 4 0 -41 53.78 5.8
 -4 0 -41 48.43 5.72
 -4 0 -41 44.97 5.45
 -4 0 -41 47.64 5.47
 0 -4 -41 51.59 5.64
 -4 0 41 45.31 5.91
 0 4 -41 41.71 5
 -4 0 -42 -0.55 2.18
 0 -4 42 -0.95 1.7
 4 0 -42 -0.54 1.87
 -4 0 -42 0.58 1.91
 0 4 -42 -0.55 2.09
 0 -4 -42 -0.55 1.9
 -4 0 -42 0.64 1.94
 -4 0 42 -0.7 2.11
 -4 0 -43 23.79 4.28
 -4 0 43 22.79 4.64
 -4 0 -43 20.27 4.07
 0 4 -43 17.98 4.04
 0 -4 43 21.1 3.72
 4 0 -43 23.9 4.24
 0 -4 -43 21.47 3.99
 0 4 -44 252.46 12.83
 -4 0 44 240.23 13.96
 0 -4 44 226.27 11.63
 0 -4 -44 245.71 12.7
 4 0 -44 227.86 12.94
 -4 0 -44 222.31 13.03
 0 -4 45 28.79 4.36
 0 -4 -45 48.26 5.59
 -4 0 -45 42.84 5.72
 0 4 -45 37.56 5.02
 -4 0 45 32.23 5.37
 0 4 -46 -1.2 2.42
 0 -4 46 2.11 2.19
 4 0 -46 8.07 3.21
 0 -4 -46 -0.6 2.57
 -4 0 -46 2.06 2.54
 -4 0 46 -0.77 2.21
 0 4 -47 20.21 4.12
 0 -4 47 16.25 3.79
 -4 0 -47 16.18 4.11
 -4 0 47 18.88 4.4
 0 -4 -47 22.84 4.51
 0 4 47 20.58 4.51
 4 0 -48 190.41 12
 -4 0 -48 178.75 11.85
 -4 0 48 169.06 12.1
 0 -4 48 177.74 10.58
 0 -4 -48 198.16 11.79
 0 4 48 159.46 11.71
 0 4 -48 167.95 10.82
 0 4 -49 26.18 4.64
 4 0 -49 44.01 6.05
 -4 0 -49 28.42 5.19
 0 -4 -49 34.12 5.06
 0 -4 49 23.43 4.3
 -4 0 49 30.1 5.3
 0 4 49 23.83 4.95
 0 -4 -50 -1.31 2.35
 4 0 -50 2.89 3.08
 -4 0 -50 0.74 2.46
 0 -4 50 -0.59 2.17
 -4 0 50 0.83 2.39
 0 4 -50 -0.65 2.64
 0 4 50 0.81 2.19
 4 0 -51 27.95 5.18
 -4 0 -51 21.08 4.45
 0 -4 51 21.59 4.23
 0 4 51 21.54 4.77
 0 -4 -51 29.39 4.84
 0 4 -51 23.84 4.63
 -4 0 51 16.12 4.31
 -4 0 -52 92.32 9.02
 0 4 52 85.43 8.9
 0 -4 52 93.54 7.91
 0 -4 -52 86.97 8.27
 -4 0 52 107.93 10.07
 4 0 -52 82.24 8.36
 0 4 -52 94.88 8.47
 0 -4 53 14.95 3.82
 0 4 53 16.33 4.5
 -4 0 -53 17.2 4.23
 4 0 -53 12.92 4.36
 0 -4 -53 16.62 4.44
 -4 0 53 16.63 4.73
 0 4 -53 7.56 3.42
 0 -4 -54 0.71 2.52
 0 4 54 -0.87 2.36
 -4 0 54 0.89 2.82
 4 0 -54 -0.77 2.56
 0 4 -54 -0.7 2.21
 -4 0 -54 -1.58 3.28
 0 -4 54 -2.54 2.35
 0 -4 -55 10.11 3.65
 -4 0 -55 3.19 2.53
 0 4 -55 6.42 3.48
 -4 0 55 14.33 4.36
 0 4 55 8.01 3.51
 0 -4 55 8.38 3.49
 4 0 -55 19.63 4.86
 0 -4 56 45.24 5.93
 4 0 -56 48.63 6.84
 0 4 56 47.34 7.13
 -4 0 56 60.71 7.8
 0 4 -56 54.71 6.9
 0 -4 -56 52.25 6.63
 -4 0 -56 38.94 6.13
 0 -4 57 5.34 2.71
 0 4 57 10.21 4.16
 -4 0 -57 9.07 3.52
 4 0 -57 13.79 4.31
 0 -4 -57 5.26 3.44
 -4 0 57 3.7 2.8
 0 4 -57 6.7 3.76
 0 -4 -58 -1.53 2.82
 0 4 -58 0.76 2.4
 0 -4 58 -0.67 2.41
 -4 0 58 -0.94 2.55
 0 -4 59 9.59 3.28
 -4 0 59 11.56 4.6
 0 -4 -59 12.42 4.2
 0 -4 60 34.73 5.35
 0 -4 61 0.7 2.67
 0 -4 62 0.71 2.26
 0 -4 63 9.45 3.74
 0 -4 64 31.19 5.3
 -1 -4 0 18.31 1.04
 -1 4 0 18.46 1.04
 -1 -4 0 17.1 2.11
 -4 -1 0 18.66 1.09
 4 -1 0 17.44 1.96
 4 1 0 18.64 2.23
 4 -1 0 17.02 1.01
 -1 -4 0 19.92 1.4
 -4 -1 1 320.69 11.01
 -1 4 1 308.05 7.68
 4 1 1 310.75 10.91
 -1 -4 -1 306.7 7.67
 -1 4 -1 334.82 7.74
 -4 -1 1 312.93 7.8
 4 -1 -1 310.19 7.67
 -1 -4 -1 312.09 10.63
 4 -1 1 322.68 7.8
 4 -1 1 315.46 10.41
 -1 -4 1 318.27 10.85
 -1 -4 1 311.93 8.22
 -1 -4 -1 316.23 8.66
 -1 -4 1 328.66 7.73
 4 1 -1 331.65 11.07
 4 -1 -1 318.49 10.2
 -4 -1 2 66.7 4.3
 4 1 2 76.62 4.6
 4 -1 2 68.37 4.12
 4 -1 2 73.28 2.55
 -1 -4 2 71.51 4.4
 4 -1 -2 75.22 4.06
 -4 -1 2 75.36 2.57
 -1 -4 -2 72.45 4.25
 -1 -4 2 69.25 2.43
 -1 -4 -2 72.17 3.2
 -1 4 2 74.71 2.48
 -1 -4 2 71.04 2.64
 4 1 -2 70.19 4.38
 4 1 -3 46.92 3.59
 -1 -4 -3 59.42 2.94
 4 1 3 56.25 3.83
 -4 -1 -3 50.67 3.74
 -1 -4 3 48.54 2.03
 -1 -4 3 53.92 3.82
 4 -1 3 49.23 2.12
 4 -1 -3 60.48 3.52
 -1 4 3 56.1 2.13
 4 -1 3 51.32 3.55
 -1 -4 -3 60.11 3.74
 -1 -4 3 49.62 2.03
 -4 -1 3 58.38 2.23
 -4 -1 3 61.19 3.98
 4 -1 -4 126.37 5.37
 4 1 -4 113.29 5.81
 1 4 -4 117.43 3.73
 -4 -1 4 117.26 5.89
 4 1 4 111.59 5.77
 -1 4 4 120.02 3.75
 -1 -4 4 109.61 3.68
 1 4 4 109.36 4.51
 -1 -4 4 108.17 5.87
 1 -4 -4 120.78 3.82
 -1 -4 -4 121.74 4.72
 -4 -1 4 128.76 3.94
 4 -1 4 116.73 3.84
 -1 -4 4 116.89 3.47
 -1 -4 -4 121.33 5.61
 4 -1 5 89.05 3.18
 4 1 5 70.42 4.5
 1 4 -5 66.58 2.75
 -1 -4 5 81.65 4.94
 1 4 5 79.73 3.71
 -1 -4 -5 65.47 3.45
 1 4 5 80.85 4.3
 1 -4 -5 87.47 3.66
 4 1 -5 76.18 4.64
 -1 -4 5 83.1 2.51
 4 -1 -5 69.25 3.88
 1 -4 -5 86.73 3.08
 -4 1 -5 69.32 2.86
 -1 4 5 66.27 2.73
 -1 -4 -5 69.37 4.03
 -4 -1 5 64.72 4.3
 -1 -4 5 81.27 2.96
 -4 -1 5 69.7 2.86
 1 4 6 44.16 3.03
 1 -4 -6 43.15 2.18
 4 1 6 32.78 3.05
 1 -4 -6 41.17 2.33
 -1 -4 6 44.98 2.17
 4 1 -6 43.89 3.42
 4 -1 -6 30.75 2.53
 -4 -1 6 35.43 2.01
 -1 4 6 36.13 1.96
 1 4 -6 36.82 1.98
 -1 -4 -6 34.19 2.76
 -1 -4 6 53.04 3.86
 4 -1 6 44.53 2.26
 4 1 -6 46.73 2.18
 -4 1 -6 36.46 2.04
 -1 -4 -6 34.89 2.47
 1 4 6 41.98 2.68
 -4 -1 6 34.89 3.11
 -4 1 6 45.27 2.88
 -1 4 7 39.35 2.07
 -1 -4 7 26.06 1.76
 4 -1 -7 34.34 2.57
 4 1 -7 28.38 1.82
 1 4 7 28.14 2.42
 -1 -4 7 31.1 3.05
 4 -1 -7 42.07 3.41
 4 1 -7 25.22 2.68
 -1 4 -7 27.45 1.28
 -1 -4 -7 36.53 2.75
 -4 1 -7 38.95 2.15
 1 4 7 26.52 2.23
 4 1 7 34.04 3.05
 -1 -4 -7 41.26 2.71
 1 -4 -7 26.47 1.8
 1 4 -7 38.34 2.03
 -4 1 7 27.94 2.24
 -4 -1 7 33.11 3
 1 -4 -7 27.77 1.83
 -4 -1 8 20.93 2.46
 -4 1 -8 22.59 1.76
 4 -1 -8 25.65 2.24
 -4 -1 8 22.61 2.49
 -1 -4 8 24.1 1.75
 4 1 -8 23.94 1.76
 1 4 -8 24.29 1.73
 1 4 8 24.78 2.27
 4 -1 -8 24.07 2.6
 1 -4 -8 24.29 1.62
 -1 -4 -8 26.19 2.3
 -1 -4 -8 27.92 2.34
 -1 4 -8 24.02 1.22
 -1 -4 8 24.55 2.71
 -1 4 8 22.24 1.7
 1 -4 -8 24.85 1.81
 4 1 8 25 2.63
 1 4 8 27.69 2.33
 4 1 -8 25.34 2.66
 -4 1 8 26.21 2.13
 1 4 9 9.83 1.45
 4 1 9 8.79 1.68
 -4 -1 9 8.49 1.58
 1 -4 -9 9.14 1.15
 1 -4 -9 11.89 1.05
 -1 4 9 12.85 1.31
 4 1 -9 7.16 1.59
 -4 1 -9 9.56 1.26
 4 -1 -9 13.58 1.66
 -1 -4 9 8.51 1.81
 1 4 -9 13.68 1.34
 -1 4 -9 8.92 0.77
 4 1 -9 8.34 1.13
 4 -1 -9 11.18 1.83
 -1 -4 -9 11.91 1.6
 -1 -4 -9 9.11 1.42
 -1 -4 9 9.19 1.14
 1 4 9 7.51 1.33
 -4 1 9 8.22 1.23
 -4 -1 9 13.06 1.93
 4 1 10 9.29 1.69
 4 1 -10 5.51 0.98
 -1 4 -10 5.82 0.67
 1 4 10 5.14 1.13
 -4 -1 10 8.87 1.61
 -1 4 10 8.74 1.45
 -1 -4 -10 9.75 1.48
 4 -1 -10 9.57 1.82
 -1 -4 10 4.03 0.88
 1 -4 -10 7.38 1.06
 1 4 10 3.96 1.04
 4 -1 -10 9.55 1.4
 1 4 -10 7.3 1.06
 -1 -4 -10 11.78 1.66
 -4 1 -10 9.73 1.3
 -1 4 10 10.72 1.26
 1 -4 -10 5.74 0.71
 4 1 -10 6.82 1.52
 -4 -1 10 7.39 1.55
 -1 -4 10 4.51 1.44
 -4 1 10 6.14 1.13
 1 -4 -11 36.43 2.46
 -1 -4 11 41.63 3.62
 -1 -4 -11 32.43 2.79
 4 1 -11 34.45 2.41
 1 -4 -11 39.15 1.84
 -1 -4 -11 33.45 2.36
 -1 4 11 33.61 2.89
 -1 -4 11 33.9 2.38
 -4 -1 11 30.88 2.93
 -4 -1 11 39.59 3.41
 4 1 11 36.91 3.41
 4 -1 -11 34.54 3.25
 1 4 11 36.99 3.02
 4 -1 -11 36.73 2.74
 -4 1 -11 29.46 2.31
 -4 1 11 34.94 2.51
 -1 -4 -11 36.26 2.74
 -1 4 11 37.41 2.46
 1 4 11 44.91 2.95
 -1 4 -11 36.57 1.8
 1 4 -11 35.72 2.39
 -1 4 -11 41.33 3.44
 4 -1 -12 12.98 2.06
 -1 -4 12 14.18 1.62
 -1 -4 -12 11.51 1.74
 -1 4 -12 15.73 1.65
 4 1 -12 15.1 1.67
 -1 -4 -12 15.17 1.62
 4 1 12 17.56 2.39
 1 4 -12 13.72 1.54
 -4 -1 12 14.51 2.11
 -1 4 12 14.39 1.61
 -4 1 -12 13.83 1.63
 1 4 12 13.37 1.68
 -1 4 -12 17.94 2.34
 -1 4 -12 15.21 1.21
 1 4 12 14.36 1.93
 -4 1 12 18.13 1.79
 -1 -4 12 15.61 2.32
 -1 4 12 14.42 1.98
 4 -1 -12 15.32 1.83
 -1 -4 -12 15.74 1.8
 -4 -1 12 14.41 2.04
 1 -4 -12 15.01 1.6
 -1 4 -13 118.06 4.12
 -1 4 13 121.9 5.15
 1 4 13 116.54 5.22
 4 -1 -13 119.88 6.58
 4 1 13 117.68 6.45
 -4 -1 13 113.39 6.22
 -1 4 -13 111.72 6.17
 -4 1 -13 111.53 5.13
 4 1 -13 116.27 5.12
 -1 -4 -13 117.7 5.11
 -4 -1 13 119.82 6.04
 -1 -4 13 134.92 6.94
 -1 4 -13 118.71 5.13
 -1 -4 -13 104.89 5.58
 -1 4 13 126.32 6.09
 1 4 13 116.19 5.9
 1 4 -13 118.54 5.05
 -4 1 13 116.21 5.03
 1 -4 -13 118.13 5.14
 -1 -4 13 122.24 5.17
 -4 1 -14 83.08 4.5
 1 4 14 97.21 5.37
 -1 -4 14 98.97 6.01
 1 4 14 90.31 4.51
 -4 -1 14 89.37 5.5
 -1 4 -14 85.43 4.39
 1 -4 -14 94.81 4.58
 -1 4 14 91 5.25
 -1 -4 14 93.72 3.77
 -1 -4 14 90.65 4.5
 -4 -1 14 92.72 5.3
 1 4 -14 87.58 4.39
 -1 4 -14 96.07 5.61
 -1 -4 -14 84.92 4.4
 -4 1 14 91.77 4.38
 -4 -1 -14 96.44 5.65
 -1 4 -14 89.38 3.59
 4 -1 -14 82.27 5.37
 4 1 -14 84.22 4.41
 -1 4 14 93 4.56
 -1 -4 -14 94.21 5.21
 -1 4 -15 138.18 5.07
 -1 4 -15 158.26 6.37
 1 4 15 139.37 6.9
 4 -1 -15 153.92 7.63
 4 1 -15 147.95 6.27
 1 -4 -15 148.73 6.18
 -1 -4 15 138.94 6.12
 -1 -4 15 141.38 5.14
 -4 -1 15 155.25 7.14
 -4 -1 -15 145.22 7.38
 1 4 -15 144.08 6.05
 -1 -4 15 135.88 7.41
 -4 -1 15 140.96 7.23
 -1 4 15 155.64 6.27
 -1 4 15 153.69 4.4
 1 4 15 151.31 6.11
 -1 -4 -15 151.15 6.24
 -4 1 -15 158.16 6.53
 -1 -4 -15 152.05 7.04
 -1 4 15 152.99 7.2
 -4 1 15 140.9 5.8
 -1 4 -15 140.16 7.15
 -4 -1 -16 29.81 3.3
 1 4 -16 37.32 2.85
 -1 -4 16 31.71 2.72
 4 1 -16 33.27 2.84
 -1 4 -16 33.19 3.38
 -1 4 16 35.96 1.7
 -4 1 16 33.17 2.56
 -1 -4 16 26.14 3.19
 1 4 16 28.19 2.44
 -1 -4 -16 31.32 3.06
 -4 -1 16 33.38 3.2
 -1 -4 16 34.55 2.27
 1 -4 -16 34.71 2.83
 -4 -1 16 39.8 3.65
 -1 -4 -16 29.48 2.61
 1 4 16 36.06 3.33
 -1 4 -16 29.27 2.64
 -1 4 16 30 2.62
 -1 4 16 33.38 3.22
 -4 1 -16 31.62 2.82
 4 -1 -16 37 3.64
 -1 4 -16 31.24 2.11
 -1 4 -17 175.67 8.08
 1 -4 -17 139.01 6.36
 -1 -4 17 155.51 8.13
 -1 -4 17 151.91 6.62
 1 4 17 149.57 7.39
 -1 -4 -17 153.71 7.32
 -4 -1 17 133.34 7.34
 -1 -4 -17 134.9 6.27
 -1 4 -17 159.73 6.68
 -4 -1 -17 151.46 7.73
 -1 4 17 137.64 6.38
 -4 1 -17 149.84 7.41
 -4 -1 17 154.76 7.26
 -1 4 -17 154.3 5.52
 1 4 -17 159.55 6.63
 -4 1 -17 153.24 6.78
 -4 1 17 153.56 6.06
 -1 4 17 143.66 4.44
 -1 -4 17 155.73 5.68
 1 4 17 162.01 6.38
 -1 4 17 145.32 7.36
 4 -1 -17 143.69 7.55
 4 1 -17 145.99 6.58
 -4 -1 -18 30.86 3.47
 -1 4 18 45.97 2.04
 -1 4 18 45.34 3.36
 1 4 18 41.94 3.77
 1 -4 -18 34.77 3.04
 -1 -4 -18 52.76 4.08
 1 4 -18 45.03 3.4
 -1 4 -18 36.2 2.49
 4 -1 -18 53.45 4.36
 -4 1 18 43.34 3
 -1 4 18 40.99 3.81
 -4 1 -18 43.28 3.47
 -1 -4 18 35.17 3.84
 4 1 -18 39.23 3.26
 -4 -1 18 39.1 3.57
 1 4 18 42.74 3.04
 -4 -1 18 42.07 3.86
 -1 -4 18 39.19 2.65
 -1 -4 -18 46.9 3.44
 -1 4 -18 40.18 3.82
 -4 1 -18 40.9 3.71
 -1 -4 18 38.98 3.21
 -1 4 -18 40.56 3.24
 -4 1 19 1.15 0.8
 -1 4 -19 1.25 0.83
 -1 -4 19 1.57 1.35
 -1 4 -19 0.69 1.18
 4 -1 -19 0.36 0.9
 -1 -4 19 1.52 0.97
 -1 4 19 2.73 1.11
 -4 1 -19 -0.33 0.94
 -1 4 19 0.7 0.94
 -4 -1 -19 0.36 0.97
 1 -4 -19 1.25 0.86
 4 1 -19 2.1 1.09
 1 4 19 0.41 0.67
 -1 4 19 0.89 0.4
 -4 -1 19 0.71 1.12
 -1 -4 19 0.89 0.64
 -4 -1 19 0.3 0.86
 1 4 -19 1.48 1.03
 -1 -4 -19 1.76 1.02
 -1 4 -19 0.82 0.64
 -1 -4 -19 1.58 1.13
 -4 1 -19 -0.53 1.17
 1 4 19 2.38 1.25
 -1 -4 20 2.67 0.98
 -1 4 20 3.13 1.17
 -4 -1 20 4.01 1.56
 -1 4 20 2.2 0.61
 -4 -1 -20 1.81 1.2
 1 4 20 3.34 1.04
 -1 -4 20 3.26 1.46
 4 1 -20 3.01 1.26
 -1 4 20 5.44 1.51
 -1 -4 -20 4.94 1.51
 -1 4 -20 3.7 1.33
 1 4 20 2.83 1.35
 -4 1 -20 1.36 1.21
 -4 1 20 3.36 1.03
 1 -4 -20 4.21 1.35
 -4 -1 20 1.22 1.05
 -1 -4 20 2.14 1.17
 -1 4 -20 1.75 1.34
 -4 1 -20 2.52 1.19
 -1 -4 -20 3.18 1.21
 4 -1 -20 6.19 1.74
 1 4 -20 3.38 1.19
 1 4 21 6.63 1.83
 -4 -1 -21 7.89 2
 -4 1 21 10.63 1.57
 -4 1 -21 7.88 1.83
 -1 4 21 8.56 0.98
 -1 -4 21 10.55 1.58
 1 -4 -21 6.35 1.5
 -1 4 -21 8.89 1.81
 -4 -1 21 10.56 1.93
 -1 -4 -21 6.39 1.56
 4 1 -21 7.44 1.69
 -4 1 -21 5.22 1.8
 -1 4 -21 10.44 2.15
 -4 -1 21 6.34 1.86
 4 -1 -21 8.24 2.06
 -1 4 21 7.39 1.66
 1 4 21 7.71 1.44
 1 4 -21 10.33 1.75
 -1 -4 -21 8.57 1.91
 -1 -4 21 6.22 1.98
 -1 4 21 4.88 1.61
 1 4 -22 20.77 2.52
 -1 4 -22 15.04 2.22
 -1 4 -22 16.26 2.55
 -1 -4 22 14.76 1.89
 -4 -1 -22 15.21 2.62
 -4 1 -22 17.74 2.78
 4 -1 -22 23.89 3.18
 4 1 -22 11.65 2.22
 -4 1 22 13.92 1.85
 -1 -4 22 17.88 2.78
 1 4 22 17.61 2.06
 1 -4 -22 15.53 2.24
 -1 -4 -22 21.49 2.57
 -1 4 22 20.11 1.51
 1 4 22 14.16 2.45
 1 -4 22 21.23 2.14
 -4 -1 22 20.59 2.91
 -1 -4 -22 21.27 2.81
 -4 1 -22 20.02 2.66
 -1 4 22 23.12 3.13
 -4 -1 22 16.89 2.55
 4 -1 -23 34.34 3.86
 -1 4 23 28.38 1.87
 -1 4 -23 36.03 3.43
 -4 1 23 35.07 2.9
 -4 -1 23 35.99 3.81
 1 4 23 31.32 2.75
 4 1 -23 35.16 3.44
 -1 -4 23 33.07 3.82
 -4 -1 23 32.71 3.41
 -1 -4 -23 28.89 3.09
 1 4 23 32.17 3.68
 -4 1 -23 32.37 3.65
 -1 -4 23 35.96 2.97
 1 -4 23 27.88 2.56
 -1 4 23 32.6 3.75
 1 4 -23 24.3 2.88
 -4 -1 -23 25.02 3.3
 -1 4 -23 33.72 3.62
 -4 1 -23 30.55 3.29
 1 -4 -23 37.22 3.42
 -1 4 24 2.09 0.66
 -1 -4 24 1.43 0.97
 4 1 -24 1.95 1.45
 -1 -4 24 1.37 1.51
 -4 1 -24 1.32 1.33
 1 -4 -24 4.38 1.43
 1 4 -24 0.62 0.98
 -4 1 -24 0.37 1.27
 1 4 24 2.88 1.24
 -4 -1 24 3.03 1.47
 1 4 24 3 1.08
 -4 -1 24 2.44 1.4
 -1 4 -24 4.13 1.52
 -1 -4 -24 3.18 1.32
 -4 1 24 2.04 1.08
 -4 -1 -24 0.8 1.32
 -1 4 24 4.22 1.51
 4 -1 -24 1.21 1.22
 1 -4 24 2.28 1.02
 -1 4 -24 3.48 1.38
 -1 4 -25 45.72 4.05
 -1 4 -25 49.01 4.55
 -1 -4 25 48.05 3.68
 -4 1 -25 52.02 4.4
 4 -1 -25 45.43 4.47
 -1 -4 25 50.58 5.02
 1 -4 -25 56.12 4.37
 -4 1 -25 44.58 4.34
 -1 -4 -25 43.35 3.9
 -4 1 25 53.88 3.68
 -4 -1 25 42.75 4.45
 1 4 25 49.36 3.55
 1 4 -25 53.02 4.24
 -1 4 25 48.86 2.64
 4 1 -25 52.28 4.38
 1 -4 25 42.38 3.34
 -4 -1 25 61.07 4.71
 -1 -4 -26 40.57 3.93
 4 -1 -26 42.87 4.36
 -4 -1 26 34.58 4.02
 -1 4 26 42.89 2.53
 1 4 -26 38.78 3.78
 -4 -1 26 43.15 4.09
 -4 1 26 47.82 3.52
 1 -4 -26 46.88 4.07
 1 -4 26 45.2 3.52
 -4 1 -26 39.46 4.14
 -1 4 -26 47.42 4.6
 -1 -4 26 45.48 3.57
 -1 4 -26 42.55 3.98
 1 4 26 47.95 3.51
 -1 -4 26 43.42 4.65
 4 1 -26 42.62 4.04
 -4 1 -26 39.51 3.98
 1 4 -27 66.72 5.01
 4 1 -27 68.23 5.17
 -1 4 27 72.79 3.5
 -1 -4 27 75.58 6.16
 -1 -4 -27 78.19 5.39
 -4 -1 27 77.54 6.01
 -1 4 -27 67.26 5.04
 -4 1 -27 64.16 5.25
 1 -4 -27 64.34 4.94
 -4 -1 27 64.09 5.04
 -4 1 27 66.86 4.28
 4 -1 -27 66.93 5.59
 -1 -4 27 61.41 4.36
 1 -4 27 67.09 4.35
 1 4 27 65.18 4.25
 -1 4 -27 54.11 5.02
 -4 1 -27 64.14 5.09
 -1 -4 28 5.05 1.63
 -1 4 -28 8.18 2.14
 1 -4 -28 4.71 1.63
 1 -4 28 7.21 1.66
 -1 -4 -28 9.18 1.96
 1 4 -28 8.65 1.89
 4 1 -28 5.21 1.81
 -4 1 28 8.69 1.81
 -4 1 -28 7.25 2
 -4 1 -28 6.09 2.05
 -4 -1 28 5.85 1.82
 -1 4 -28 6.58 1.95
 1 4 28 5 1.4
 -1 -4 28 3.55 1.94
 4 -1 -28 6.24 2.09
 -4 -1 28 5.4 1.72
 -1 4 28 5.41 1.07
 1 -4 29 60.61 4.36
 -1 4 -29 73.08 5.85
 -1 -4 -29 58.66 4.89
 1 4 29 60.85 4.25
 1 4 -29 61.23 4.93
 -1 -4 29 47.19 5.1
 -1 4 -29 59.44 4.86
 4 -1 -29 76.17 6.05
 -4 -1 29 62.35 5.54
 -1 -4 29 67.74 4.74
 4 1 -29 61.13 5.07
 -4 1 -29 63.94 5.35
 -1 4 29 65.26 3.45
 -4 1 29 58.96 4.21
 -4 1 -29 64.65 5.2
 1 -4 -29 63.81 5.01
 4 1 -30 25.81 3.44
 1 4 30 26.44 2.89
 1 -4 30 31.2 3.11
 1 -4 -30 27.58 3.47
 -4 1 -30 27.25 3.6
 -4 1 30 27.96 2.94
 4 -1 -30 27.38 3.76
 -1 4 -30 21.91 3.66
 -1 4 30 32.77 2.44
 -1 -4 -30 24.88 3.34
 -1 -4 30 25.2 3
 -4 -1 30 29.05 3.93
 -1 -4 30 33.54 4.32
 1 4 -30 22.78 3.22
 -4 1 -30 24.94 3.58
 -1 4 -30 28.67 3.58
 -4 1 -31 26 3.55
 4 -1 -31 34.13 4.16
 -1 4 31 28.59 2.39
 -1 -4 31 31.15 4.35
 4 1 -31 36.02 4.11
 -4 -1 31 26.51 3.89
 -1 -4 -31 29.86 3.67
 1 -4 -31 32.12 3.86
 -4 1 31 29.45 3.17
 1 -4 31 30.75 3.25
 -1 4 -31 32.1 3.77
 1 4 31 28.55 3.04
 1 4 -31 27.15 3.51
 -4 1 -31 29.71 3.84
 -1 -4 31 33.04 3.51
 -1 4 -31 29.96 4.05
 -4 1 32 3.21 1.6
 -1 4 -32 5.29 2.05
 -1 4 -32 5.06 1.97
 -4 -1 32 5.04 2.04
 1 -4 32 3.96 1.64
 -1 -4 32 3.92 1.85
 4 -1 -32 2.51 1.27
 -4 1 -32 1.82 1.56
 -1 -4 32 4.55 1.77
 -4 1 -32 3.02 1.65
 -1 -4 -32 4.24 1.67
 1 -4 -32 2.07 1.37
 4 1 -32 1.27 1.56
 1 4 -32 4.12 1.58
 1 4 32 5.66 1.71
 1 4 33 24.58 2.89
 -1 4 -33 19.2 3.33
 -4 1 33 24.5 2.97
 -1 -4 33 21.85 2.97
 -4 1 -33 23.09 3.45
 4 1 -33 19.96 3.19
 -1 -4 -33 19.23 3.22
 -4 -1 33 27.8 3.9
 -4 1 -33 24.58 3.74
 1 4 -33 27.63 3.55
 1 -4 33 27.55 3.26
 4 -1 -33 30.3 4.01
 1 -4 -33 25.66 3.38
 -1 4 -33 26.09 3.68
 -4 1 34 5.51 1.94
 -1 -4 -34 6.31 2.11
 4 1 -34 4.91 2
 1 4 34 6.95 1.84
 -4 1 -34 3.81 1.93
 1 -4 -34 7.95 2.15
 -4 -1 34 7.37 2.51
 4 -1 -34 6.31 2.07
 -1 4 -34 1.34 1.55
 -1 4 -34 8.56 2.63
 4 -1 -34 5.35 2.22
 1 -4 34 3.22 1.49
 -4 1 -34 8.65 2.57
 1 4 -34 9.2 2.44
 -1 -4 34 4.53 1.84
 1 -4 35 1.85 1.23
 1 -4 -35 2.27 1.62
 -1 4 -35 6.17 2.64
 -4 -1 -35 0.94 1.95
 -4 -1 35 1.07 1.92
 1 4 35 3.57 1.58
 4 1 -35 2.3 2.01
 4 -1 -35 0.46 1.74
 -1 4 -35 2.77 1.71
 -1 -4 35 3.5 1.66
 -4 1 -35 0.47 1.89
 4 -1 -35 1.08 2.12
 -1 -4 -35 -0.47 1.99
 1 4 -35 0.45 1.61
 -4 1 -35 0.48 1.59
 -4 1 35 2.51 1.5
 -4 -1 36 8.23 2.52
 -1 4 -36 7.62 2.14
 4 -1 -36 9.89 2.52
 1 4 -36 7.44 2.35
 -4 -1 -36 6.2 2.37
 1 -4 36 8.84 2.33
 -1 -4 36 7.65 2.18
 -4 1 -36 5.86 2.38
 4 1 -36 5.2 2.02
 -1 -4 -36 11.02 2.59
 -1 4 -36 11.02 2.84
 1 -4 -36 11.23 2.57
 1 4 36 8.01 2.12
 4 -1 -36 8.86 2.36
 -4 1 -36 7.68 2.43
 1 4 37 10.98 2.37
 -4 1 -37 13.65 3.24
 4 1 -37 8.72 2.58
 1 4 -37 11.96 2.63
 -1 -4 37 7.07 2.07
 -1 4 -37 13.23 2.65
 -4 -1 -37 5.38 2.2
 -4 -1 37 10.67 2.84
 -1 -4 -37 9.84 2.45
 1 -4 37 7.96 2.19
 1 -4 -37 11.59 2.61
 4 -1 -37 16.28 3.22
 -4 1 -37 9.31 2.73
 4 -1 -37 5.75 2.39
 -1 4 -37 16.61 3.59
 -4 -1 38 4.06 2.41
 -4 1 -38 3.51 2.03
 -1 4 -38 6.03 2.15
 4 -1 -38 6.39 2.49
 -1 -4 -38 7.58 2.32
 -1 -4 38 5.58 2.09
 -4 1 -38 6.72 2.61
 -4 -1 -38 7.03 2.35
 1 4 38 6.69 2.07
 1 -4 -38 5.96 2.27
 4 -1 -38 5.15 2.5
 -1 4 -38 2.73 2.02
 1 -4 38 3.7 1.71
 4 1 -38 6.49 2.39
 1 4 -38 1.97 1.56
 1 4 -39 11.65 3.07
 -1 4 -39 7.81 2.83
 4 1 -39 4.61 2.45
 -4 -1 39 10.07 3.16
 4 -1 -39 18.12 3.75
 -4 1 -39 8.77 2.88
 -1 -4 -39 17.62 3.33
 4 -1 -39 12.6 3.01
 -4 -1 -39 10.82 2.96
 -4 1 -39 11.11 2.78
 1 -4 39 11.05 2.54
 -1 4 -39 12.4 3.09
 -4 -1 -39 8.52 2.88
 1 -4 -39 14.78 3.2
 -1 -4 39 10.55 2.63
 -4 -1 -40 3.17 2.25
 4 -1 -40 14.3 3.17
 -4 1 -40 2.16 2.13
 -4 -1 40 1.82 2.38
 1 -4 -40 4.71 2.23
 -4 1 40 3.44 2.28
 4 1 -40 4.72 2.18
 4 -1 -40 7.22 2.46
 -1 4 -40 7.96 2.49
 -4 -1 -40 3.48 2.21
 -4 1 -40 0.53 1.95
 1 -4 40 3.5 1.77
 -1 4 -40 4.75 2.31
 1 4 -40 6.24 2.48
 -1 -4 -40 3.18 1.9
 -1 -4 40 6.33 2.2
 -4 -1 41 35.32 5.22
 1 -4 -41 43.06 4.96
 -1 -4 -41 32 4.49
 -1 4 -41 37.14 4.8
 1 -4 41 29.76 3.95
 4 1 -41 28.43 4.38
 -4 1 -41 33.13 4.67
 -4 -1 -41 37.79 5.23
 -4 1 -41 41.21 5.09
 4 -1 -41 45.62 5.47
 -4 -1 -41 44.61 5.46
 -4 -1 -41 36.76 4.9
 4 -1 -41 37.55 5
 1 4 -41 38.43 4.7
 -1 -4 41 37.7 4.46
 -4 1 41 32.36 5.26
 -4 1 42 17.92 4
 1 -4 42 15.79 3.09
 -4 1 -42 14.46 3.5
 -4 -1 42 12.24 3.45
 -1 -4 42 21.93 3.54
 1 4 -42 12.62 3.37
 -4 -1 -42 19.9 3.75
 -4 -1 -42 14.17 3.8
 4 1 -42 13.19 3.25
 4 -1 -42 14.58 3.36
 1 -4 -42 22.07 3.7
 -1 4 -42 15.99 3.34
 -4 1 -42 16.25 3.48
 4 -1 -42 19.23 4.03
 -1 -4 -42 12.77 3.32
 -1 4 -43 24.27 4.28
 4 1 -43 32.07 4.75
 1 -4 -43 26.61 4.39
 -4 1 -43 28.58 4.44
 -4 1 -43 23.86 4.24
 -1 -4 43 27.91 4.06
 1 4 -43 29.79 4.43
 4 -1 -43 18.76 3.91
 4 -1 -43 40.52 5.47
 -4 -1 -43 31.5 5.01
 1 -4 43 25.73 3.98
 -4 -1 -43 23.69 4.21
 -4 1 43 27.63 4.84
 -4 -1 43 35.2 5.22
 -1 -4 -43 32.35 4.82
 1 -4 44 3.43 2.09
 -4 -1 -44 8.05 2.94
 -1 -4 44 1.51 1.67
 -4 -1 44 3.54 2.44
 -4 1 44 4.48 2.94
 -1 -4 -44 4.07 2.55
 1 -4 -44 5.21 2.59
 1 4 -44 6.34 2.27
 -1 4 -44 4.04 2.34
 1 -4 -45 18.95 3.83
 -1 4 -45 25.99 4.1
 -4 -1 -45 19.73 4.04
 4 -1 -45 34.82 5.08
 1 -4 45 30.73 4.3
 -1 -4 -45 27.36 4.35
 -4 1 45 31.56 5.27
 -4 -1 45 26.28 4.86
 1 4 -45 25.91 4.27
 -1 -4 45 16.56 3.42
 1 -4 -46 19.99 3.98
 -4 1 46 20.5 4.77
 -1 4 -46 19.38 4.02
 -1 -4 -46 17.71 3.79
 4 -1 -46 16.07 4.06
 -1 -4 46 15.99 3.35
 1 -4 46 13.84 3.19
 -4 -1 46 14.96 3.79
 1 4 -46 15.05 3.61
 -4 -1 -46 17.93 4.02
 -4 -1 -47 23.25 4.47
 -4 1 47 19.31 4.49
 -1 4 -47 13.68 3.58
 4 -1 -47 19.11 4.23
 -1 4 47 13.96 4.07
 1 -4 47 17.35 3.56
 1 4 47 19.44 4.4
 -1 -4 -47 16.99 3.77
 -1 -4 47 22.94 4.12
 -4 -1 47 21.4 4.62
 1 -4 -47 9.28 3.46
 1 4 -47 8 3.13
 1 4 -48 11.94 3.23
 -4 -1 48 1.56 2.47
 1 4 48 9.56 3.32
 1 -4 -48 6.34 2.71
 -4 -1 -48 10 3.05
 1 -4 48 5.95 2.42
 -1 -4 -48 6.44 2.82
 -1 4 48 14.18 3.69
 4 -1 -48 15.3 3.93
 -1 4 -48 5.74 2.86
 -1 -4 48 4.48 2.27
 -4 1 48 1.64 2.48
 4 -1 -49 21.23 4.59
 1 4 49 12.14 4.1
 1 4 -49 17.37 3.85
 -4 -1 -49 14.6 3.83
 -1 4 -49 14.33 3.74
 -4 -1 49 11.06 3.38
 -1 -4 49 17.26 3.85
 -4 1 49 10.82 3.65
 1 -4 49 20.01 3.84
 -1 4 49 14.41 4.27
 1 -4 -49 9.71 3.1
 -1 -4 -49 17.75 3.98
 -1 4 -50 9.99 3.31
 1 -4 -50 12.5 3.44
 1 4 -50 4.57 2.58
 -1 4 50 3.27 2.7
 -4 -1 -50 8.19 3.34
 -1 -4 50 7.68 2.65
 4 -1 -50 12.23 3.89
 1 -4 50 9.1 2.93
 -1 -4 -50 10.07 3.46
 -4 1 50 12.8 3.91
 -4 -1 50 9.7 3.62
 1 4 50 9.03 3.42
 1 4 -51 4 2.92
 -4 -1 -51 9.06 3.38
 1 -4 -51 6.03 3.26
 1 -4 51 7.6 2.85
 4 -1 -51 12.45 3.83
 1 4 51 8.32 3.55
 -1 4 51 4.15 3.07
 -1 4 -51 6.78 2.9
 -1 -4 -51 12.31 3.81
 -4 -1 51 12.33 3.85
 -4 1 51 5.21 2.99
 -1 -4 51 7.22 2.76
 1 -4 -52 -0.68 3.12
 -4 -1 -52 -3.86 3.38
 -1 4 -52 -0.69 2.71
 -1 -4 -52 0.7 2.74
 -1 4 52 -2.53 3.12
 -4 -1 52 5.86 3.2
 1 4 -52 1.36 2.42
 4 -1 -52 4.47 2.84
 -1 -4 52 -0.61 2.75
 1 -4 52 0.6 2.43
 1 4 52 1.7 3.04
 -4 1 52 2.65 2.53
 -1 4 53 15.41 4.25
 -1 4 -53 11.24 3.55
 -1 -4 -53 9.92 3.46
 1 4 53 13.9 4.23
 -1 -4 53 13.87 3.76
 -4 -1 53 13.63 4.15
 4 -1 -53 3.79 2.99
 -4 -1 -53 6.25 3.5
 1 4 -53 11.74 3.43
 1 -4 53 6.73 2.81
 -4 1 53 15.21 4.19
 1 -4 -53 9.75 3.82
 1 4 -54 2.82 2.43
 -1 -4 54 3.87 2.39
 1 -4 54 7.49 2.73
 -4 -1 54 9.48 3.95
 1 4 54 9.75 3.59
 -1 4 -54 7.15 3.05
 -1 -4 -54 6.5 2.93
 4 -1 -54 4.62 3.12
 -4 1 54 4.56 3.02
 1 -4 -54 4.99 2.72
 -4 -1 -54 6.3 3.19
 -1 4 54 6.11 3
 1 4 55 9.82 2.66
 -4 -1 -55 6.4 3.5
 1 4 55 11.74 3.95
 -1 4 55 4.44 3.06
 -4 -1 55 12.93 3.77
 4 -1 -55 7.06 3.67
 -1 4 -55 16.01 4.17
 -1 -4 55 11.23 3.28
 1 -4 55 8.27 2.98
 1 -4 -55 9.39 3.59
 1 4 -55 2.16 2.92
 -1 -4 -55 8.79 3.57
 -4 1 55 9.17 4.11
 -4 -1 56 0.88 2.52
 1 4 56 -0.92 3.04
 1 -4 56 -1.3 2.69
 -1 -4 -56 -2.23 3.47
 1 4 56 1.99 1.84
 -1 -4 56 -0.67 2.4
 1 -4 -56 -2.2 3.21
 -1 4 -56 -2.21 3.65
 -1 4 56 -0.91 3.68
 1 4 -56 -1.46 3.26
 -4 1 56 0.93 2.5
 4 -1 -56 -2.39 3.31
 -4 -1 57 1.8 2.98
 1 -4 57 9.24 3.39
 -4 -1 -57 5.78 3.44
 -1 -4 -57 4.54 3.15
 1 4 57 7.48 3.34
 4 -1 -57 6.46 3.27
 1 4 57 8.05 2.59
 -1 4 -57 8.24 3.58
 1 -4 -57 7.44 3.56
 -4 1 57 5.68 3.26
 -1 4 57 6.46 3.18
 1 4 -57 3.7 3.16
 -1 -4 57 6.78 3.04
 1 -4 58 4.03 2.65
 -4 -1 58 5.51 3.03
 -4 1 58 2.9 2.92
 1 4 58 3.56 2.22
 1 -4 -58 4.54 3.23
 -1 -4 58 -0.69 2.29
 -1 -4 -58 5.4 2.94
 1 4 -58 2.25 2.38
 -1 4 -58 1.53 2.41
 1 -4 59 6.85 2.93
 -4 -1 59 6.51 3.56
 1 4 59 5.65 2.25
 -1 -4 59 7.09 3.03
 -1 -4 60 0.72 2.39
 1 4 60 1.56 1.85
 1 -4 60 -1.39 2.39
 1 4 61 5.22 2.29
 -1 -4 61 2.94 2.89
 -1 -4 62 2.98 2.66
 -1 -4 63 4.52 3.37
 -2 -4 0 1472.91 33.58
 -2 -4 0 1395.81 33.08
 -4 -2 0 1491.4 36.56
 -2 -4 0 1473.54 36.42
 -2 4 0 1456.89 33.13
 4 -2 0 1468.92 33.35
 4 2 0 1548.69 36.79
 -4 -2 -1 77.48 5.03
 4 2 1 98.17 5.49
 -2 -4 1 72.82 3.51
 -4 -2 1 103.07 5.66
 4 -2 -1 100.58 4.73
 -2 4 1 95.24 3.77
 -2 -4 -1 100.13 4.16
 -2 -4 1 84 5.16
 4 2 -1 86.15 5.21
 -2 4 -1 78.94 3.58
 -2 -4 -1 106.12 5.71
 -4 -2 1 86.42 3.83
 -2 -4 -1 97.07 3.87
 4 -2 1 70.91 3.56
 -4 -2 1 106.69 5.45
 4 -2 -2 334.66 10.17
 4 2 -2 336.53 11.7
 -4 -2 2 319.3 11.03
 -4 -2 2 314.51 11.39
 -2 4 2 322.02 8.98
 -2 -4 2 299.86 9
 -2 -4 2 326.01 11.63
 4 2 2 338.9 11.71
 -2 -4 -2 328.54 9.67
 -2 -4 -2 314.08 11.21
 4 -2 2 314.9 9.08
 -4 -2 -2 317.57 11.41
 -4 -2 2 309.97 9.1
 -2 4 3 228.07 7.12
 -2 -4 -3 240.59 7.94
 -2 -4 -3 232.84 9.15
 -4 -2 3 237.38 9.1
 -2 -4 3 242.24 9.64
 -4 -2 3 233.46 7.34
 -2 -4 3 242.7 7.34
 4 2 3 220.46 9.29
 -4 -2 -3 249.54 9.64
 4 -2 3 241.96 7.36
 4 2 -3 261.66 9.91
 4 -2 -3 230.93 8.02
 4 2 4 1883.99 44.62
 -4 -2 -4 1832.5 44.58
 -2 -4 4 1797.51 41.24
 -2 -4 4 1796.37 44.55
 4 2 -4 1870.18 44.78
 -4 -2 4 1845.17 41.44
 4 -2 4 1851.54 41.43
 -2 -4 4 1794.51 44.16
 -2 4 4 1835.82 41.17
 -2 -4 -4 1841.98 42.25
 -2 -4 -4 1875.01 44.17
 -4 -2 4 1808.24 43.77
 4 -2 -4 1865 42.16
 2 4 4 1795.66 43.72
 4 2 -5 578.46 17.29
 -2 -4 -5 549.9 15.17
 2 4 5 559.6 16.42
 -4 -2 -5 543.09 16.78
 4 -2 -5 534.43 14.7
 -2 -4 5 556.55 17.18
 -4 -2 5 564.46 14.5
 4 2 5 535.95 16.76
 -4 -2 5 527.75 16.2
 -2 4 5 551.06 14.21
 -2 -4 5 546.02 16.69
 -2 -4 -5 532.18 16.34
 -2 -4 5 552.57 14.3
 4 -2 5 567.97 14.49
 4 -2 6 9.32 1.41
 -2 -4 6 11.47 2.12
 -4 -2 6 6.11 1.71
 -2 -4 6 6.37 1.17
 -2 4 6 4.89 1.02
 -2 -4 -6 4.82 1.36
 2 -4 -6 8.71 1.34
 4 2 -6 10.07 1.98
 -4 -2 -6 7.46 1.82
 4 -2 -6 4.43 1
 2 4 6 11.35 2
 -2 -4 -6 5.5 1.34
 -4 -2 6 4.18 1.15
 4 2 6 4.87 1.48
 2 4 -6 5.71 1.1
 -2 -4 6 9.76 2
 -2 4 7 317.34 9.58
 -2 -4 7 342.39 11.85
 4 -2 7 340.43 10
 -4 -2 -7 331.38 11.85
 4 -2 -7 325.51 9.84
 2 4 7 344.5 11.33
 -2 -4 7 341.94 12.29
 4 2 -7 349.64 12.33
 -2 -4 7 345.1 9.87
 4 2 7 317.29 11.57
 2 4 -7 311.43 9.51
 -4 -2 7 316.29 9.77
 -4 -2 7 321.28 11.35
 -2 -4 -7 330.89 10.55
 -2 -4 -7 318.62 11.17
 2 -4 -7 344.4 9.89
 -4 -2 8 1949.65 46.35
 -2 -4 8 1906 47.34
 4 2 8 2047.28 46.87
 4 -2 -8 1948.2 44.15
 -4 -2 8 1992.78 44.5
 4 -2 8 1889.15 44.39
 -2 -4 -8 1989.58 46.19
 4 -2 -8 2059.46 46.92
 4 2 -8 1930.22 44.09
 2 4 -8 1968.93 44.03
 2 4 8 1944.36 45.85
 -2 -4 8 1929.78 46.83
 -4 2 -8 1949.16 44.19
 2 -4 -8 1889.66 42.23
 4 2 -8 1911.28 47.27
 -2 4 8 1982.39 44.02
 2 -4 -8 1943.57 44.22
 -2 -4 8 1866.79 44.07
 -2 -4 -8 1979.73 45.31
 2 4 9 577.26 16.44
 2 4 -9 542.54 14.76
 4 2 -9 563.47 14.85
 4 2 -9 543.27 17.37
 4 2 9 527.12 16.77
 -2 -4 9 578.56 17.68
 -4 -2 9 541.8 15.07
 -4 -2 9 525.85 16.46
 4 -2 -9 542.66 16.83
 -2 -4 -9 547.21 16.28
 -2 -4 -9 550.56 15.87
 -2 -4 9 549.16 16.96
 4 -2 9 562.24 15.16
 -2 -4 9 559.1 14.88
 2 -4 -9 569.51 15.07
 4 -2 -9 555.65 14.65
 -2 4 9 542.05 14.67
 -4 2 -9 534.91 14.85
 -2 -4 -10 1.97 1.15
 2 4 -10 2.37 0.88
 -2 -4 10 1.56 0.86
 -4 2 -10 1.77 0.86
 -2 -4 10 1.49 1.21
 2 -4 -10 0.9 0.8
 4 -2 -10 1.35 0.67
 -2 4 10 1.83 0.9
 4 -2 -10 2.93 1.22
 2 4 10 0.24 0.87
 -4 -2 10 1.63 1.07
 4 -2 10 0.38 0.69
 -2 -4 -10 1.39 0.94
 -4 -2 10 0.75 0.7
 4 2 -10 0.51 0.77
 -2 -4 -11 294.56 10.43
 2 4 11 300.73 10.35
 4 -2 -11 288.86 11
 -4 -2 11 299.43 10.9
 4 2 -11 293.99 9.41
 2 4 -11 299.81 9.45
 4 -2 11 276.49 9.6
 -2 4 -11 291.54 8.54
 4 -2 -11 288.14 8.92
 -4 -2 11 295.86 9.78
 -4 2 -11 272.72 9.35
 -2 4 11 292.3 9.35
 -2 -4 -11 301.8 10.46
 -2 -4 11 297.6 9.5
 2 -4 -11 292.74 9.56
 -2 -4 11 283.6 11.01
 4 -2 -12 1183 30.48
 -4 -2 12 1137.43 30.07
 2 -4 -12 1169.66 28.39
 4 -2 12 1176.18 28.74
 -4 -2 12 1137.04 28.56
 -4 2 12 1163.39 26.89
 -4 2 -12 1120.11 28.28
 -2 -4 -12 1148.48 29.35
 -2 -4 12 1149.91 28.25
 2 4 12 1113.66 29.36
 2 4 12 1182.41 29.3
 -2 -4 12 1177.44 30.77
 -2 4 12 1165.08 28.19
 -4 -2 -12 1129.94 30.28
 -2 4 -12 1143.01 30.05
 -2 -4 -12 1142.31 29.47
 4 -2 -12 1130.54 27.29
 -2 4 -12 1161.7 27.06
 4 2 -12 1173.68 28.35
 2 4 -12 1148.62 28.12
 -2 -4 13 140.63 7.39
 4 -2 -13 155.22 7.5
 -2 4 -13 139.49 7
 4 2 -13 144.28 6.15
 2 4 13 126.69 6.53
 -4 -2 13 144.46 7.17
 -4 -2 -13 134.27 7.05
 -4 -2 13 155.65 6.52
 4 -2 13 146.14 6.45
 -2 -4 13 130.14 5.89
 -4 -2 13 153.32 7.48
 2 4 13 141.97 6.5
 -2 4 13 149.32 6.11
 2 4 -13 145.82 6.1
 2 -4 -13 122.37 5.83
 -2 -4 -13 151.02 6.78
 -2 4 -13 133.92 5.22
 -2 -4 -13 141.91 6.86
 -4 2 13 134.88 5
 -4 2 -13 159.56 6.44
 2 4 14 2.28 1.16
 -2 4 -14 1.49 1.07
 -2 -4 -14 2.23 1.13
 -4 2 14 1.36 0.6
 -4 -2 14 1.65 0.98
 -4 -2 14 3.52 1.46
 -4 2 -14 3.29 1.15
 4 -2 14 0.48 0.85
 2 4 -14 4.16 1.42
 -2 -4 14 1.07 0.87
 -4 -2 14 4.58 1.33
 -4 -2 -14 0.32 1
 2 4 -14 2.49 1.1
 4 2 -14 0.85 0.84
 2 4 14 2.46 1.12
 -2 4 -14 1.63 0.78
 2 -4 -14 0.86 0.74
 -2 4 14 2.48 0.97
 4 -2 -14 1.91 1.25
 -2 -4 14 2.01 1.36
 2 4 -15 273.84 10.75
 4 2 -15 279.82 9.75
 -2 4 -15 268.92 8.66
 4 -2 15 271.86 9.98
 -4 -2 15 291.59 10.19
 -4 -2 15 306.81 11.25
 2 4 15 267.95 9.97
 2 4 15 269.76 10.53
 -2 -4 15 270.34 9.68
 2 -4 -15 259.67 9.59
 -2 4 15 286.64 9.74
 -4 -2 15 299.46 11.29
 -4 2 -15 287.94 9.98
 -4 -2 -15 269.4 10.95
 -2 -4 -15 301.94 10.94
 -2 -4 15 277.69 11.3
 -4 2 15 266.79 8.15
 4 -2 -15 300.98 11.43
 2 4 -15 290 9.8
 -2 4 -15 281.98 10.87
 -4 2 -16 942.9 25.09
 -2 -4 16 951.55 27
 2 -4 -16 996.49 25.17
 -4 2 16 951.34 22.78
 4 -2 -16 960.87 26.78
 2 4 -16 934.23 24.79
 -4 -2 16 944.56 25.34
 4 -2 16 975.59 25.53
 -2 -4 -16 938.03 26.05
 -2 -4 16 943.27 24.95
 -2 4 -16 970.41 23.56
 -4 -2 -16 954.5 26.76
 2 4 16 959.95 26.22
 -4 -2 16 978.52 26.78
 2 4 16 1024.42 25.45
 4 2 -16 985.48 25.12
 -2 4 -16 992.62 26.57
 -4 -2 16 942.45 26.43
 -2 4 16 944.65 24.81
 2 4 -16 884.98 25.95
 -4 -2 17 214.54 8.78
 -2 -4 17 213.99 9.83
 -2 4 17 227.59 8.57
 -4 2 17 194.7 9.06
 -4 2 -17 216.45 9.12
 -2 -4 -17 208.19 9.15
 -4 -2 17 215.89 9.59
 2 4 17 203.97 9.23
 -2 -4 17 216.14 8.51
 4 -2 -17 224.36 9.71
 2 4 -17 229.7 8.56
 -4 2 17 208.01 6.76
 -4 -2 -17 209.56 9.58
 -4 -2 17 223.63 9.67
 2 4 17 207.26 8.47
 -2 4 -17 217.09 7.55
 -4 2 -17 209.67 8.51
 4 2 -17 216.52 8.57
 -2 4 -17 205.63 9.27
 2 4 -17 210.61 9.37
 2 -4 -17 219.37 8.62
 -2 -4 -18 16.46 2.58
 2 -4 -18 16.67 2.23
 -2 4 18 23.13 2.57
 -2 -4 18 15.83 2.63
 4 -2 -18 14.31 2.4
 2 4 -18 15.54 2.19
 -4 2 18 13.02 2.45
 -4 2 -18 18.9 2.49
 2 4 -18 14.45 2.41
 -2 -4 18 17.49 2.28
 -2 4 -18 16.48 1.88
 -4 -2 18 16.41 2.59
 -4 2 -18 13.74 2.26
 -4 -2 -18 15.46 2.52
 -4 2 18 14.21 1.44
 -2 4 -18 17.27 2.6
 4 2 -18 14.76 2.2
 2 4 18 15.61 2.1
 2 4 18 17.24 2.56
 -4 -2 18 19.36 2.76
 -2 -4 19 153.21 7.19
 2 4 -19 169.32 7.41
 2 -4 -19 158.52 7.33
 -4 -2 -19 157.46 8.31
 -2 4 19 157.24 7.17
 -4 -2 19 165.99 8.23
 2 4 19 165.18 7.27
 -4 2 19 149.45 7.86
 4 2 -19 169.24 7.48
 -2 4 -19 161.13 8.1
 -4 2 19 157.19 5.65
 -2 -4 19 156.4 8.44
 4 -2 -19 169.9 8.43
 -2 4 -19 159.83 6.44
 -4 2 -19 155.9 7.37
 -2 -4 -19 142.82 7.68
 -4 -2 19 147.99 7.9
 -4 2 -19 165.21 7.85
 2 4 19 150.49 7.93
 2 4 -19 153.13 7.93
 2 4 -20 1127.26 29.09
 -4 2 -20 1129.12 29.38
 -4 2 20 1113.71 26.35
 -2 -4 20 1118.67 29.13
 -2 4 -20 1142.53 27.76
 -4 -2 20 1113.95 30.45
 2 -4 -20 1139.47 29.28
 -4 -2 -20 1091.4 30.67
 4 -2 -20 1156.74 30.85
 2 4 -20 1086.2 30.22
 -2 -4 -20 1100.39 30.32
 -2 -4 20 1103.73 31.17
 -4 2 20 1055.95 30.07
 4 2 -20 1104.05 29.19
 2 4 20 1124.26 28.87
 2 4 20 1073.03 30.42
 -4 -2 20 1074.96 30.47
 -4 2 -20 1118.31 29.96
 -2 4 -20 1116.2 30.42
 -2 4 20 1128.59 29.04
 -4 -2 -21 223.95 10.39
 4 2 21 221.33 10.43
 -4 -2 21 223.27 10.26
 -2 -4 21 235.08 9.58
 -4 2 21 237.82 7.54
 -4 2 -21 230.19 9.63
 -2 4 -21 224.98 10.14
 4 -2 -21 229.86 10.38
 -2 -4 -21 237.41 10.36
 -4 -2 21 239.77 10.5
 4 2 -21 236.43 9.6
 -2 4 -21 231.06 8.46
 -4 2 21 249.44 10.51
 2 4 -21 237.95 10.32
 2 4 21 214.52 10.26
 -2 -4 21 243.03 11.01
 2 4 21 231.5 9.22
 -2 4 21 244.49 9.58
 2 -4 -21 241.37 9.73
 2 4 -21 228.36 9.35
 -4 2 -21 212.19 9.62
 2 -4 -22 9.47 1.94
 -4 2 22 8.63 1.29
 2 4 -22 11.36 2.46
 2 4 -22 10.8 1.99
 4 2 -22 10.29 2.09
 -4 2 -22 7.94 1.95
 -2 -4 22 6.82 2.08
 2 4 22 8.8 2.1
 -4 2 22 9.66 2.22
 -4 2 -22 5.77 1.66
 -2 4 22 12.41 2.21
 -4 -2 -22 11.43 2.48
 -4 -2 22 12.64 2.49
 -2 4 -22 12.18 1.82
 4 -2 -22 9.97 2.29
 4 2 22 9.45 2.17
 2 4 22 10.81 1.94
 -2 4 -22 7.78 2.1
 -4 -2 22 9.22 2.18
 -2 -4 22 10.28 2.09
 -2 -4 -22 6.75 1.9
 4 2 -23 155.93 7.74
 -2 4 -23 160.92 6.9
 -4 2 -23 149.06 7.91
 -4 2 23 140.13 7.95
 -2 -4 23 151.92 7.64
 -2 -4 23 163.31 8.93
 -4 -2 -23 151.71 8.34
 4 -2 -23 160.15 8.46
 -2 -4 -23 169.77 8.64
 -4 2 23 144.8 5.78
 -4 -2 23 162.96 8.45
 2 4 -23 159.22 7.66
 -4 2 -23 141.89 7.49
 -2 4 23 149.88 8.51
 -2 4 23 147.91 7.47
 -2 4 -23 162 8.46
 2 4 23 149.06 8.41
 -2 -4 -23 154.11 7.8
 -4 -2 23 155.16 8.35
 2 4 23 152.85 7.21
 2 4 -23 143.68 8
 2 -4 -23 161.33 7.85
 -2 4 -24 695.79 22.2
 -4 2 24 725.42 18.55
 -4 2 -24 727.24 21.68
 -4 -2 24 695.6 22.37
 -2 -4 -24 717.6 21.62
 4 2 -24 735.36 21.58
 -2 -4 24 732.94 21.51
 -2 4 24 754.95 21.53
 2 4 -24 706.73 22.23
 -2 -4 24 725.86 23.4
 -2 -4 -24 739.98 22.72
 -2 4 -24 739.91 20.12
 -4 2 24 724.77 22.49
 -4 2 -24 715.1 21.79
 2 4 24 629.21 22.23
 2 4 24 748.04 20.78
 2 -4 -24 691.59 21.29
 -2 4 24 666.9 22.55
 4 -2 -24 757.05 22.88
 -2 4 -24 717.81 21.52
 2 4 -24 725.02 21.37
 -4 -2 24 764.74 22.73
 -4 -2 -24 704.71 22.67
 2 4 -25 138.71 7.22
 2 4 25 126.14 6.54
 4 2 -25 128.18 7.16
 4 -2 -25 127.67 7.68
 -2 -4 25 127.25 8.11
 -2 4 25 125.59 7.05
 -4 -2 -25 128.7 7.79
 -4 2 -25 125.97 7.14
 -2 -4 -25 131.08 7.77
 -2 4 -25 129.86 6.3
 -4 2 -25 119.75 7.01
 -4 2 25 117.48 5.19
 -4 -2 25 134.99 7.91
 2 -4 -25 129.78 7.16
 -2 4 25 122.85 3.64
 2 4 -25 120.66 7.42
 -2 -4 25 112.38 6.75
 -4 2 25 121.57 7.46
 -2 4 -25 121.21 7.02
 -2 4 -25 121.9 7.44
 -2 -4 -25 129.03 7.22
 -2 -4 25 120.77 6.4
 -4 -2 25 130.46 7.62
 -4 -2 26 5.19 2.19
 2 4 -26 6.63 1.98
 -2 -4 26 7.23 1.95
 -2 -4 -26 6.75 2.21
 -2 4 -26 7.27 1.97
 -2 4 -26 7.73 2.3
 -4 -2 -26 9.58 2.53
 -2 -4 26 8.01 1.8
 2 4 26 7.55 1.83
 -2 -4 26 8.18 2.43
 2 4 -26 3.64 1.89
 -2 -4 -26 4.77 1.72
 -4 2 26 5.89 1.31
 4 -2 -26 5.06 2.09
 -2 4 26 2.45 1.74
 -4 -2 26 6.43 2.37
 4 2 -26 7.99 2.45
 2 -4 -26 6 1.85
 -2 4 26 4.97 0.73
 -2 4 -26 4.84 1.63
 -4 2 26 6.69 2
 -4 2 -26 2.6 1.46
 -4 2 -26 7.01 2.31
 -2 -4 27 245.46 10.64
 -4 -2 27 223.51 11
 -4 2 -27 232.43 10.43
 2 4 -27 211.69 10.55
 -2 -4 27 255.03 12.03
 -2 -4 27 219.74 9.48
 -2 -4 -27 247.33 11.35
 2 4 27 226.96 9.54
 -4 -2 27 258.12 11.27
 -2 -4 -27 232.97 10.48
 -2 4 -27 220.55 9.14
 -4 -2 -27 229.61 11.16
 4 -2 -27 236.76 11.07
 -4 2 27 214.05 10.64
 2 4 -27 227.69 10.23
 -2 4 27 235.31 6.39
 -4 2 -27 232.3 10.41
 4 2 -27 217.86 10.18
 -2 4 27 244.29 10.44
 -2 4 -27 218.71 10.26
 -4 2 27 237.29 8.13
 -2 4 -27 226.66 10.75
 2 -4 -27 220.84 10.12
 -2 4 28 677.67 16.19
 -2 -4 28 681.84 23.2
 -2 -4 28 646.25 20.19
 2 -4 -28 706.11 21.55
 4 -2 -28 642.08 21.98
 -4 2 -28 653.68 21.27
 -4 2 28 718.17 22.58
 -2 4 -28 687.02 21.56
 2 4 -28 676.09 21.22
 -4 2 28 736.78 18.46
 -4 -2 28 670.37 22.28
 2 4 -28 642.56 21.64
 4 2 -28 689.23 21.53
 -2 -4 28 667.44 21.35
 -2 -4 -28 662.36 22.15
 -2 -4 -28 683.72 21.51
 -2 4 -28 693.35 19.97
 -2 4 28 684.55 21.32
 -4 -2 -28 715.3 22.81
 -4 2 -28 692.73 21.6
 2 4 28 715.45 20.56
 -2 4 -28 653.68 21.8
 -2 -4 -29 88.62 6.67
 -2 4 29 78.93 5.8
 -4 2 -29 74.47 5.82
 4 2 -29 83.77 6.08
 -4 -2 29 75.9 6.21
 2 4 29 73.63 5.19
 -2 4 -29 74.33 5.8
 -4 2 29 81.52 6.35
 -2 4 29 80.83 3.3
 2 -4 -29 86.63 6.17
 -2 4 -29 84.76 6.38
 4 -2 -29 98.11 6.89
 -4 2 29 80.53 4.39
 2 4 -29 92.08 6.54
 -2 -4 29 77.24 5.39
 -2 4 -29 74.91 5.05
 -4 -2 -29 79.25 6.34
 2 4 -29 89 6.11
 -2 -4 -29 75.7 5.85
 -4 2 -29 91.62 6.31
 -2 -4 29 87 6.97
 -2 -4 29 81.37 6.04
 -2 4 30 1.61 1.67
 2 4 -30 3.22 1.88
 -4 -2 -30 3.89 1.97
 -2 4 -30 0.46 1.63
 4 2 -30 2.47 1.92
 -2 -4 30 0.41 1.43
 -2 4 30 2.03 0.76
 4 -2 -30 1.86 2.08
 -2 -4 -30 0.83 1.32
 2 -4 -30 3.25 1.98
 -4 2 30 1.9 1.24
 -2 4 -30 1.66 1.42
 -4 -2 30 3.35 1.99
 -4 2 30 1.39 1.66
 2 4 30 2.69 1.6
 -2 4 -30 1.84 1.44
 -2 -4 30 2.13 1.76
 2 4 -30 3.59 1.82
 -2 -4 30 2.12 1.43
 -2 -4 -30 3.23 1.92
 -4 2 -30 1.65 1.52
 -4 2 -30 4.62 2.16
 -2 4 31 154.99 8.76
 2 -4 -31 175.61 9.36
 -4 2 -31 177.33 9.31
 -2 -4 31 167.64 9.23
 2 4 31 175.94 8.45
 -2 -4 -31 169.43 9.2
 -2 4 -31 165.85 9.08
 2 4 -31 179.46 9.75
 -4 2 31 167.78 9.62
 -2 -4 31 159.75 8.38
 -2 4 -31 174.57 9.61
 -4 2 31 174.61 7.05
 -2 4 -31 165.95 8.05
 -4 -2 31 166.23 9.7
 2 4 -31 171.55 9.1
 -4 2 -31 171.16 9.33
 -4 -2 -31 192.6 10.35
 4 -2 -31 170.97 9.72
 -2 -4 31 174.2 10.26
 4 2 -31 177.07 9.39
 -2 -4 -31 158.08 9.41
 -2 4 32 534.59 18.5
 2 4 -32 542.62 19.25
 -4 2 -32 525.54 18.5
 -4 2 32 535.03 15.4
 4 -2 -32 554.49 19.7
 -2 4 -32 522.48 18.57
 -4 2 32 526.44 19.29
 4 2 -32 504.77 18.34
 2 4 32 522.55 17.13
 -4 2 -32 525.2 18.63
 -2 4 -32 539.85 19.31
 -2 -4 -32 519.29 18.57
 -2 -4 32 530.55 20.26
 -2 -4 32 518.3 18.53
 -4 -2 -32 498.52 19.13
 -2 -4 32 517.43 17.54
 2 4 -32 510.54 18.25
 2 -4 -32 526.97 18.51
 -4 -2 32 511.32 19.28
 -2 -4 -32 491.02 18.87
 -2 4 -32 540.67 17.13
 -2 4 -33 108.78 7.8
 4 2 -33 106.09 7.32
 2 -4 -33 97.69 6.99
 -4 2 33 101.55 5.3
 4 -2 -33 105.71 7.69
 -4 -2 33 93.87 7.28
 -2 -4 -33 100.09 7.14
 -2 4 -33 88.5 6.79
 2 4 33 109.18 6.58
 -4 2 33 94.8 7.22
 -2 -4 33 101.71 6.64
 -2 4 33 99.97 7.01
 -4 2 -33 97.03 7.12
 -4 2 -33 90.77 6.71
 -2 -4 -33 91.82 7.13
 2 4 -33 93.4 6.76
 -4 -2 -33 105.45 7.67
 2 4 -33 97.25 7.45
 -4 2 -34 2.74 1.85
 -2 4 -34 6.07 2.69
 2 4 34 3.33 1.9
 4 -2 -34 3.64 2.16
 2 4 -34 4.53 2.16
 -2 -4 -34 2.57 2.14
 -4 -2 -34 3.66 2
 -2 -4 34 4.45 2.08
 2 4 -34 1.49 2.52
 -2 -4 -34 1.41 1.74
 -4 2 -34 3.76 2.33
 4 2 -34 3.23 2.2
 -4 2 34 3.16 1.45
 -4 2 34 2.03 1.82
 2 -4 -34 5.05 2.15
 -4 -2 34 2.1 2.24
 -2 4 -34 3.25 1.99
 2 -4 -35 83.92 6.56
 4 -2 -35 78.5 6.84
 -4 2 -35 88.24 6.99
 -4 -2 -35 86.75 7.08
 4 2 -35 74.47 6.3
 -2 4 -35 84 6.7
 2 4 -35 95.61 7.33
 -2 -4 -35 73.75 6.31
 -2 4 -35 96.67 7.47
 -4 2 35 86.18 7.06
 -4 2 -35 77.7 6.4
 -4 2 35 93.95 5.21
 2 4 -35 90.88 6.81
 -2 -4 35 83.57 6.26
 2 4 35 87.48 6.09
 -4 -2 35 82.54 7
 -2 4 -36 312.81 14.04
 2 4 -36 304.06 14.26
 -4 2 -36 333.71 14.36
 -4 -2 36 314.53 14.66
 4 -2 -36 332.63 14.89
 -2 -4 -36 331.09 14.33
 -4 2 36 304.67 14.35
 2 4 36 353.26 13.33
 -4 2 36 325.44 11.3
 -4 -2 -36 309.59 14.51
 -2 -4 36 307.99 13.06
 -2 4 -36 312.46 14.3
 4 2 -36 314.79 13.99
 2 4 -36 311.69 13.81
 2 -4 -36 317.24 13.92
 -4 2 -36 335.71 14.13
 2 4 -37 44.78 5.02
 2 4 37 61.62 5.39
 -2 4 -37 60.85 5.68
 -4 -2 37 42.4 5.21
 -4 2 -37 50.63 5.55
 4 2 -37 51.35 5.51
 4 -2 -37 59.8 6.22
 -4 2 37 53.13 5.76
 -4 2 37 46.22 4.03
 -2 4 -37 61.96 6.16
 -4 2 -37 62.4 5.75
 2 4 -37 52.85 6.17
 -2 -4 37 48.67 4.84
 2 -4 -37 49.12 5.28
 4 2 -37 51.51 5.78
 -2 -4 -37 51.75 5.44
 -2 4 -38 3.85 2.63
 2 4 38 8.19 2.47
 -4 2 -38 1.56 2.27
 2 4 -38 4.55 2.31
 2 -4 -38 2.55 2.12
 -4 2 38 2.25 1.78
 4 2 -38 6.87 2.38
 -4 2 38 3.91 1.73
 4 2 -38 1.02 2.01
 -2 -4 -38 3.63 2.21
 -4 2 -38 4.97 2.55
 4 -2 -38 6.28 2.31
 -4 -2 38 1.74 2.21
 -2 -4 38 2.73 1.79
 2 4 -38 2.72 2.65
 -2 4 -38 6.68 2.69
 -4 2 39 40.56 5.39
 4 -2 -39 50.74 5.98
 -2 4 -39 54.37 5.62
 -4 2 -39 53.4 5.7
 4 2 -39 70.59 6.94
 -4 2 39 67.98 4.72
 4 2 -39 51.7 5.49
 2 4 -39 60.57 6.32
 -2 -4 39 53.14 5.27
 -4 -2 39 50.12 5.83
 -2 -4 -39 51.67 5.46
 2 -4 -39 60.19 5.92
 -4 2 -39 42.41 5.19
 2 4 -39 49.7 5.6
 -2 4 -39 56.62 6.07
 2 4 -40 200.03 11.44
 -4 -2 40 190.11 11.65
 4 -2 -40 216.32 12.01
 4 2 -40 186.49 10.74
 -4 2 -40 201.65 11.88
 -4 -2 40 195.46 11.81
 2 4 40 233.46 10.68
 -2 -4 -40 214.43 11.63
 -2 4 -40 195.6 11.31
 2 4 -40 195.36 11.04
 4 2 -40 196.07 11.51
 -4 2 -40 201.59 11.16
 -4 2 40 187.19 11.33
 -4 2 -40 208.04 11.21
 -2 4 -40 196.97 11.07
 -4 2 40 198.91 12.35
 -4 2 40 213.48 8.9
 -4 -2 -40 196.08 11.83
 -2 -4 40 201.92 10.55
 2 -4 -40 212.34 11.4
 4 -2 -41 25.48 4.37
 2 4 -41 19.04 3.67
 2 4 41 50.63 4.96
 -2 -4 41 17.43 3.44
 4 2 -41 35.19 5.04
 -4 2 41 36.92 3.66
 -4 2 41 25.71 4.8
 2 -4 -41 28.56 4.32
 -4 2 -41 20.55 3.77
 4 2 -41 30.01 4.48
 -4 -2 -41 27.72 4.45
 -2 4 -41 22.23 3.93
 -4 2 -41 25.67 4.22
 -2 -4 -41 23.57 4.08
 -4 -2 41 20.51 4.23
 -4 2 -41 18.83 4.03
 -4 -2 -42 0.64 2.12
 4 2 -42 -0.56 2.32
 -4 2 -42 5.09 2.64
 -2 4 -42 3.42 2.44
 -4 2 42 12.12 2.82
 -4 2 42 2.91 2.59
 2 -4 -42 -0.56 2.08
 -4 -2 42 1.3 2.41
 -2 -4 -42 4.05 2.41
 4 2 -42 6.19 2.84
 4 -2 -42 4.95 2.71
 -4 2 -42 -0.64 2.36
 -4 2 -42 1.62 1.78
 2 4 -42 6.13 2.49
 -2 -4 42 5.64 2.5
 2 4 42 16.49 3.35
 -4 2 -43 72.47 7.29
 -2 -4 43 65.63 6.18
 2 4 -43 68 6.65
 -4 -2 -43 68.98 7.15
 -4 2 -43 63.21 6.43
 -4 2 43 81.91 5.47
 2 -4 -43 64.45 6.47
 -4 2 43 63.31 7.06
 4 -2 -43 81.81 7.51
 4 2 -43 80.23 7.42
 -4 -2 43 57.87 6.59
 -2 4 -43 72.01 6.97
 -2 -4 -43 78 7.07
 -4 -2 44 225.5 13.35
 2 4 44 244.28 11.5
 -2 4 -44 223.9 12.46
 -2 -4 44 244.48 12.26
 4 -2 -44 252.09 13.49
 -4 -2 -44 232.88 13.32
 4 2 -44 237.7 13.11
 2 4 -44 228 12.42
 -4 2 44 241.84 10.03
 -4 2 -44 254 12.73
 -4 2 44 195.77 13.09
 -2 -4 -44 232.58 12.8
 2 -4 -44 222.59 12.38
 -4 2 -44 213.08 12.94
 -4 2 -45 17.47 3.94
 -2 -4 45 19.84 3.83
 -2 4 -45 25.72 4.52
 4 2 -45 27.58 4.68
 -2 -4 -45 17.34 3.91
 2 4 -45 20.93 4.07
 4 -2 -45 29.42 5.14
 2 -4 -45 22.82 4.4
 2 4 45 42.52 4.78
 -4 -2 45 23.95 4.64
 -4 -2 -45 18.93 4.45
 -4 2 45 22.77 4.59
 -4 2 45 49.32 4.31
 -2 4 -46 -0.63 2.47
 4 -2 -46 6.66 2.98
 2 4 46 9.62 2.9
 -4 -2 -46 0.69 2.64
 -2 -4 -46 0.63 2.26
 -4 2 46 2.41 2.54
 -2 -4 46 -0.56 2.28
 -4 2 46 5.46 1.95
 -4 -2 46 1.44 2.06
 -4 2 -46 0.69 2.54
 4 2 -46 7.36 3.26
 2 4 -46 1.83 2.6
 2 -4 -46 1.23 2.49
 -2 -4 -47 35.5 5.3
 2 -4 -47 29.98 4.78
 -4 2 47 37.62 6.11
 4 -2 -47 65.8 7.26
 -4 2 -47 43.98 6.1
 2 4 47 42.14 6.16
 2 4 47 70.54 6.18
 -2 4 -47 41.65 5.67
 -4 2 47 46.7 4.25
 -4 -2 -47 37.94 5.76
 4 2 -47 62.71 7.03
 -2 -4 47 39.59 5.27
 -4 -2 47 28.57 5.35
 -2 4 47 32.55 5.69
 2 4 -47 41.11 5.46
 -4 2 48 141.3 7.62
 2 4 -48 148.26 10.21
 -4 2 -48 157.03 10.93
 -4 -2 48 151.02 11.02
 -4 -2 -48 135.36 10.35
 -2 4 48 143.71 11.18
 -4 2 48 148.11 11.44
 4 2 -48 149.91 10.51
 -2 4 -48 127.21 9.59
 2 4 48 136.21 10.91
 2 4 48 151.9 9.12
 -2 -4 -48 129.94 9.87
 -2 -4 48 133.86 9.41
 4 -2 -48 163.65 11.03
 2 -4 -48 155 10.36
 -2 -4 49 20.92 4.19
 2 -4 -49 25.92 4.66
 2 4 -49 28.46 4.74
 2 4 49 26.72 5.33
 4 -2 -49 33.74 5.35
 -4 -2 -49 21.2 4.72
 -4 2 49 38.5 4.08
 -4 2 -49 24.71 4.94
 -2 4 -49 27.23 4.82
 4 2 -49 43.8 5.94
 -4 -2 49 19.81 4.4
 2 4 49 46.56 5.07
 -2 -4 -49 20.79 4.52
 -2 4 49 13.22 4.06
 -4 2 49 30.59 5.82
 -4 2 -50 -0.74 2.53
 -2 4 -50 -1.35 2.58
 2 -4 -50 0.66 2.68
 2 4 50 -0.82 2.36
 -2 -4 -50 0.68 2.51
 -4 -2 -50 -0.74 3.08
 -4 2 50 5.18 2.03
 4 2 -50 0.72 2.66
 4 -2 -50 4.3 2.82
 2 4 50 7.71 2.82
 -2 4 50 0.84 2.41
 -4 -2 50 -1.55 2.45
 -4 2 50 0.87 2.19
 2 4 -50 0.66 2.58
 -2 -4 50 2.43 2.46
 2 4 51 39.65 4.96
 2 4 51 22.68 5.04
 -2 -4 -51 32.52 5.36
 -4 2 51 24.68 5.22
 -4 -2 51 28.43 5.26
 2 4 -51 23.42 4.55
 -4 -2 -51 30.25 5.29
 -4 2 -51 20.29 4.57
 -2 -4 51 26 4.5
 4 2 -51 29.97 5.35
 4 -2 -51 45.96 6.37
 2 -4 -51 22.83 4.96
 -2 4 51 28.31 5.64
 -4 2 51 30.91 3.66
 -2 4 -51 22.61 4.66
 2 4 52 94.25 7.32
 4 2 -52 90.94 8.49
 2 -4 -52 90.03 8.33
 -2 4 52 85.38 9.19
 -4 -2 52 77.97 8.36
 -2 4 -52 83.6 8.15
 -2 -4 -52 75.33 7.79
 4 -2 -52 85.3 8.21
 2 4 -52 74.07 7.58
 -4 2 -52 79.53 8.14
 -4 2 52 90.91 6.28
 -2 -4 52 61.66 6.74
 -4 2 52 66.49 8.13
 -4 -2 -52 71.54 7.85
 2 4 52 76.69 8.69
 -4 -2 53 13.82 4.19
 -4 2 53 15.47 4.44
 2 -4 -53 12.51 3.52
 2 4 -53 12.42 3.62
 -2 -4 -53 17.22 4.23
 -4 2 -53 12.35 4.18
 -4 -2 -53 8.54 3.41
 4 2 -53 12.88 4.35
 4 -2 -53 12.81 4.2
 -2 4 53 8.85 3.28
 2 4 53 16.41 4.45
 -2 4 -53 13.48 3.72
 -2 -4 53 8.34 3.01
 2 4 53 30.59 4.59
 -4 -2 54 3.25 2.69
 4 2 -54 0.77 2.84
 -2 -4 -54 -0.73 3.12
 2 4 -54 2.81 2.68
 2 4 54 1.75 2.77
 -4 2 -54 -0.78 3.33
 -4 2 54 -0.92 2.49
 -4 -2 -54 -0.79 3
 2 4 54 3.8 2.43
 -2 4 -54 -0.72 2.76
 -2 -4 54 -1.96 2.16
 4 -2 -54 0.77 2.64
 2 -4 -54 -0.71 2.7
 -2 -4 55 16.07 3.96
 -2 4 55 22.83 5.17
 -4 2 55 21.27 4.93
 -4 -2 -55 16.77 4.4
 2 -4 -55 12.2 3.89
 -4 2 -55 17.47 4.75
 -2 4 -55 17.69 4.41
 4 2 -55 27.41 5.35
 2 4 -55 20.01 4.54
 -4 -2 55 18.34 4.59
 2 4 55 34.04 4.65
 -2 -4 -55 16.46 4.3
 2 4 55 18.66 4.89
 4 -2 -55 23.37 5.06
 4 -2 -56 43.52 6.49
 -4 -2 -56 47.9 6.75
 -4 -2 56 43.37 6.73
 -2 4 56 60.99 7.96
 2 4 56 45.15 6.81
 2 -4 -56 53.31 6.66
 -2 -4 -56 61.22 7.27
 -2 -4 56 50.4 6.29
 -2 4 -56 52.91 6.92
 2 4 56 60.71 6.11
 4 2 -56 48.49 6.78
 -4 2 56 39.65 6.88
 2 4 -56 55.8 6.79
 -4 2 -56 45.2 6.8
 -2 4 -57 1.54 2.65
 2 4 -57 2.95 2.73
 2 -4 -57 5.95 3.01
 2 4 57 6.19 2.63
 -4 -2 -57 0.83 2.49
 4 2 -57 11.27 4.14
 4 -2 -57 3.21 2.96
 -2 -4 -57 3.11 2.78
 -2 -4 57 2.77 2.56
 -4 2 57 2.89 3.19
 -4 2 -57 2.46 2.82
 -4 -2 57 4.33 2.87
 -2 4 -58 -0.78 2.59
 2 4 58 2.27 1.96
 -4 -2 58 2.64 3.02
 2 -4 -58 1.51 2.7
 2 4 -58 0.75 2.58
 -2 -4 58 -0.71 2.03
 -2 -4 -58 -2.37 3.29
 2 4 59 9.16 2.95
 -2 -4 59 7.91 3.37
 -4 -2 59 9.79 3.9
 -2 -4 60 32.78 5.46
 -4 -2 60 23.44 5.2
 2 4 60 30.58 4.55
 -2 -4 61 6.7 2.93
 2 4 61 8.71 3.33
 2 4 62 2.91 2.29
 -2 -4 62 0.76 2.4
 -2 -4 63 4.64 2.95
 4 3 0 42.52 3.71
 -4 -3 0 32.88 2.94
 -3 4 0 35.21 2.57
 -4 3 0 33.63 2.91
 -3 -4 0 37.73 3.54
 -3 -4 0 36.62 2.68
 -4 -3 0 36.36 3.5
 -3 4 -1 189.56 6.82
 -3 4 1 196.18 6.89
 4 3 1 186.89 8.42
 -3 -4 -1 183.19 6.85
 -4 -3 1 187.98 7.76
 -3 -4 -1 191.65 8.63
 4 3 -1 196.15 8.78
 -4 -3 -1 177.2 8.38
 -3 -4 1 169.29 8.44
 -4 3 1 183.45 7.59
 4 -3 1 192.97 7.13
 -4 -3 1 174.53 8.34
 -3 -4 1 185.29 6.85
 -3 -4 -2 60.95 4.49
 -4 -3 -2 56.72 4.37
 -3 -4 2 51.68 3.26
 -3 4 2 57.31 3.35
 -4 -3 2 57 3.5
 -3 -4 2 48.37 4.23
 4 -3 2 51.9 3.32
 4 3 -2 58.9 4.53
 4 3 2 59.83 4.43
 -4 -3 2 58.23 3.91
 -4 -3 2 56.81 4.46
 -4 3 2 54.47 3.72
 -4 -3 3 44.88 3.46
 -3 -4 3 47.25 3.71
 4 3 3 39.37 3.73
 -4 3 3 45.9 3.45
 -3 4 3 47.57 3.03
 4 3 -3 55.04 4.42
 -3 -4 -3 50.07 4.05
 3 -4 3 43.21 3.52
 -4 -3 3 44.21 3.96
 -4 -3 3 38.31 2.88
 -4 -3 -3 51.75 4.15
 4 -3 3 48.8 3.22
 -3 -4 3 47.85 3.09
 -3 -4 3 51.17 4.42
 -3 -4 4 14.23 2.36
 -3 -4 -4 15.39 1.92
 -4 -3 -4 12.65 2.11
 4 -3 4 14.55 1.76
 4 3 4 16.39 2.39
 -3 -4 4 15.24 2.13
 -4 -3 4 16.47 2.22
 -4 -3 4 17.79 2.53
 -4 3 4 13.47 1.9
 -4 -3 4 15.88 1.86
 3 -4 4 19.36 2.29
 4 3 -4 9.11 1.98
 -3 -4 4 14.06 1.67
 -3 4 4 15.98 1.74
 -3 -4 -4 18.84 2.49
 -4 -3 5 5.87 1.2
 -3 4 5 7.83 1.24
 -4 -3 5 7.25 1.76
 4 -3 5 5.02 1.17
 -3 -4 -5 8.42 1.49
 4 3 -5 4.47 1.58
 -3 -4 5 6.75 1.74
 3 -4 5 5.42 1.37
 -4 -3 -5 3.15 1.28
 -4 3 5 6.71 1.45
 -4 -3 5 5.24 1.33
 4 -3 -5 7.22 1.17
 -3 -4 5 4.13 1
 -3 -4 -5 6.67 1.62
 -3 -4 5 6.28 1.5
 3 -4 6 39.69 3.42
 -3 -4 6 38.86 3.75
 -4 -3 6 34.93 3.08
 4 3 -6 37.02 3.71
 -3 -4 6 39.68 2.88
 -3 -4 -6 42.93 3.21
 -4 -3 6 30.8 3.63
 -3 -4 6 37.86 3.35
 -3 4 6 35.03 2.64
 -4 3 6 40.21 3.24
 4 -3 -6 35.71 2.37
 4 -3 6 44.69 3.16
 -3 -4 -6 34.33 3.35
 -4 -3 -6 44.9 3.86
 -4 -3 6 36.86 2.89
 -4 -3 7 10.93 1.83
 -3 -4 -7 14.13 1.97
 -3 -4 7 23.98 2.63
 3 -4 7 16.56 2.25
 -4 -3 7 13.17 1.79
 -3 -4 7 23.5 2.27
 -3 4 7 16.12 1.83
 4 -3 -7 15.51 1.47
 4 3 -7 22.51 2.91
 -3 -4 7 24.9 3.11
 -4 3 7 22.2 2.44
 3 4 7 18.88 2.51
 3 4 -7 13.24 1.73
 -4 -3 7 0.34 2.38
 -3 -4 -7 13.67 2.2
 4 -3 7 25.23 2.38
 -4 -3 -7 21.43 2.68
 4 3 -8 32.19 3.03
 4 -3 -8 41.17 3.46
 -3 -4 8 36.73 3.67
 -3 -4 -8 37.69 3.17
 -4 -3 8 26.84 3.3
 3 4 8 28.01 2.99
 -3 4 8 33.93 2.67
 -4 3 8 27.7 2.79
 -4 -3 8 28.66 2.84
 3 -4 8 32.18 3.14
 4 -3 8 31.73 2.75
 -4 -3 -8 28.48 3.13
 3 4 -8 30.74 2.59
 -3 -4 8 30.77 2.63
 3 -4 -8 31.56 2.74
 -4 -3 8 33.63 2.85
 4 -3 -8 35.53 2.21
 -3 -4 8 33.82 3.18
 -3 -4 -8 34.88 3.37
 -3 4 9 58.39 3.56
 4 -3 -9 61.57 4.26
 3 -4 -9 50.18 3.52
 -4 -3 -9 42.91 3.92
 3 -4 9 48.29 3.83
 3 4 -9 59.86 3.7
 -3 -4 -9 57.84 4.01
 -3 -4 9 42.32 3.2
 -3 -4 -9 56.66 4.26
 4 -3 9 40.14 3.25
 -4 -3 9 57.19 3.75
 -3 -4 9 51.1 4.41
 -4 3 9 56.04 3.86
 -3 -4 9 45.25 3.79
 -4 -3 9 56.11 4.01
 4 -3 -9 53.23 2.75
 3 -4 -9 46.12 1.91
 3 4 9 39.83 3.55
 4 3 -9 45.81 3.71
 -3 -4 10 1.81 1.29
 -4 -3 10 1.44 1
 -4 -3 -10 1.79 1.1
 -3 4 10 2.07 0.95
 -4 3 -10 1.31 0.89
 3 4 -10 1.95 0.88
 -3 -4 10 3.07 1.05
 -4 -3 -10 -0.33 0.88
 4 3 -10 1.66 1.09
 4 -3 10 3.12 1.1
 3 4 10 2.06 1.05
 4 -3 -10 1.63 0.62
 -3 -4 -10 1.22 1.01
 -4 3 10 2.85 1.19
 -3 -4 -10 0.81 0.96
 4 -3 -10 2.33 1.11
 3 -4 10 1.79 1.1
 3 -4 -10 2.76 1.01
 -3 -4 10 0.3 0.9
 -4 -3 10 1.36 1.04
 -3 -4 11 19.91 2.57
 3 -4 11 7.41 1.72
 -3 -4 -11 12.76 2.09
 -4 -3 11 9.51 1.64
 3 4 -11 12.47 1.75
 3 -4 -11 19.86 2.23
 3 4 11 12.98 2.12
 -3 -4 11 17.45 2.68
 4 -3 -11 13.12 2.11
 -3 4 11 9.18 1.6
 -4 -3 -11 18.32 2.59
 -4 -3 11 11.33 1.93
 4 -3 -11 11.89 1.2
 -3 -4 -11 10.83 2.02
 -4 3 11 17.29 2.32
 4 3 -11 17.31 2.09
 -4 3 -11 9.85 1.67
 -3 -4 11 18.78 2.19
 4 3 -11 18.87 2.41
 4 -3 11 22.33 2.45
 -4 -3 -12 32.25 3.3
 -4 3 12 33.68 3.21
 4 -3 12 41.99 3.41
 -4 -3 12 40.52 3.53
 3 -4 12 34.55 3.39
 4 3 -12 37.34 3.36
 3 -4 -12 33.17 2.95
 4 -3 -12 35.66 2.08
 3 4 12 36 3.39
 -3 -4 12 42.4 3.31
 -3 -4 -12 28.34 3.07
 4 3 -12 42.94 3.23
 3 4 -12 31.51 2.82
 -4 -3 12 36.62 3.18
 -3 -4 12 35.93 3.44
 -3 -4 -12 28.43 2.95
 -3 4 12 36.62 3.02
 4 -3 -12 31.08 3.15
 -4 3 -12 31.26 2.87
 -3 -4 12 35.55 3.75
 -3 4 13 54.67 3.67
 3 -4 13 40.58 3.73
 -4 -3 13 44.07 3.72
 -3 -4 -13 52.84 4.05
 3 4 -13 46.69 3.42
 3 -4 -13 33.53 3.09
 4 3 -13 30.55 3.12
 -4 -3 13 47.21 3.69
 -3 -4 13 29.87 3.51
 4 -3 -13 49.02 3.98
 -3 4 -13 32.69 3.21
 4 -3 13 30.02 3
 3 4 -13 53.03 3.99
 4 3 -13 32.24 2.94
 -3 -4 13 31.44 2.93
 -4 3 -13 43.02 3.39
 -4 -3 -13 37.6 3.69
 3 4 13 33.23 3.28
 -4 3 13 34.99 3.29
 -3 -4 13 31.85 3.36
 -3 -4 14 55.17 4.42
 4 -3 14 47.2 3.73
 -4 3 -14 41.39 3.45
 4 3 -14 47.48 3.61
 -3 -4 14 42.53 3.42
 -3 -4 14 53.72 4.62
 -4 3 14 48.48 3.83
 4 -3 -14 42.25 3.82
 3 -4 14 39.84 3.81
 -4 -3 14 46.49 3.76
 -3 4 -14 47.2 3.19
 -3 -4 -14 50.77 4.05
 3 -4 -14 45.77 3.62
 3 4 -14 45.02 3.73
 3 4 -14 48.73 3.59
 -3 4 14 46.77 3.52
 -4 -3 14 36.66 3.46
 4 3 -14 44.61 3.78
 -4 -3 -14 42.7 3.93
 3 4 14 43.06 3.75
 -3 4 -14 50.15 4.02
 -4 -3 15 63.24 4.63
 -3 4 -15 70.4 4.8
 4 -3 15 59.31 4.37
 3 -4 -15 66.29 4.42
 4 3 -15 63.96 4.6
 3 4 -15 58.06 4.1
 -3 -4 15 61.52 5.09
 -3 -4 15 57.06 4.64
 -3 4 -15 65.49 3.85
 3 4 -15 62.43 4.56
 -4 3 -15 60.32 4.25
 -3 -4 -15 60.31 4.53
 4 3 -15 64.65 4.29
 -3 4 15 58.19 4.03
 4 -3 -15 67.95 4.87
 -4 -3 15 59.24 4.39
 -4 3 15 62.76 4.49
 3 4 15 59.94 4.44
 3 -4 15 69.16 5.01
 -3 -4 15 59.2 4.16
 -4 -3 -15 62.36 4.8
 -4 -3 -16 3.89 1.55
 3 -4 16 6.08 1.84
 3 4 -16 3.73 1.2
 -3 -4 -16 3.26 1.25
 -3 -4 16 3.57 1.65
 -4 -3 16 4.59 1.52
 -3 4 16 1.84 1.04
 -4 -3 16 2.9 1.27
 4 -3 16 6.18 1.56
 4 3 -16 4.33 1.34
 -3 4 -16 6.57 1.82
 3 -4 -16 6.4 1.48
 4 3 -16 2.87 1.33
 4 -3 -16 3.66 1.42
 -3 -4 16 3.21 1.53
 -3 -4 16 1.92 1.12
 4 3 16 4.16 1.52
 3 4 -16 4.97 1.57
 3 4 16 5.52 1.55
 -3 4 -16 6.83 1.4
 -4 3 16 5.86 1.56
 -4 3 -16 6.6 1.62
 -3 4 17 37.25 3.28
 4 3 -17 40.68 3.71
 4 -3 17 37.96 3.6
 -4 3 17 42.75 3.83
 4 3 -17 36.84 3.36
 -4 -3 17 34.93 3.46
 -4 3 -17 32.75 3.23
 3 4 17 38.27 3.56
 -3 4 -17 31.9 3.37
 4 -3 -17 32.79 3.46
 3 4 -17 38.29 3.65
 3 4 -17 35.54 3.28
 -3 -4 17 40.16 3.53
 3 -4 -17 40.98 3.6
 3 -4 17 41.35 4
 -4 -3 17 33.11 3.48
 -3 4 -17 41.24 3.1
 -4 -3 -17 28.05 3.46
 -3 -4 -17 33.63 3.53
 4 3 17 37.62 3.76
 -3 -4 17 39.64 3.97
 -4 3 -17 42.31 3.57
 -3 4 -18 5.95 1.73
 4 3 -18 7.23 1.75
 -4 3 18 8.17 1.82
 3 4 -18 6.3 1.55
 4 3 -18 5.72 1.55
 3 -4 -18 7.4 1.72
 -4 -3 18 7.91 1.92
 3 4 -18 7.51 1.8
 3 -4 18 6.12 1.68
 -3 -4 -18 6.68 1.71
 -4 3 -18 11.52 2.06
 -4 -3 18 5.07 1.75
 -3 -4 18 5.7 1.78
 4 -3 18 8.31 1.93
 -3 -4 18 6.27 1.49
 -3 4 18 7.7 1.66
 3 4 18 4.68 1.5
 4 -3 -18 5.59 1.6
 -4 -3 18 4.62 1.48
 -3 4 -18 3.65 1.12
 -4 3 -18 7.06 1.62
 -4 -3 -18 5.21 1.78
 4 3 18 9.64 2.02
 -4 3 -19 -0.3 1.1
 3 -4 -19 2.15 1.17
 3 -4 19 -1.17 1.49
 4 -3 -19 1.42 1.23
 -3 4 -19 2.11 0.95
 -3 4 -19 1.36 1.3
 -4 3 19 1.35 1.2
 -4 -3 19 0.34 1.03
 3 4 19 2.53 1.09
 4 -3 19 1.71 1.31
 -3 -4 19 3.52 1.49
 -4 -3 19 0.4 1.14
 4 3 -19 5.86 1.58
 -4 3 -19 2.45 1.17
 3 4 -19 0.67 1.01
 -4 -3 19 -0.35 1.01
 -4 -3 -19 -0.38 1.15
 -3 -4 19 3.06 1.46
 -3 -4 -19 0.36 1.04
 -3 4 19 0.59 0.98
 4 3 -19 3.01 1.41
 3 4 -19 -0.3 0.98
 4 3 19 -0.36 1.04
 3 4 -20 21.83 2.94
 -3 -4 20 21.16 2.78
 -4 -3 -20 22.52 3.07
 3 4 20 16.74 2.52
 -3 -4 20 21.44 3.02
 4 3 -20 19.38 2.71
 4 -3 -20 19.7 2.84
 4 -3 20 21.26 2.87
 -4 3 -20 27.21 2.94
 4 3 20 22.29 3
 3 4 -20 23.28 2.8
 -4 3 -20 24.85 2.9
 -4 -3 20 22.67 3.26
 -4 3 20 19.55 2.74
 -3 4 -20 22.45 2.47
 -3 4 20 18.76 2.48
 -3 4 -20 18.94 2.84
 3 -4 20 20.39 3.02
 -3 -4 -20 27.46 3.32
 4 3 -20 22.73 2.75
 3 -4 -20 20.92 2.73
 -4 -3 20 25.53 3.1
 -4 -3 20 24.63 3.04
 4 3 -21 0.36 1.2
 -3 4 -21 3.26 1.59
 -4 3 21 1.54 0.51
 3 4 -21 6.77 1.95
 4 3 -21 3.84 1.53
 4 -3 -21 5.22 1.74
 -4 -3 -21 1.59 1.26
 -4 -3 21 4.96 1.85
 -3 -4 21 0.83 1.18
 -4 3 21 1.06 1.17
 -4 -3 21 6.57 1.85
 3 -4 -21 0.65 1.08
 3 4 -21 4.42 1.51
 -3 -4 21 3.93 1.33
 -3 4 21 4.71 1.41
 3 4 21 1.31 1.13
 4 3 21 5.66 1.69
 -3 -4 -21 3.88 1.57
 -4 3 -21 4.48 1.5
 -4 3 -21 4.84 1.6
 -4 -3 21 5.58 1.81
 3 -4 21 8.29 2.17
 -3 4 -21 2.23 1.11
 4 -3 21 0.74 0.93
 3 4 -22 -0.37 1.53
 4 3 -22 5.9 1.74
 -4 -3 -22 6.09 1.98
 -4 -3 22 2.27 1.35
 -4 -3 22 3.81 1.67
 -3 -4 22 8.15 2.24
 -4 3 -22 5.7 1.47
 4 -3 22 4.95 1.71
 -3 -4 -22 3.19 1.66
 3 -4 22 3.02 1.43
 -4 3 22 5.8 0.78
 -3 -4 22 5.47 1.73
 -3 4 22 3.94 1.51
 4 3 -22 6.68 1.7
 3 4 22 4.68 1.46
 4 3 22 1.94 1.29
 -3 4 -22 7.41 1.77
 3 -4 -22 5.38 1.7
 3 4 -22 3.92 1.53
 -4 -3 22 6.88 1.86
 4 -3 -22 4.56 1.54
 -3 4 -22 6.71 1.52
 -4 3 -22 2.9 1.45
 -4 3 22 4.75 1.64
 -3 4 23 0.68 1.12
 3 4 -23 5.62 1.82
 4 3 -23 4.96 1.46
 -4 -3 23 1.95 1.29
 -4 3 23 3.32 0.64
 -3 -4 23 3.54 1.55
 -4 -3 23 1.18 1
 -4 -3 23 0.86 1.43
 3 4 23 1.71 1.35
 3 -4 -23 3.45 1.51
 -3 -4 23 6.17 1.78
 3 -4 23 2.21 1.58
 4 3 -23 6.47 1.84
 3 4 23 4.09 1.59
 -4 3 23 5.29 1.61
 4 3 23 1.59 1.26
 -4 -3 -23 1.25 1.26
 4 -3 -23 3.12 1.39
 3 4 -23 2.02 1.12
 -3 4 -23 2.15 1.18
 -3 -4 -23 1.64 1.41
 -4 3 -23 1 1.27
 4 -3 23 4.32 1.59
 -3 4 -23 4.17 1.4
 -4 3 -23 1.76 1.25
 -4 3 -24 2.92 1.56
 3 4 -24 7.39 1.65
 -4 -3 -24 2.58 1.59
 -3 -4 24 2.72 1.56
 -4 -3 24 6.11 1.83
 -4 -3 24 6.6 2.14
 -4 3 24 3.5 1.66
 3 -4 24 2.73 1.57
 -3 4 24 3.15 1.53
 -3 -4 -24 5.02 1.96
 -4 3 24 3.79 0.71
 4 -3 -24 7.23 2.06
 -3 -4 24 2.92 1.56
 -3 4 -24 3.52 1.5
 -4 3 -24 4.06 1.52
 3 4 -24 3.47 1.52
 3 4 24 2.21 1.53
 4 3 -24 3.14 1.5
 3 -4 -24 4.3 1.45
 4 3 24 3.65 1.69
 4 3 -24 3.21 1.56
 -3 4 -24 1.12 1.04
 3 4 24 2.76 1.48
 -4 -3 24 4.08 1.35
 -3 4 -25 2.82 1.76
 3 -4 -25 0.37 1.06
 4 3 -25 -0.4 1.34
 -3 4 -25 0.58 1.08
 3 -4 25 3.27 1.48
 -4 3 25 0.19 0.52
 -4 3 -25 0.38 1.25
 -3 -4 25 -0.47 1.54
 3 4 25 0.46 1.23
 -4 -3 25 1.34 1.34
 -3 -4 25 1.5 1.24
 -3 4 25 1.45 1.2
 4 3 -25 1.85 1.17
 -3 -4 -25 0.43 1.29
 -4 -3 25 -0.42 1.65
 -4 3 -25 -0.69 1.23
 4 3 25 0.41 1.19
 3 4 -25 3.67 1.4
 -4 3 25 0.4 1.62
 3 4 -25 1.19 1.42
 3 4 25 0.7 1.3
 4 -3 -25 -0.41 1.42
 -4 -3 -25 -0.44 1.4
 3 4 -26 9.37 2.14
 4 3 -26 11.2 2.38
 -4 3 -26 9.85 2.29
 3 4 26 10 2.11
 -4 -3 -26 13.68 2.73
 3 -4 -26 13.5 2.56
 -4 -3 26 11.29 2.56
 -3 -4 26 6.96 2
 -3 -4 26 12.89 2.55
 4 3 -26 10.7 2.2
 -3 -4 -26 8.44 2.52
 4 3 26 9.29 2.36
 -4 3 -26 10.53 2.27
 3 4 -26 7.93 2.11
 -4 -3 26 8.49 2.23
 -4 3 26 9.41 1.15
 4 -3 -26 10.97 2.32
 -3 4 -26 12.01 2.14
 3 -4 26 9.56 2.29
 -4 3 26 13.85 2.56
 -3 4 -26 18.09 2.86
 -3 4 26 8.91 2.19
 3 4 -27 17.49 2.95
 4 3 27 17.68 2.99
 -3 4 27 14.9 2.48
 3 4 -27 19.43 2.83
 -4 3 27 18.78 1.53
 -3 -4 27 18.3 2.82
 -3 -4 -27 17.87 3.21
 3 -4 27 13.23 2.75
 4 3 -27 20.97 3.07
 -4 3 27 22.5 3.25
 -4 3 -27 16.95 2.76
 -4 -3 27 17.45 3.21
 -4 3 -27 24.91 3.45
 4 3 -27 18.64 2.97
 -4 -3 -27 15.96 3.06
 3 -4 -27 23.45 3.13
 -3 -4 27 15.64 2.86
 4 -3 -27 21.14 3.13
 -4 -3 27 16.14 2.94
 3 4 27 20.9 2.89
 -3 4 -27 20.81 2.79
 -3 4 -27 18.89 3
 -4 -3 -28 21.61 3.58
 -4 3 28 15.88 2.87
 3 4 28 19.46 2.91
 -3 -4 28 23.63 3.65
 4 3 28 18.09 3.15
 4 3 -28 20.74 3.18
 -4 3 -28 21.05 3.25
 -3 4 28 21.66 3.13
 -3 4 -28 20.2 3.23
 -3 -4 28 22.2 3.19
 -3 4 -28 20.58 2.74
 4 -3 -28 28.16 3.61
 -3 -4 -28 18.79 3.32
 3 4 -28 24.33 3.21
 -4 3 28 19.7 1.65
 -4 3 -28 22.31 3.14
 3 -4 28 19.12 3.29
 3 -4 -28 24.05 3.35
 -4 -3 28 18.9 3.27
 4 3 -28 22.54 3.23
 3 4 -28 17.85 3.27
 4 3 -29 30.12 3.73
 4 3 29 36.75 4.28
 3 4 -29 27.39 3.67
 -3 -4 -29 25.97 3.89
 -4 3 29 24.96 1.93
 3 4 -29 35.59 3.87
 -3 -4 29 24.76 3.67
 -3 -4 29 23.95 3.54
 -3 4 -29 33.68 4
 -4 3 -29 30.58 3.89
 4 3 -29 37.88 4.14
 4 -3 -29 37.86 4.28
 -4 -3 -29 16.24 3.21
 -4 -3 29 32.94 4.15
 -4 3 29 24.42 3.69
 -4 3 -29 37.66 3.98
 3 -4 -29 29.18 3.67
 3 -4 29 25.34 3.74
 -3 4 -29 33.99 3.57
 -3 4 29 26.22 3.5
 3 4 29 26.33 3.37
 3 4 -30 28.73 4
 -3 4 -30 31.23 4.13
 -4 3 -30 34.94 4.23
 4 3 -30 37.96 4.34
 -4 -3 -30 32.69 4.27
 -3 -4 -30 34.02 4.42
 3 4 -30 37.17 4.15
 3 -4 30 31.79 4.26
 -3 -4 30 36.49 4.51
 3 -4 -30 40.62 4.28
 -3 -4 30 28.45 3.76
 4 -3 -30 30.09 3.79
 -4 -3 30 30.51 4.03
 -4 3 30 36.16 2.36
 -3 4 -30 41.18 3.96
 4 3 30 34.82 4.24
 -4 3 -30 34.83 3.94
 -4 3 30 32.41 4.22
 -3 4 30 30.26 3.75
 4 3 -30 34.79 4.22
 3 4 30 37.93 4.01
 4 3 -31 30.44 4.12
 3 4 -31 29.77 4.04
 -4 3 31 25.67 3.88
 3 4 -31 35.32 4.14
 -3 4 31 27.96 1.42
 -3 -4 31 26.3 4.03
 -4 -3 -31 23.65 3.91
 4 3 -31 31.36 4.02
 -3 -4 -31 30.49 3.87
 -3 4 31 28.05 1.46
 -4 -3 31 31.68 4.15
 4 3 31 24.67 3.7
 -4 3 31 32.79 2.3
 -3 4 -31 32.7 3.63
 -4 3 -31 30.07 3.77
 4 -3 -31 21.29 3.55
 -3 -4 31 26.65 3.68
 -3 4 31 30.77 3.82
 -3 4 -31 28.4 3.83
 3 -4 -31 34.82 4.01
 -4 3 -31 26.5 3.88
 -3 4 -31 29.72 3.91
 -3 -4 -31 29.62 4.08
 3 4 31 29.81 3.72
 -3 -4 32 14.32 3.08
 4 -3 -32 13.06 2.87
 -3 -4 32 16.21 2.94
 3 4 32 15.98 2.82
 4 3 -32 12.25 2.86
 -4 -3 -32 18.74 3.57
 -3 4 32 19.85 1.35
 -4 -3 32 14.01 3.04
 -4 3 -32 19.97 3.1
 3 4 -32 20.05 3.29
 -3 4 -32 19.28 3.26
 3 4 -32 18.81 3.16
 3 -4 -32 18.18 3.29
 -4 3 32 20.12 3.38
 -4 3 -32 15.23 3.14
 -4 3 32 15.3 1.73
 4 3 32 16.42 3.18
 4 3 -32 20.16 3.36
 -3 4 32 14.22 2.96
 -3 -4 -32 13.92 3.17
 -3 4 -32 18.84 2.85
 -3 4 -32 23.39 3.69
 -3 -4 -32 17.09 3.35
 3 4 -33 25.31 3.52
 -3 4 -33 27.99 3.88
 4 3 -33 20.98 3.51
 4 3 33 23.71 3.65
 -4 3 -33 33.66 4.3
 -4 3 33 24.29 2.16
 -3 -4 -33 25.32 3.78
 4 3 -33 20.76 3.44
 3 -4 -33 27.98 3.78
 -4 -3 33 29.03 3.95
 -4 3 33 24.88 3.73
 3 4 -33 25.92 3.86
 -3 -4 33 28.5 3.96
 -4 3 -33 26.06 3.54
 -3 4 33 22.61 1.56
 -4 -3 -33 13.74 3.19
 -3 -4 -33 29.05 4.25
 -3 4 -33 21.88 3.18
 3 4 33 21.78 3.31
 4 -3 -33 21.79 3.54
 -3 4 33 26.4 3.74
 -3 -4 33 20.93 3.35
 -3 4 -33 18.13 3.34
 3 4 34 10.71 2.62
 -3 4 -34 7.04 2.36
 -4 3 34 6.98 2.39
 -3 4 -34 7.26 2.23
 4 3 -34 9.09 2.47
 -4 -3 34 10.41 2.77
 4 3 -34 7.62 2.33
 -3 -4 -34 6.46 2.42
 -3 -4 -34 9.52 2.63
 -3 4 -34 6.95 2.28
 -4 3 -34 12.13 2.69
 -3 4 34 9.99 1.21
 -3 -4 34 11.21 2.64
 -4 3 -34 11.18 2.83
 -3 4 34 15.01 2.87
 -4 3 34 11.04 1.54
 3 -4 -34 8.62 2.34
 4 -3 -34 11.2 2.76
 3 4 -34 13.23 2.79
 -4 -3 -34 5.47 2.34
 3 4 -34 8.87 2.79
 -3 -4 34 5.24 2.17
 4 3 34 11.08 2.89
 -3 -4 -35 11.54 3.06
 -4 3 -35 9.46 2.7
 4 -3 -35 8.36 2.69
 4 3 -35 13.75 3.19
 -3 4 -35 10.67 2.66
 3 4 35 18.81 3.07
 -3 -4 -35 12.31 2.86
 -3 -4 35 12.06 2.96
 -3 4 35 9.6 2.76
 -4 -3 35 6.4 2.65
 3 4 -35 9.69 2.5
 -4 3 35 9.18 2.72
 4 3 35 5.64 2.31
 3 -4 -35 11.28 2.61
 -3 4 -35 12.92 2.54
 -4 -3 -35 8.97 2.68
 -3 -4 35 6.78 2.21
 3 4 -35 8.09 2.61
 -3 4 -35 9.28 2.75
 -3 4 35 9.58 1.22
 -4 3 35 10.9 1.69
 -4 3 -35 7.47 2.19
 4 3 -35 9.87 2.81
 -4 -3 -36 6.86 2.62
 -3 4 36 5.54 1.1
 3 4 36 11.14 2.59
 4 3 36 8.37 2.6
 -4 3 -36 3.55 2.22
 -3 4 36 6.44 2.46
 4 -3 -36 4.29 2.17
 -3 4 -36 4.68 2.28
 3 4 -36 8.82 2.48
 -4 -3 36 1.65 2.11
 -4 3 36 5.26 2.41
 -3 -4 36 8.78 2.56
 -3 4 -36 10.75 2.58
 3 4 -36 7.96 2.38
 3 -4 -36 2.01 1.98
 -3 -4 36 7.51 2.5
 -3 -4 -36 2.79 2.07
 4 3 -36 6.4 2.34
 -4 3 -36 6.83 2.22
 -3 4 -36 9.48 2.61
 -4 3 36 7.19 1.39
 4 3 -36 7.04 2.59
 -3 -4 -36 2.61 1.93
 4 3 37 5.87 2.44
 3 4 37 1.81 1.73
 4 -3 -37 7.12 2.4
 -3 -4 37 -0.53 2.48
 -3 4 37 0.51 2.18
 -3 4 -37 3.71 2.15
 -3 -4 -37 6.97 2.66
 -4 3 37 2.7 2.12
 -4 -3 37 2.82 2.01
 -3 4 -37 3.77 2.41
 3 4 -37 2.04 1.95
 -3 4 37 3.28 0.93
 3 -4 -37 1.54 1.7
 -3 -4 37 0.48 1.66
 -4 3 37 2.91 1.08
 -4 3 -37 2.08 2.33
 3 4 -37 3.19 2.21
 -3 4 -37 1.62 1.6
 4 3 -37 -0.51 2.14
 -3 -4 -37 1.7 1.87
 -4 -3 -37 1.75 1.84
 4 3 -37 6.03 2.16
 -4 3 -37 2.33 1.89
 -4 -3 38 1.15 2.52
 -3 4 38 4.68 2.28
 -3 -4 38 3.97 1.89
 -3 4 -38 1.1 1.75
 4 3 -38 2.1 1.74
 4 3 38 3.26 2.01
 -3 4 -38 5.44 2.33
 -3 -4 -38 5.48 2.46
 4 3 -38 2.24 2
 -4 3 38 1.65 2.22
 3 4 -38 2.09 1.93
 -3 4 38 5.23 1.1
 3 -4 -38 4.75 2.08
 3 4 38 5.56 2.3
 4 -3 -38 4.5 2.21
 -4 3 38 2.73 2.26
 -4 3 -38 3.34 1.88
 -4 3 -38 4.23 2.14
 3 4 -38 2.71 2.26
 -4 -3 -38 5.35 2.54
 -3 -4 -38 5.17 2.39
 -3 -4 38 4.34 2.07
 -3 4 -38 7.08 2.18
 -4 3 38 3.03 1.14
 4 3 -39 26.9 4.27
 3 4 -39 39.34 5.05
 -4 3 39 22.56 4.24
 -3 -4 39 23.35 4.22
 -4 -3 39 27.66 4.49
 -4 3 -39 26.87 4.03
 3 -4 -39 26.99 4.19
 -4 3 39 29.3 4.65
 -3 -4 -39 34.8 4.7
 -4 3 -39 23.24 4
 -3 4 -39 26.23 3.65
 3 4 -39 30.46 4.21
 -4 3 -39 32.26 4.7
 -3 4 39 29.92 4.42
 -4 3 39 26.34 2.58
 4 3 -39 23.59 4
 -4 -3 39 32.11 4.6
 -3 -4 39 24.33 4.03
 3 4 39 29.27 3.97
 -4 -3 -39 31.29 4.56
 -3 4 -39 22.81 3.87
 4 -3 -39 21.82 3.92
 -3 4 -39 27.03 4.4
 -4 -3 -40 9.24 2.69
 3 4 -40 1.7 2.35
 3 4 40 9.14 2.52
 3 -4 -40 6.63 2.58
 -4 3 40 6.31 2.26
 -4 -3 40 2.39 2.21
 -4 3 -40 6.73 2.34
 4 3 -40 6.47 2.38
 -3 4 -40 4 2.11
 -4 3 40 6.07 1.46
 3 4 -40 1.64 2.15
 4 3 -40 -0.55 2.28
 -3 4 -40 0.57 2.05
 -4 -3 40 0.6 1.97
 4 -3 -40 3.53 2.25
 -3 -4 40 3.98 2.37
 -4 3 -40 -0.55 2.36
 -3 4 40 3.27 2.21
 -3 -4 40 1.57 1.87
 -4 3 -40 0.99 1.9
 -4 3 40 4.96 2.53
 -3 -4 -40 1.73 1.91
 -4 3 -41 8.12 2.57
 -4 3 -41 4.98 2.53
 -4 3 -41 5.63 2.69
 3 -4 -41 9.6 2.96
 -4 -3 -41 9.4 3.05
 -3 4 -41 8.18 3.06
 -4 -3 41 9.08 3.06
 3 4 41 9.33 2.57
 3 4 -41 8.39 2.93
 -4 3 41 13 1.94
 4 3 -41 4.8 2.44
 4 3 -41 11.18 3.16
 4 -3 -41 7.21 2.76
 -3 -4 41 12.84 3.11
 -4 3 41 5.77 2.84
 -3 -4 -41 2.95 2.52
 -4 3 -42 4.66 2.15
 -4 3 42 8.15 3.32
 -3 -4 42 4.91 2.33
 4 3 -42 3.67 2.34
 -3 4 -42 1.79 2.35
 3 4 42 7 2.66
 -4 3 -42 3.82 2.36
 3 -4 -42 4.04 2.06
 -3 -4 -42 6.02 2.63
 -4 3 42 4.4 1.45
 -4 -3 -42 0.64 2.45
 3 4 -42 4 2.38
 4 -3 -42 4.91 2.81
 -4 -3 42 1.86 2.22
 3 -4 -43 15.33 3.44
 3 4 43 18.41 3.47
 -3 -4 43 16.81 3.49
 -4 -3 43 21.05 4.19
 -4 3 -43 16.82 3.83
 -4 -3 -43 13.7 3.6
 3 4 -43 19.87 3.8
 -3 4 -43 24.47 4.11
 -3 -4 -43 25.28 4.22
 -4 3 43 19.39 2.46
 4 3 -43 23.13 4.15
 4 -3 -43 11.88 3.4
 -4 3 43 20.54 4.31
 -4 3 -43 15.25 3.31
 3 4 44 7.8 2.63
 -3 -4 -44 2.5 2.46
 -4 3 -44 6.56 2.87
 3 4 -44 4.77 2.49
 -3 4 -44 8.71 3.25
 3 -4 -44 5.42 2.87
 -4 3 44 6.92 1.78
 4 -3 -44 7.01 2.85
 4 3 -44 10.84 3.44
 -3 -4 44 5.1 2.6
 -4 -3 44 6.56 2.87
 -4 -3 -44 3.96 2.68
 -4 3 44 1.56 1.98
 -4 3 -44 3.18 1.96
 -4 3 45 15.26 2.31
 3 4 45 18.53 3.58
 -4 3 -45 9.39 3.34
 -4 -3 -45 12.84 3.77
 -3 -4 45 16.15 3.58
 3 4 -45 16.45 4.04
 3 -4 -45 10.44 3.17
 -3 4 -45 14.51 3.82
 -4 -3 45 9.39 3.28
 -4 3 45 8.78 3.42
 -3 -4 -45 17.84 3.9
 -4 3 -45 18.28 3.45
 4 -3 -45 12.99 3.63
 4 3 -45 16.26 3.99
 3 -4 -46 10.65 3.29
 -4 -3 46 10.92 3.33
 -3 -4 46 12.47 3.22
 3 4 -46 11.19 3.31
 4 3 -46 21.22 4.21
 4 -3 -46 13.24 3.85
 -4 3 46 17.09 4.26
 -3 4 -46 15.44 3.84
 3 4 46 13.46 3.22
 -4 3 46 13.6 2.21
 -4 -3 -46 14.4 3.77
 -3 -4 -46 10.39 3.46
 -4 3 -46 9.53 3.32
 3 4 -47 13.32 3.49
 3 4 47 18.04 3.47
 -4 3 47 16.55 4.12
 -4 3 -47 11.82 3.77
 -4 3 47 20.4 2.68
 -3 -4 47 14.67 3.61
 -3 -4 -47 11.27 3.42
 4 -3 -47 8.09 3.48
 3 4 47 14.97 4.13
 4 3 -47 12.16 3.66
 -3 4 47 8.06 3.36
 -4 -3 47 14.61 3.88
 -4 -3 -47 14.02 3.68
 -3 4 -47 16.4 3.77
 3 -4 -47 12.14 3.46
 -3 4 48 4.91 2.82
 3 4 48 13.34 3.19
 -4 -3 -48 6.44 2.98
 4 3 -48 2.06 2.37
 -4 3 -48 4.97 2.8
 3 4 -48 3.88 2.69
 3 -4 -48 3.91 2.49
 -3 4 -48 5.36 3.26
 -4 3 48 5.92 2.91
 4 -3 -48 6.17 3.07
 -4 -3 48 9.24 3.11
 -3 -4 48 5 2.87
 3 4 48 11.25 3.68
 -3 -4 -48 9.48 3.42
 -4 3 48 8.82 1.97
 3 4 49 4.09 2.82
 -4 3 -49 5.75 3.07
 -3 -4 49 8.89 2.85
 4 -3 -49 3.49 3.06
 3 4 49 10.14 3.09
 4 3 -49 2.8 2.67
 -4 3 49 9.59 1.96
 -3 4 -49 6.85 3.07
 -4 -3 49 12.29 3.59
 -4 -3 -49 5.8 2.94
 3 4 -49 5.27 2.75
 3 -4 -49 8.63 3.11
 -3 -4 -49 6.92 3.03
 -3 4 49 5.85 2.88
 -4 3 49 7.77 3.3
 3 -4 -50 2.03 2.89
 -4 -3 50 12.46 3.5
 -3 -4 -50 4.95 3.09
 -4 3 50 9.65 3.55
 3 4 50 11.42 3.04
 -4 3 -50 6.61 3.22
 -4 -3 -50 5.93 3
 3 4 -50 9.4 3.39
 -4 3 50 8.35 2.04
 -3 4 50 4.28 2.71
 4 -3 -50 6.39 3.11
 3 4 50 6.66 3.28
 4 3 -50 8.53 3.33
 -3 4 -50 2.8 2.51
 -3 -4 50 4.54 2.56
 4 3 -51 6.51 3.17
 -3 -4 51 9.91 3.22
 -3 4 -51 4.99 3.05
 3 -4 -51 10.33 3.61
 4 -3 -51 10.83 3.59
 3 4 51 7.62 3.33
 3 4 51 15.05 3.36
 -3 -4 -51 8.63 3.44
 -4 3 51 9.83 3.62
 -4 -3 51 5.23 2.77
 3 4 -51 4.1 2.7
 -4 3 -51 5.98 3.27
 -3 4 51 10.53 3.84
 -4 -3 -51 11.27 3.87
 -4 3 51 10.27 2.12
 -4 -3 -52 1.52 2.81
 3 4 -52 -0.7 2.89
 3 4 52 0.86 2.32
 -4 3 52 3.62 2.73
 3 4 52 5.86 2.62
 -4 -3 52 1.5 2.38
 4 3 -52 0.73 2.89
 3 -4 -52 1.4 2.32
 4 -3 -52 4.4 3.29
 -3 -4 -52 -0.73 2.62
 -3 -4 52 0.67 2.23
 -4 3 -52 0.75 2.88
 -3 4 52 3.58 3.08
 -3 4 -52 1.45 2.5
 -4 3 53 3.69 2.92
 -3 4 53 4.53 2.87
 4 3 -53 2.24 2.57
 3 4 53 7.88 3.45
 -3 -4 53 7.52 2.92
 3 -4 -53 4.99 3.12
 -3 -4 -53 4.48 2.94
 -4 -3 -53 9.25 3.53
 -4 3 -53 6.88 3.65
 3 4 -53 2.83 2.87
 -3 4 -53 5.91 3.08
 -4 -3 53 12.17 3.91
 3 4 53 14.83 3.63
 4 -3 -53 6.71 3.42
 -3 -4 54 4.84 2.64
 -3 4 -54 0.75 2.68
 4 -3 -54 7.58 3.15
 -4 -3 54 6.22 3.32
 -4 3 54 7.41 3.65
 4 3 54 6.95 2.89
 3 -4 -54 1.45 2.85
 3 4 -54 2.16 2.66
 -4 -3 -54 -0.78 2.36
 3 4 54 0.89 2.55
 -3 -4 -54 -0.76 2.8
 4 3 -54 9.11 3.4
 -4 3 -54 0.78 2.46
 -3 4 54 1.84 2.64
 3 4 54 5.98 2.42
 4 3 -55 5.39 3.21
 -3 4 55 6.57 3.1
 -3 -4 -55 2.31 2.85
 3 4 55 5.43 3.12
 3 4 -55 3.66 2.97
 4 -3 -55 1.54 2.65
 -4 3 -55 7.11 3.46
 -4 -3 -55 2.39 3.31
 -4 3 55 11.25 3.69
 4 3 55 4.92 2.6
 -3 4 -55 3.06 3.01
 3 4 55 5.44 2.77
 -4 -3 55 7.96 3.23
 3 -4 -55 9.57 3.45
 -3 -4 55 3.52 2.42
 3 4 56 7.32 2.85
 3 4 -56 2.23 2.84
 3 -4 -56 0.75 2.47
 -4 3 -56 -0.8 3.07
 -4 -3 -56 0.81 3.46
 4 3 56 4.97 2.63
 4 -3 -56 -0.78 3.56
 4 3 -56 0.78 3.08
 -3 -4 56 0.71 2.04
 -4 -3 56 3.24 2.68
 -3 4 -56 0.77 2.66
 -3 -4 -56 -0.78 2.78
 -3 -4 -57 7.87 3.61
 3 4 57 14.16 3.38
 3 -4 -57 7.6 3.78
 3 4 -57 4.53 3.23
 -3 4 -57 12.49 3.8
 -4 -3 57 9.01 3.58
 4 3 57 10.05 3.56
 -3 -4 57 4.32 2.84
 3 4 58 4.35 2.14
 -4 -3 58 4.15 2.75
 4 3 58 0.72 2.07
 -3 -4 58 -0.73 2.2
 3 4 59 5.64 2.87
 -4 -3 59 5.89 3.01
 -3 -4 59 10.32 3.52
 4 3 59 5.84 3.2
 3 4 60 5.05 2.76
 4 3 60 4.43 2.99
 -4 -3 60 4.26 2.7
 -3 -4 60 2.99 2.94
 3 4 61 5.73 2.51
 4 3 61 8.92 3.18
 -3 -4 61 4.57 3
 -3 -4 62 3.85 2.65
 4 3 62 5.99 3.57
 3 4 62 2.57 2.45
 3 4 63 6.45 2.83
 -4 -4 0 834.54 25.02
 -4 4 0 884.65 22.86
 -4 -4 0 852.83 22.87
 -4 4 -1 476.22 14.01
 -4 4 1 462.8 13.87
 -4 -4 -1 438.69 15.71
 -4 -4 -1 457.65 14.11
 -4 -4 1 465.91 14.14
 -4 -4 1 462.3 16.01
 -4 -4 2 31.65 3.59
 4 -4 2 29.93 2.92
 -4 -4 2 29.72 2.97
 -4 4 2 30.08 2.89
 -4 -4 2 31.09 2.99
 4 4 -2 23.89 3.18
 -4 -4 -2 22.48 3.07
 -4 -4 3 155.87 7.06
 -4 4 3 141.69 6.45
 -4 -4 3 150.59 6.77
 4 4 -3 141.66 7.94
 -4 -4 3 135.84 89.7
 -4 -4 -3 142.22 7.69
 4 -4 3 138.9 6.66
 4 -4 4 769.16 23
 -4 -4 -4 756.85 24.47
 -4 -4 4 794.29 23.22
 4 4 -4 770.17 25.09
 -4 4 4 802.87 22.7
 -4 -4 4 782.79 22.77
 4 4 -5 224.46 10.21
 -4 -4 5 216.39 8.79
 -4 -4 5 207.5 10.02
 4 -4 5 211.63 8.77
 -4 -4 -5 224.16 9.95
 -4 4 5 218.3 8.4
 -4 -4 5 212.79 8.5
 -4 -4 6 86.04 4.92
 4 -4 6 76.7 4.88
 -4 4 6 79.93 4.65
 -4 -4 6 73.7 5.65
 -4 -4 6 74.31 4.91
 -4 -4 -6 72.96 5.29
 -4 -4 -7 512.42 15.9
 4 -4 7 498.57 15.63
 -4 -4 7 509.65 17.79
 -4 -4 -7 508.45 16.94
 -4 -4 7 501.3 15.32
 -4 4 7 526.58 15.29
 -4 -4 7 499.24 15.74
 4 -4 -7 500.47 13.25
 -4 -4 8 1027.86 26.54
 4 -4 8 1059.6 26.91
 -4 4 8 1085.71 26.54
 -4 -4 8 1100.66 27.3
 4 -4 -8 979.12 23.69
 -4 -4 -8 1063.37 28.48
 -4 -4 -8 1085.29 27.43
 -4 -4 9 626.72 17.85
 4 -4 9 592.28 18.03
 -4 -4 9 576.42 19.47
 -4 4 9 603.1 17.42
 -4 -4 -9 615.98 18.29
 -4 -4 -9 634.5 19.47
 4 -4 -9 588.92 14.75
 -4 -4 9 588.85 18.01
 4 -4 10 4.17 1.45
 -4 -4 10 4.06 1.42
 -4 -4 10 3.92 1.55
 4 -4 -10 2.3 1.23
 4 4 10 3.13 1.52
 -4 4 10 2.06 1.26
 -4 -4 -10 6.09 1.79
 4 -4 -10 3.41 0.75
 -4 -4 -10 5.73 1.87
 4 4 -10 3.5 1.45
 -4 -4 10 1.59 1.47
 4 4 11 386.38 13.9
 4 4 -11 379.65 12.79
 4 -4 11 351.86 12.86
 -4 -4 11 368.05 14.37
 4 -4 -11 374.51 9.43
 -4 -4 -11 383.3 13.96
 -4 -4 -11 379.2 13.37
 -4 4 11 364.77 12.45
 -4 -4 11 366.74 13.09
 4 -4 -11 372.95 12.96
 -4 -4 11 387.68 12.87
 -4 -4 12 673.4 21.73
 -4 -4 -12 691.05 21.2
 -4 -4 12 672.6 19.81
 -4 -4 12 683.48 20.38
 4 -4 12 663.26 20.15
 4 4 -12 700.96 19.94
 4 -4 -12 689.61 20.14
 4 4 12 683.21 21.06
 -4 -4 -12 699.64 20.82
 -4 4 12 688.77 19.71
 4 -4 -12 681.72 15.62
 -4 -4 13 166.52 7.77
 4 4 13 160.97 8.3
 4 4 -13 172.22 7.79
 4 -4 -13 173.54 7.97
 4 -4 13 169.96 8.16
 -4 -4 -13 163.86 8.18
 -4 -4 13 164.59 8.83
 -4 -4 13 163.53 8.07
 -4 4 13 166.51 7.6
 -4 4 -14 12.21 2.16
 -4 -4 -14 13.41 2.43
 -4 -4 14 10.9 2.1
 -4 4 14 14.57 2.25
 4 -4 -14 12.96 2.31
 -4 -4 14 16.37 2.57
 4 -4 14 12.99 2.31
 4 4 14 15.01 2.5
 4 4 -14 14.57 2.36
 -4 4 15 219.24 9.25
 -4 -4 15 235.57 10.13
 -4 4 -15 242.63 9.72
 4 4 15 227.85 10.22
 4 -4 15 222.12 9.96
 -4 -4 15 223.45 9.51
 4 4 -15 223.71 9.41
 -4 -4 -15 246.39 10.44
 4 4 -15 229.45 9.51
 4 -4 -15 232.25 9.77
 4 4 16 420.24 15.14
 4 -4 16 402.57 14.81
 4 4 -16 432.3 14.55
 4 -4 -16 434.49 14.77
 4 4 -16 441.86 14.59
 -4 -4 -16 427.72 15.3
 -4 4 -16 440.9 14.73
 -4 -4 16 422.02 14.59
 -4 -4 16 435.49 15.21
 -4 4 16 438.28 14.54
 4 4 -17 24.68 3
 -4 -4 17 32.23 3.52
 4 -4 -17 25.61 3.06
 4 -4 17 25.33 3.18
 -4 4 -17 31.22 3.04
 4 4 -17 21.88 2.97
 -4 -4 17 26.7 3.14
 4 4 17 19.16 2.88
 -4 -4 -17 28.35 3.47
 -4 4 17 22.46 2.78
 -4 4 -17 25.06 3.13
 -4 -4 18 86.79 6.09
 4 4 -18 93.67 5.88
 4 -4 -18 92.72 6
 4 4 18 96.89 6.25
 -4 -4 -18 93.7 6.24
 4 -4 18 94.84 6.25
 -4 -4 18 94.8 5.95
 -4 4 -18 102.91 5.64
 -4 4 -18 97.42 5.99
 -4 4 18 91.48 5.75
 4 4 -18 90.08 5.73
 -4 4 -19 101.68 5.71
 4 -4 19 96.7 6.42
 -4 -4 19 101.72 6.71
 -4 -4 -19 97.28 6.49
 4 4 19 96.61 6.28
 4 -4 -19 108.05 6.53
 4 4 -19 97.81 6.16
 -4 4 19 98.62 6.01
 -4 4 -19 90.75 5.9
 -4 -4 19 105.89 6.39
 4 4 -19 103.66 6.27
 -4 -4 -20 557.74 18.97
 -4 -4 20 558.22 18.37
 -4 -4 20 556.77 18.95
 -4 4 -20 567.27 18.27
 -4 4 -20 602.01 17.68
 4 -4 20 569.07 19.03
 -4 4 20 580.79 18.24
 4 4 20 570.92 18.68
 4 -4 -20 553.37 18.45
 4 4 -20 564.14 18.16
 4 4 -20 585.95 18.4
 4 -4 21 197.59 9.97
 -4 4 -21 211.42 9.01
 4 4 -21 218.12 9.69
 -4 -4 21 230.28 10.54
 -4 -4 -21 213.39 10.26
 4 4 21 225.03 10.1
 -4 -4 21 198.88 9.59
 -4 4 21 209.75 9.53
 -4 4 -21 199.8 9.45
 4 4 -21 203.52 9.47
 4 -4 -21 214 9.86
 4 -4 22 123.65 7.64
 -4 -4 22 123.85 7.66
 -4 4 -22 129.13 6.78
 -4 -4 -22 125.67 7.7
 -4 -4 22 125.12 8.09
 -4 -4 22 122.25 7.2
 -4 4 22 117.44 6.97
 4 -4 -22 120.07 7.16
 -4 4 -22 131.41 7.45
 4 4 22 115.21 7.14
 4 4 -22 113.56 6.86
 4 4 -22 121.82 7.07
 -4 -4 23 70.81 5.5
 -4 4 -23 72.45 5.54
 -4 -4 23 74.23 5.97
 4 -4 -23 74.1 5.62
 -4 -4 23 79.62 6.43
 4 4 23 74.01 5.63
 -4 -4 -23 86.07 6.39
 4 4 -23 61.56 5.12
 -4 4 23 77.76 5.67
 4 -4 23 68.98 5.76
 -4 4 -23 73.13 5.1
 4 4 -23 77.04 5.71
 4 4 -24 611.42 19.67
 4 4 24 637.25 20.19
 -4 -4 24 588.79 19.7
 4 -4 24 619.2 20.73
 4 -4 -24 569.58 19.5
 -4 -4 24 625.58 21.45
 -4 4 24 588.01 19.46
 -4 -4 -24 603.16 20.59
 -4 4 -24 621.62 18.78
 4 4 -24 602.27 19.67
 -4 -4 24 612.81 20.83
 -4 4 -24 593.77 19.65
 4 4 25 205.19 9.93
 -4 -4 -25 202.96 10.46
 4 -4 25 203.2 10.5
 4 4 -25 208.38 9.91
 -4 -4 25 210.86 10.62
 4 -4 -25 192.2 9.72
 -4 -4 25 217.29 11.18
 -4 -4 25 189.58 9.65
 -4 4 -25 197.56 8.96
 -4 4 25 199.75 9.67
 4 4 -25 199.31 9.74
 -4 4 -25 181.28 9.42
 -4 -4 26 51.25 5.4
 -4 -4 26 49.24 5.04
 4 4 -26 53.31 4.96
 -4 -4 26 44.12 4.51
 -4 -4 -26 48.75 5.04
 4 4 26 52.7 4.87
 -4 4 -26 52.37 4.4
 -4 4 -26 42.77 4.49
 4 -4 26 56.92 5.38
 4 4 -26 50.35 4.7
 -4 4 26 47.88 4.67
 4 -4 -26 48.27 4.68
 -4 -4 27 52.54 5.3
 4 -4 -27 64.23 5.33
 4 -4 27 42.89 4.88
 -4 -4 27 52.36 5.48
 -4 4 27 53.68 5.01
 -4 4 -27 47.47 4.29
 4 4 -27 55.21 5.05
 -4 4 -27 51.07 4.95
 4 4 27 50.2 4.84
 4 4 -27 42.96 4.44
 -4 -4 27 51.42 5.03
 -4 -4 -27 51.83 5.3
 4 4 -28 285.36 12.38
 -4 4 28 287.85 12.38
 -4 -4 28 298.84 13.68
 4 4 -28 258.28 11.9
 -4 4 -28 262.86 12.08
 4 -4 28 280.31 12.98
 -4 -4 -28 284.42 13.11
 -4 -4 28 280.88 12.51
 -4 4 -28 279.45 11.45
 -4 -4 28 294.28 13.34
 4 4 28 282.55 12.33
 4 -4 -28 278.05 12.44
 -4 -4 -29 35.51 4.57
 4 4 29 46.5 4.69
 -4 -4 29 33.49 4.48
 -4 4 29 42.29 4.58
 4 -4 29 41.48 4.93
 -4 4 -29 42.5 4.17
 4 4 -29 50.85 5.04
 4 -4 -29 35.95 4.33
 4 4 -29 48.75 4.79
 -4 -4 29 43.53 4.81
 -4 4 -29 41.21 4.56
 4 4 30 23.83 3.6
 -4 4 -30 28.48 3.94
 4 4 -30 19.78 3.45
 -4 4 -30 35.77 3.94
 -4 4 30 26.82 3.85
 -4 -4 30 25.86 3.92
 4 4 -30 21.94 3.67
 4 -4 -30 24.84 3.91
 -4 -4 -30 26.73 4.11
 4 4 -31 201.45 10.37
 -4 -4 -31 181.16 10.43
 -4 4 -31 183.61 9.23
 4 4 -31 192.6 10.05
 4 -4 -31 190.77 10.18
 -4 4 -31 167.82 9.65
 -4 4 31 192.55 10.07
 -4 -4 31 188.37 10.21
 4 4 31 189.38 9.98
 4 4 -32 361 15.04
 4 4 -32 371.67 15.23
 -4 -4 32 375.76 15.47
 -4 4 32 391.35 15.46
 4 -4 -32 372.29 15.35
 -4 4 -32 361.57 15.21
 4 4 32 383.37 15.25
 -4 -4 -32 385.93 16.26
 -4 4 -32 375.15 14.25
 -4 -4 33 72.16 6.34
 -4 4 33 89.35 6.82
 4 4 33 96.27 7.01
 4 4 -33 83.86 6.63
 4 -4 -33 85.24 6.79
 4 4 -33 87.42 6.79
 -4 -4 -33 86.04 7.2
 -4 4 -33 80.72 6
 -4 4 -33 79.32 6.6
 4 4 34 10.66 2.75
 -4 -4 -34 18.66 3.67
 -4 4 -34 13.45 2.82
 -4 -4 34 15.01 3.22
 -4 4 34 16.69 3.26
 4 4 -34 14.13 3.06
 4 4 -34 18.27 3.41
 4 -4 -34 16.55 3.4
 -4 4 -34 12.25 3.19
 4 4 -35 53.07 5.52
 -4 4 -35 45.55 5.25
 -4 -4 35 51.68 5.61
 -4 4 35 42.11 5.03
 4 4 -35 57.03 5.58
 4 -4 -35 51.88 5.46
 -4 4 -35 58.35 5.3
 -4 -4 -35 49.53 5.66
 4 4 35 56.49 5.5
 -4 4 -36 199.13 11.03
 -4 4 36 183.51 5.22
 -4 4 -36 203.82 10.22
 4 4 36 230.55 11.38
 4 4 -36 209.34 11.04
 -4 -4 -36 194.81 11.5
 -4 4 36 207.05 11.13
 4 4 -36 208.63 11.03
 -4 -4 36 200.18 11.13
 4 -4 -36 217.04 11.34
 4 4 37 64.76 5.97
 4 4 -37 55.44 5.68
 -4 -4 37 45.58 5.47
 -4 4 37 50.85 2.23
 4 -4 -37 64.74 6.21
 -4 4 -37 57.41 5.93
 4 4 -37 56.84 5.81
 -4 4 -37 52.06 5.11
 -4 4 37 55.63 5.79
 -4 4 -37 57.6 5.95
 -4 -4 -37 53.77 5.84
 -4 4 38 44.34 2.13
 4 4 -38 36.14 4.75
 -4 4 -38 52.27 5.78
 -4 4 -38 39.18 5.09
 -4 -4 -38 42.7 5.43
 4 -4 -38 40.43 5.16
 -4 4 38 41.06 5.21
 4 4 -38 40.68 5.19
 -4 -4 38 42.88 5.04
 4 4 38 39.27 4.9
 -4 -4 38 45.86 5.45
 -4 4 -38 49.93 5.13
 4 4 -39 36.57 4.91
 -4 4 -39 24.53 4.36
 -4 4 -39 23.66 3.82
 -4 -4 39 28.42 4.46
 -4 4 -39 31.99 4.8
 -4 4 39 24.12 1.71
 -4 4 39 23.16 4.18
 4 4 -39 24.03 4.14
 4 -4 -39 23.45 4.09
 -4 -4 39 23.96 3.93
 -4 -4 -39 26.24 4.55
 -4 4 40 129.18 4.56
 -4 4 -40 144.45 9.74
 4 4 -40 136.87 9.26
 -4 4 -40 136.47 8.5
 -4 -4 -40 144.25 9.81
 -4 -4 40 140.18 9.19
 4 -4 -40 147.24 9.53
 4 4 40 136.02 8.97
 -4 4 -41 15.45 3.5
 4 -4 -41 11.69 3.54
 -4 -4 -41 16.16 3.57
 -4 4 41 9.42 1.31
 4 4 41 19.86 3.98
 -4 -4 41 10.32 3.06
 -4 4 -41 10.12 2.81
 4 4 -41 13.34 3.51
 4 4 42 14.58 3.44
 4 4 -42 10.05 3
 -4 4 42 14.47 1.53
 -4 -4 -42 17.65 4.05
 -4 4 -42 22.02 4.3
 -4 4 -42 11.21 2.85
 4 -4 -42 17.88 3.79
 -4 -4 42 15.34 3.66
 4 4 43 83.73 7.27
 4 4 -43 66.96 6.59
 4 -4 -43 71.99 6.94
 -4 4 -43 66.1 6.14
 -4 4 43 66.08 3.26
 -4 -4 43 60.28 6.51
 -4 4 -43 71.05 7.16
 -4 -4 -43 66.41 6.86
 4 4 44 145.83 9.7
 -4 4 -44 142.04 10.13
 4 4 -44 147.54 9.91
 4 -4 -44 158.57 10.31
 -4 4 -44 146.79 9.16
 -4 -4 -44 122.74 9.53
 -4 -4 44 122.95 9.17
 -4 4 44 142.07 5.21
 4 4 -45 17.62 4.09
 -4 -4 45 18.81 4.08
 4 -4 -45 16.48 4.03
 -4 -4 -45 18.08 4.3
 -4 4 -45 19.24 4.27
 -4 4 45 17.63 1.93
 -4 4 -45 16.04 3.33
 4 4 46 16.11 3.82
 -4 4 -46 8.82 2.98
 -4 4 46 10.69 1.51
 4 -4 -46 4.52 3.02
 4 4 -46 8.98 3.41
 -4 -4 46 8.33 2.87
 -4 -4 -46 5.48 3
 4 4 47 31.38 4.78
 -4 4 -47 26.27 4.92
 4 -4 -47 19.7 4.5
 -4 4 47 23.56 5.17
 -4 -4 -47 26.35 4.8
 -4 4 47 25.06 2.23
 -4 -4 47 16.96 3.97
 4 4 -47 23.5 4.69
 -4 4 48 80.7 4.04
 -4 -4 -48 74.44 7.74
 4 4 48 88.05 7.6
 -4 4 48 78.74 8.56
 -4 4 -48 71.63 7.52
 4 4 -48 69.81 7.36
 -4 -4 48 73.5 7.36
 4 -4 -48 68.87 7.4
 4 4 -49 28.41 4.86
 -4 4 49 23.53 5.02
 -4 -4 -49 21.65 4.49
 -4 4 49 23.76 2.3
 4 -4 -49 19.73 4.57
 -4 -4 49 16.21 3.79
 -4 4 -49 30.1 5.23
 -4 4 -50 9.41 3.52
 4 4 50 13.18 3.44
 4 4 -50 11.02 3.6
 -4 -4 -50 8.02 3.48
 -4 -4 50 2.04 2.68
 4 -4 -50 4.84 2.96
 -4 4 50 3.53 2.67
 4 4 -51 15.41 4.29
 -4 4 51 17.15 4.57
 -4 4 -51 14.65 4.21
 -4 -4 -51 14.02 4
 -4 -4 51 13.79 3.85
 4 -4 -51 14.07 3.93
 4 4 51 14.65 3.76
 -4 4 52 52.01 7.43
 -4 -4 -52 54.09 6.79
 -4 4 -52 53.71 7
 4 4 52 61.88 6.65
 4 4 -52 60.5 7.13
 4 -4 -52 59.35 7.06
 -4 -4 52 52.88 6.49
 -4 -4 53 10.82 3.52
 4 4 53 13.03 3.47
 4 4 -53 8.65 3.71
 -4 4 -53 6.07 3.4
 -4 -4 -53 4.59 2.83
 4 -4 -53 7.99 3.61
 -4 4 53 9.13 3.8
 -4 4 -54 3.86 3.3
 4 4 54 3.95 2.88
 -4 -4 -54 0.78 3.24
 -4 -4 54 9.53 3.21
 4 4 -54 2.93 3.28
 4 -4 -54 5.9 3.07
 -4 4 54 4.66 2.95
 4 4 -55 15.62 4.15
 4 -4 -55 20.15 4.63
 -4 -4 -55 15.08 4.02
 4 4 55 20.63 4.13
 -4 4 -55 17.35 4.47
 -4 -4 55 11.89 3.77
 4 4 -56 38.33 6.13
 4 4 56 34.24 5.26
 -4 4 -56 39.94 6.24
 -4 -4 -56 37 5.94
 -4 -4 56 37 5.72
 4 -4 -56 31.05 5.46
 4 4 57 9.48 3.36
 -4 -4 57 9.94 3.73
 4 4 58 4.09 2.76
 -4 -4 58 2.32 2.45
 4 4 59 13.74 3.88
 -4 -4 59 3.13 2.99
 -4 -4 60 20.51 4.84
 4 4 60 21.45 4.64
 -4 -4 61 7.15 3.22
 4 4 61 5.56 2.9
 4 4 62 1.4 2.31
 4 4 63 8.46 3.23
 0 5 0 8.85 0.87
 5 0 0 12.59 1.9
 0 -5 0 12.61 1.82
 0 5 -1 0.75 0.31
 -5 0 1 1.83 0.92
 0 -5 -1 0.95 0.72
 5 0 1 0.28 0.81
 0 5 1 0.85 0.43
 5 0 -1 0.28 0.71
 5 0 -2 16.45 2.21
 -5 0 2 13.65 2
 -5 0 2 15 2.28
 0 -5 -2 16.09 2.03
 0 5 2 13.75 1.31
 5 0 2 13.84 2.05
 5 0 -3 5.79 1.41
 -5 0 3 10.1 1.88
 0 -5 -3 9.23 1.58
 5 0 3 9.4 1.76
 -5 0 3 12.48 1.88
 0 5 3 9.74 1.13
 -5 0 4 0.93 0.93
 0 5 4 1.51 0.54
 5 0 4 0.3 0.75
 5 0 -4 1.92 1.05
 0 -5 -4 1.95 0.95
 -5 0 4 0.77 0.69
 0 5 5 5.13 0.97
 5 0 5 4.57 1.34
 -5 0 5 5.61 1.44
 -5 0 5 5.54 1.44
 0 -5 -5 3.99 1.16
 0 -5 5 7.38 1.71
 5 0 -5 4.94 1.39
 0 -5 6 11.63 2.13
 5 0 -6 8.73 0.73
 0 5 -6 9.35 0.75
 -5 0 -6 7.58 0.76
 0 -5 -6 7.9 1.35
 0 5 6 8.11 1.25
 0 -5 -6 7.53 0.7
 -5 0 6 8.09 1.74
 5 0 6 9.75 1.83
 -5 0 6 7.82 1.53
 5 0 -6 7.21 1.55
 -5 0 -7 24.51 1.5
 0 5 7 17.69 1.9
 -5 0 7 21.1 2.66
 5 0 -7 20.08 1.3
 5 0 -7 21.64 2.5
 0 -5 -7 19.89 2.05
 0 -5 -7 21.58 1.32
 0 5 -7 23.87 1.38
 5 0 7 24.43 2.82
 0 -5 7 25.45 3.07
 -5 0 7 21.26 2.38
 0 5 -8 58.71 2.5
 -5 0 -8 59.43 2.68
 0 -5 -8 58 2.53
 -5 0 8 54.07 4.3
 0 -5 8 63.62 4.83
 5 0 -8 61.94 2.61
 5 0 8 59.36 4.49
 5 0 -8 50.33 3.91
 0 -5 -8 57.24 3.53
 -5 0 8 54.88 3.89
 0 5 8 49.43 3.34
 5 0 9 169.19 8.2
 0 -5 9 166.52 8.34
 5 0 -9 176.18 5.46
 -5 0 -9 158.4 5.38
 5 0 -9 167.25 7.6
 0 -5 -9 166.67 6.47
 0 5 9 160.99 6.66
 0 -5 -9 163.69 5.24
 -5 0 9 162.99 7.17
 -5 0 9 156.65 7.73
 5 0 -9 169.79 8.3
 0 5 -9 146.75 5.14
 0 -5 10 0.37 1
 5 0 10 0.69 0.94
 -5 0 10 0.65 0.82
 0 5 10 0.67 0.68
 5 0 -10 0.24 0.59
 -5 0 10 -0.25 0.76
 5 0 -10 1.75 0.94
 5 0 -10 0.29 0.91
 0 -5 -10 0.12 0.41
 -5 0 -10 -0.13 0.49
 0 5 -10 -0.11 0.45
 0 -5 -10 -0.18 0.66
 5 0 -11 74.86 4.9
 0 -5 -11 72.53 3.35
 0 5 11 73.33 4.43
 -5 0 -11 66.55 3.45
 5 0 -11 69.5 3.4
 -5 0 11 69.34 4.96
 0 -5 -11 81.53 4.01
 0 5 -11 74.75 3.39
 5 0 -11 75.16 5.32
 5 0 11 74.52 5.32
 -5 0 11 76.85 4.64
 0 -5 11 72.33 5.31
 0 -5 -12 67.55 3.58
 5 0 -12 65.28 5
 5 0 -12 63.17 3.33
 5 0 -12 57.44 4.29
 0 -5 12 61.22 4.91
 0 5 -12 58.2 3.08
 -5 0 -12 61.13 3.37
 -5 0 12 56.89 4.53
 0 -5 -12 61.9 3.18
 0 5 12 57.17 4.01
 -5 0 12 62.15 4.18
 0 -5 -13 7.71 1.23
 -5 0 -13 10.85 1.49
 5 0 -13 6.96 1.89
 5 0 -13 8.31 1.31
 5 0 -13 9.11 1.87
 0 -5 13 10.73 2.14
 0 5 13 10.97 1.83
 -5 0 13 8.2 1.67
 0 -5 -13 10.45 1.4
 -5 0 13 12.58 2.19
 0 5 13 10.33 1.41
 0 5 -13 9.85 1.31
 -5 0 14 0.26 0.82
 0 -5 14 0.4 1.26
 5 0 -14 0.18 0.65
 -5 0 -14 0.38 0.79
 0 -5 -14 0.51 0.71
 -5 0 14 -0.35 1.16
 0 5 -14 -0.17 0.73
 0 5 14 -0.28 0.89
 0 -5 -14 -0.33 0.57
 0 5 14 0.16 0.52
 5 0 -14 -0.75 1.34
 0 5 15 1.48 1.13
 5 0 -15 5.27 1.22
 0 -5 15 0.81 1.35
 -5 0 -15 4.28 1.17
 0 5 -15 3.43 0.92
 0 5 15 4.16 0.96
 0 -5 -15 5.14 1.05
 -5 0 15 6.8 1.81
 5 0 -15 4.19 1.54
 -5 0 15 4.19 1.32
 0 5 -15 3.52 1.21
 0 5 16 1.28 0.67
 0 5 16 -0.62 1.11
 5 0 -16 0.42 0.66
 -5 0 -16 1.09 0.75
 5 0 -16 -0.39 1.22
 0 5 -16 1.36 0.74
 -5 0 16 0.73 1.21
 0 -5 -16 0.98 0.65
 -5 0 16 0.27 0.88
 0 5 -16 0.36 0.77
 -5 0 17 5.08 1.33
 5 0 -17 6.47 1.4
 -5 0 -17 8.59 1.54
 0 -5 -17 6.3 1.29
 0 5 17 7.99 1.3
 0 5 -17 6.02 1.34
 0 5 -17 5.85 1.72
 -5 0 17 8.21 1.99
 0 -5 17 7.62 2.1
 0 5 17 5.53 1.5
 5 0 -17 8.61 1.98
 0 5 18 9.52 1.99
 -5 0 18 11.4 2.16
 0 -5 18 9.94 2.31
 0 5 -18 13.43 2.5
 5 0 -18 13.49 1.96
 -5 0 -18 13.53 1.97
 0 5 -18 10.59 1.7
 0 5 18 14.7 1.6
 0 -5 18 11.2 1.17
 -5 0 18 14.59 2.14
 5 0 -18 14.83 2.58
 0 -5 -18 11.17 1.67
 -5 0 19 3.11 1.28
 0 5 19 1.06 0.89
 -5 0 19 3.04 1.29
 0 -5 19 2.22 1.53
 0 -5 -19 2.13 1.01
 -5 0 -19 1.3 1.02
 0 -5 19 2.64 0.72
 5 0 -19 4.49 1.56
 0 5 -19 0.47 0.77
 0 5 -19 3.8 1.31
 5 0 -19 1.25 0.99
 0 5 19 2.1 0.79
 5 0 -20 4.18 1.55
 0 -5 20 1.82 1.51
 5 0 -20 2.12 1.13
 -5 0 20 4.43 1.49
 0 5 -20 1.48 0.91
 0 -5 20 2.13 0.69
 -5 0 20 3.38 1.32
 0 5 -20 5.79 1.65
 0 5 20 5.16 1.76
 0 -5 -20 2.5 1.12
 0 5 20 2.76 0.91
 -5 0 -20 3.01 1.31
 -5 0 21 2.87 1.57
 0 -5 21 4.23 1.74
 5 0 -21 3.06 1.3
 -5 0 21 4.88 1.48
 -5 0 -21 5.45 1.67
 0 5 21 3.67 0.97
 0 -5 -21 1.06 0.98
 5 0 -21 4.68 1.63
 0 5 -21 6.33 1.73
 0 5 -21 5.97 1.42
 0 5 21 2.68 1.47
 0 -5 21 3.24 0.87
 0 5 -22 -0.4 1.21
 -5 0 22 -0.42 1.2
 0 -5 22 0.48 0.8
 -5 0 -22 -0.6 1.28
 -5 0 22 -0.58 1.21
 0 5 22 0.4 0.93
 5 0 -22 0.43 1.17
 0 5 -22 -0.55 1.01
 0 -5 -22 -1.66 1.09
 0 5 22 0.34 0.72
 0 -5 22 -0.32 0.69
 5 0 -22 -0.58 1.34
 -5 0 23 4.69 1.51
 -5 0 -23 1.57 1.24
 0 -5 23 6.44 2.12
 0 5 -23 2.05 1.57
 5 0 -23 -0.31 1.24
 5 0 -23 5.76 1.79
 0 -5 -23 4.94 1.54
 0 -5 23 3.36 0.94
 0 5 23 4.11 1.02
 0 5 23 3.3 1.67
 0 5 -23 2 1.16
 -5 0 23 2.59 1.65
 -5 0 24 1.33 1.4
 0 5 24 1.28 1.41
 0 -5 24 -0.19 0.75
 5 0 -24 0.45 0.96
 0 5 -24 -0.3 0.9
 0 -5 24 -0.5 0.96
 5 0 -24 2.55 40.51
 0 -5 -24 0.61 1.08
 -5 0 -24 -0.65 1.29
 0 5 24 -0.71 0.74
 -5 0 24 2.4 1.15
 0 5 -24 0.42 1.33
 0 -5 25 4.52 1.23
 0 -5 25 2.55 1.29
 0 -5 -25 5.39 1.66
 0 5 -25 5.93 1.69
 5 0 -25 3.65 1.55
 -5 0 -25 4.08 1.66
 0 5 25 5.74 1.79
 5 0 -25 6.88 1.86
 -5 0 25 6.76 1.55
 0 5 -25 3.46 1.85
 -5 0 25 5.82 1.87
 0 5 25 5.62 1.14
 0 -5 26 15.78 3.27
 0 5 -26 13.33 2.42
 5 0 -26 10.78 2.51
 -5 0 -26 16.27 2.65
 5 0 -26 15.52 2.59
 -5 0 26 14.09 2.22
 0 -5 26 15.79 1.98
 -5 0 26 17.07 2.97
 0 5 -26 14.99 2.93
 0 -5 -26 14.53 2.38
 0 5 26 14.56 1.81
 0 5 26 12.74 2.62
 0 5 -27 1.36 1.43
 0 5 27 0.77 0.8
 5 0 -27 -0.48 1.44
 -5 0 -27 0.37 1.26
 0 5 -27 -0.34 1.48
 5 0 -27 0.36 1.18
 0 -5 27 -0.54 1.79
 -5 0 -27 0.91 1.56
 -5 0 27 -0.32 1.4
 0 -5 -27 1.72 1.18
 0 -5 27 0.47 0.8
 -5 0 27 1.42 1.35
 0 5 27 1.41 1.35
 0 5 -28 10.54 2.23
 0 -5 28 8.87 2.65
 5 0 -28 8.16 2.13
 -5 0 -28 9.49 2.3
 -5 0 28 9.13 2.03
 5 0 -28 10.71 2.55
 0 5 -28 11.55 2.62
 0 5 28 8.25 2.5
 -5 0 28 15.53 2.86
 -5 0 -28 8.77 2.42
 0 -5 28 9.1 1.69
 0 -5 -28 11.4 2.26
 0 5 28 8.29 1.46
 0 5 29 71.65 4.03
 0 -5 29 71 6.45
 -5 0 -29 78.14 5.78
 -5 0 -29 75.32 6.09
 5 0 -29 72.58 5.47
 5 0 -29 64.29 5.86
 -5 0 29 69.25 5.05
 0 -5 -29 73.61 5.39
 0 5 -29 72.52 5.35
 0 5 -29 71.23 5.99
 0 -5 29 70.79 4.48
 0 5 29 65.54 5.98
 -5 0 29 67.11 5.98
 0 5 -30 14.83 3.19
 -5 0 30 18.06 2.87
 0 -5 30 16.65 2.37
 5 0 -30 26.56 3.89
 -5 0 -30 23.11 3.33
 0 -5 30 22.73 3.67
 0 5 30 25.77 3.77
 -5 0 -30 22.43 3.55
 0 5 -30 24.13 3.21
 5 0 -30 18.65 3.01
 -5 0 30 22.95 3.73
 0 -5 -30 20.27 2.95
 0 5 30 18.38 2.16
 0 -5 -31 24.93 3.36
 -5 0 31 35.62 3.68
 0 -5 31 32.68 4.5
 0 5 -31 24.99 3.54
 -5 0 -31 26.31 3.65
 0 5 -31 25.37 3.27
 -5 0 -31 26.91 3.97
 0 -5 31 26.93 2.95
 5 0 -31 20.37 3.57
 -5 0 31 21.33 3.66
 0 5 31 29.67 4.18
 5 0 -31 24.13 3.4
 0 5 31 29.61 2.66
 0 5 -32 55.16 4.9
 -5 0 -32 50.99 5.36
 5 0 -32 69.87 6.16
 0 5 -32 58.57 5.47
 0 5 32 50.58 5.5
 -5 0 32 59.19 4.77
 5 0 -32 52.8 5.11
 0 -5 32 63.1 6.35
 0 -5 -32 60.52 5.09
 0 5 32 58.04 3.75
 0 -5 32 56.43 4.33
 -5 0 -32 52.52 5.01
 -5 0 32 61.03 6
 0 5 33 37.87 4.73
 -5 0 33 43.61 5.04
 5 0 -33 44.8 4.67
 -5 0 -33 34.11 4.13
 0 -5 33 35.23 4.96
 0 5 -33 39.81 4.76
 0 -5 -33 42.6 4.41
 -5 0 33 32.1 3.78
 0 5 -33 37.44 4.14
 0 -5 33 38.6 3.6
 0 5 33 32.49 2.9
 5 0 -33 37.67 4.61
 -5 0 -33 40.09 4.79
 -5 0 -34 25.94 3.58
 0 5 -34 20.87 3.79
 -5 0 -34 23.17 3.79
 5 0 -34 25.06 4.11
 0 -5 -34 23.5 3.4
 0 -5 34 20.86 4.2
 -5 0 34 27.81 3.62
 5 0 -34 13.88 2.93
 0 5 34 19.73 2.39
 -5 0 34 26.53 4.04
 0 -5 34 22.91 2.95
 0 5 34 26.89 4.04
 0 5 -34 15.87 3.01
 5 0 -35 49.2 5.04
 0 5 35 47.54 3.59
 0 5 35 49.25 5.61
 0 -5 35 57.52 6.23
 -5 0 35 69.23 6.4
 0 -5 -35 53.88 5.09
 -5 0 35 51.11 4.56
 0 5 -35 48.15 4.83
 5 0 -35 46.63 5.29
 0 -5 35 48.82 4.27
 -5 0 -35 52.21 5.68
 -5 0 -35 50.58 5.17
 0 5 -35 49.9 5.42
 -5 0 -36 19.2 3.64
 0 5 36 15.05 3.41
 5 0 -36 14.63 3.2
 -5 0 -36 10.09 2.73
 0 -5 36 17.75 2.79
 0 -5 36 17.14 3.68
 0 5 -36 16.21 3.4
 0 -5 -36 13.87 2.94
 -5 0 36 19.55 3.01
 5 0 -36 16.82 3.24
 -5 0 36 17.41 3.47
 0 5 -36 11.84 2.8
 0 5 36 13.87 2.11
 0 5 -37 0.94 1.67
 0 5 -37 -0.55 2.35
 5 0 -37 -0.59 1.95
 5 0 -37 1.94 1.96
 -5 0 -37 -0.99 2.31
 0 5 37 -0.62 2.12
 -5 0 37 1.17 1.9
 -5 0 37 2.36 1.78
 0 -5 37 0.37 1.45
 -5 0 -37 0.56 1.84
 0 5 37 1.27 1.26
 0 -5 -37 0.95 1.76
 0 5 38 12.5 2.07
 5 0 -38 12.49 2.87
 -5 0 -38 13.13 3.1
 -5 0 38 13.96 2.65
 -5 0 38 15.1 3.22
 -5 0 -38 11.39 3.09
 0 5 38 12.01 3.15
 0 5 -38 17.35 3.2
 0 -5 -38 9.26 2.56
 0 5 -38 14.52 3.3
 5 0 -38 12.02 2.82
 0 -5 38 13.02 2.6
 5 0 -39 8.68 2.63
 0 5 -39 11.85 3.06
 -5 0 39 8.55 2.37
 0 5 39 11.62 3.21
 0 5 39 8.03 1.78
 -5 0 -39 5.7 2.43
 5 0 -39 11.63 2.93
 0 -5 -39 10.99 2.94
 -5 0 -39 9.2 2.96
 0 -5 39 13.88 2.63
 5 0 -40 3.13 2.17
 -5 0 -40 3.2 2.1
 0 5 40 3.87 1.45
 5 0 -40 3.74 2.73
 -5 0 40 0.83 1.68
 0 -5 40 4.92 2.07
 0 5 40 3.96 2.27
 0 5 -40 1.52 1.99
 0 -5 -40 3.08 1.9
 0 5 41 3.69 1.39
 0 -5 -41 4.75 2.31
 5 0 -41 3.73 2.22
 -5 0 -41 4.89 2.6
 -5 0 41 5.51 2.07
 5 0 -41 3.82 2.27
 0 -5 41 4.22 1.85
 0 5 41 6.09 2.74
 0 5 -41 6.23 2.67
 5 0 -42 -1.64 2.44
 -5 0 42 0.43 1.3
 5 0 -42 2.59 1.96
 -5 0 -42 -0.55 2.25
 0 -5 42 -2.62 2.08
 0 5 42 1.38 1.98
 0 -5 -42 0.54 1.71
 0 5 -42 2.13 1.76
 0 5 42 0.58 1.07
 0 5 43 7.43 1.93
 0 -5 43 6.29 2.27
 -5 0 43 7.92 2.34
 5 0 -43 3.89 2.37
 -5 0 -43 3.4 2.36
 0 -5 -43 6.66 2.65
 5 0 -43 7.27 2.6
 0 5 -43 4.37 2.5
 0 5 -44 7.28 2.93
 0 -5 44 6.46 2.38
 -5 0 44 13.88 3.23
 5 0 -44 5.39 2.81
 0 -5 -44 7.38 2.87
 0 5 44 6.7 2
 0 5 45 19.94 2.9
 0 5 -45 17.18 3.61
 -5 0 45 28.26 3.94
 0 -5 45 18.97 3.53
 -5 0 -45 25.85 4.87
 0 -5 -45 21.48 4.13
 -5 0 45 20.36 4.32
 5 0 -45 21.23 4.45
 0 5 -46 -0.59 2.3
 0 5 46 -0.64 1.9
 0 -5 -46 2.37 2.19
 -5 0 46 9.27 2.93
 0 -5 46 -1.94 2.36
 -5 0 -46 0.73 2.31
 5 0 -46 7.67 2.82
 -5 0 46 -0.8 2.4
 5 0 -47 24.11 4.76
 0 5 47 22.82 3.2
 0 5 -47 12.52 3.39
 -5 0 -47 17.81 4.55
 0 -5 47 21.85 3.81
 0 -5 -47 18.08 4.01
 -5 0 47 22.63 4.71
 -5 0 47 23.54 3.73
 0 5 48 17.63 3.04
 -5 0 48 17.21 3.34
 -5 0 48 12.33 3.93
 5 0 -48 23.1 4.78
 -5 0 -48 18.92 4.52
 0 5 -48 12.15 3.29
 0 -5 -48 7.4 3.13
 0 -5 48 12.23 2.97
 0 5 49 5.44 2.06
 0 -5 -49 3.78 2.55
 -5 0 49 10.19 2.62
 -5 0 -49 3.84 2.54
 5 0 -49 6.6 3.13
 -5 0 49 1.68 2.54
 0 -5 49 6.77 2.49
 0 5 -49 1.24 2.3
 0 -5 50 2.65 2.09
 0 5 50 2.77 1.78
 -5 0 -50 0.78 2.35
 -5 0 50 10.35 2.86
 0 -5 -50 1.93 2.53
 0 5 -50 -0.63 2.64
 5 0 -50 3.73 2.76
 -5 0 50 5.18 3.19
 0 5 51 11.23 2.63
 0 -5 51 9.76 2.94
 -5 0 -51 7.88 3.77
 5 0 -51 9.08 3.55
 -5 0 51 11.44 3.76
 0 5 -51 11.7 3.57
 0 -5 -51 15.17 3.68
 -5 0 51 20.48 3.54
 0 -5 -52 10.77 3.47
 -5 0 -52 11.98 3.97
 -5 0 52 15.19 3.59
 0 -5 52 10.5 3.04
 -5 0 52 8.05 3.83
 5 0 -52 13.04 3.88
 0 5 52 8.2 2.24
 0 5 -52 9.96 3.42
 -5 0 53 8.21 2.69
 0 5 53 7.23 2.1
 0 -5 -53 4.82 2.94
 0 5 -53 5.43 2.97
 -5 0 -53 2.43 2.79
 5 0 -53 6.23 3.41
 -5 0 53 8.16 3.57
 0 -5 53 6.78 2.81
 0 -5 54 0.57 2.19
 0 5 54 4.77 1.71
 -5 0 -54 -1.65 3.05
 5 0 -54 -3.16 3.53
 -5 0 54 2.77 2.64
 0 -5 -54 -2.11 3.28
 0 5 -54 -3.46 3.43
 0 5 55 13.34 2.58
 -5 0 -55 9.21 3.84
 0 -5 -55 7.85 3.61
 5 0 -55 5.61 3.34
 -5 0 55 9.39 3.91
 0 -5 55 8.2 2.97
 0 5 -55 15.5 4.15
 -5 0 56 8.58 3.64
 0 5 -56 10.03 3.69
 0 -5 56 9.59 2.98
 0 -5 -56 3.63 2.69
 0 5 56 13.49 2.54
 0 -5 -57 3.7 2.92
 0 -5 57 6.75 2.75
 0 5 -57 5.83 3.04
 -5 0 57 6.74 3.32
 0 5 -58 -2.23 3.09
 0 -5 -58 -3 3.79
 0 -5 58 2.5 2.67
 0 -5 59 4.46 2.43
 -5 -1 0 104.75 6.16
 5 1 0 90.42 5.65
 -1 -5 0 102.66 5.74
 -1 5 0 89.4 3.52
 5 -1 0 93.95 5.31
 -1 -5 0 87.65 3.5
 -1 5 -1 327.56 8.55
 -1 -5 1 348.41 11.98
 -1 5 1 299.36 8.86
 -1 -5 -1 323.1 8.98
 -5 -1 1 315.61 11.88
 5 1 1 310.19 11.76
 5 -1 -1 301.71 11.01
 -1 -5 -1 313.18 11.35
 5 -1 1 328.67 11.4
 5 1 -1 333.51 12.02
 -1 -5 1 342.08 8.6
 -1 -5 -2 1693.99 40.77
 -1 -5 2 1746.64 41.39
 -5 -1 2 1688.99 41.69
 -1 -5 2 1744.97 36.66
 5 1 2 1726.14 41.61
 5 1 -2 1712.99 41.49
 -1 -5 -2 1631.12 37.72
 -1 5 2 1715.54 37.74
 5 -1 -2 1688.34 40.35
 5 -1 3 533.7 16.66
 -1 5 3 570.15 14.41
 5 -1 -3 572.11 16.4
 -1 -5 3 538.25 12.83
 -1 5 -3 546.61 12.53
 -1 -5 3 521.97 16.91
 -1 -5 3 539.85 12.47
 -1 -5 -3 544.8 16.45
 -1 -5 -3 542.1 12.48
 5 1 -3 562.05 17.22
 5 1 3 584.84 17.53
 -5 -1 3 560.92 17.42
 -1 -5 -3 569.67 14.4
 -1 5 3 556.3 12.5
 5 -1 4 134.3 6.67
 -1 -5 4 118.38 6.57
 -1 -5 -4 130.27 3.74
 5 -1 -4 139 6.37
 -1 5 4 127.58 3.74
 -1 -5 -4 130.84 5.1
 1 -5 -4 121.78 5.36
 -5 -1 4 120.86 6.74
 -1 -5 4 127.31 7.14
 -1 -5 -4 133.68 6.39
 5 1 -4 130.87 6.81
 -1 -5 4 122.73 3.61
 -1 -5 4 124.94 3.71
 5 1 4 124 6.67
 -1 5 4 129.74 5.09
 -5 -1 4 122.09 6.49
 -1 5 -5 244.33 6.23
 5 1 5 204.83 9.23
 5 -1 5 241.71 9.68
 -1 -5 -5 216.07 8.66
 -1 5 5 214.88 7.54
 -1 -5 -5 212.82 7.51
 -5 -1 5 217.47 9.17
 -5 -1 5 208.78 9.39
 5 1 -5 243.66 9.74
 1 5 5 239.18 7.71
 -1 5 5 217.96 6.07
 -1 -5 5 242.25 10.32
 1 -5 -5 235.12 7.89
 -1 -5 -5 221.5 6.06
 5 -1 -5 214.36 8.58
 -1 -5 5 243.52 6.22
 5 -1 6 1306.99 32.85
 1 -5 -6 1275.82 28.5
 -1 -5 6 1248.54 28.38
 -1 -5 -6 1311.56 30.48
 -5 -1 6 1259.33 33.04
 1 -5 -6 1239.68 30.11
 -1 5 6 1266.05 28.38
 5 -1 -6 1296.31 31.8
 5 1 -6 1269.7 33.03
 -1 5 -6 1279.34 28.41
 -1 5 6 1263.01 30.4
 -1 -5 -6 1284.4 31.85
 1 5 6 1252.67 30.29
 5 1 6 1259.61 33.14
 -5 -1 6 1245.24 32.5
 -1 -5 -6 1295.89 28.39
 -1 -5 6 1261.44 33.74
 1 5 -6 1258.42 28.38
 5 -1 -7 294.1 10.22
 -5 -1 7 291.32 10.83
 -1 -5 -7 298.84 7.85
 -1 5 -7 283.5 7.82
 5 1 -7 275.31 7.76
 1 5 -7 287.45 7.78
 -1 5 7 281.66 9.38
 -5 1 7 267.82 9.66
 -5 -1 7 290.73 11.18
 1 -5 -7 292.56 8.92
 5 1 -7 276.04 10.96
 -5 1 -7 278.64 7.92
 -1 5 7 287.06 7.78
 -1 -5 7 288.07 11.62
 -1 -5 -7 283.26 9.32
 -1 -5 -7 294.02 10.29
 1 5 7 268.17 9.14
 5 1 7 298.38 11.46
 1 -5 -7 284.52 7.89
 -1 -5 7 288.41 7.85
 -1 5 -8 69.44 3.1
 1 5 8 67.65 3.94
 -1 -5 8 69.36 5.29
 -1 -5 8 72.54 3.12
 -1 5 8 71.62 3.08
 -1 -5 -8 65.93 2.98
 -1 5 8 64.52 3.94
 -5 1 8 73.12 4.24
 -5 -1 8 71.54 5.01
 5 1 -8 65.13 4.83
 5 1 8 67.06 4.89
 1 -5 -8 75.25 3.56
 -5 -1 8 75.86 4.9
 1 -5 -8 62.74 3.04
 -1 -5 -8 68.49 4.3
 -5 1 -8 72.05 3.2
 -1 -5 -8 73.27 4.04
 5 -1 -8 71.6 4.44
 1 5 8 77.05 4.47
 1 5 -8 61.67 2.93
 5 1 -8 68.82 3.02
 1 -5 -9 661.24 16.95
 -1 5 9 670.44 18.48
 -1 -5 9 649.91 16.56
 -1 5 9 652.57 16.52
 1 5 9 691.33 18.77
 1 5 -9 672.11 16.5
 1 -5 -9 674.48 16.63
 -5 1 -9 670.22 16.74
 1 5 9 681.29 18.45
 -5 -1 9 641.63 19.96
 5 -1 -9 687.83 18.92
 5 1 -9 666.11 16.63
 5 1 -9 684.71 20.33
 -5 1 9 692.67 18.55
 -1 -5 9 690.18 21.01
 -1 5 -9 695.09 16.6
 -1 -5 -9 683.47 18.81
 -1 -5 -9 674.46 18.32
 -5 -1 9 658.64 19.72
 -1 -5 -9 671.01 16.53
 5 1 9 689.08 20.63
 5 1 -10 2259.83 50.29
 1 5 10 2335.97 52.53
 -1 5 -10 2207.65 50.2
 -1 5 10 2256.34 50.23
 -1 -5 -10 2292.33 50.23
 1 -5 -10 2272.83 50.23
 5 -1 -10 2302.89 55.06
 5 1 10 2281.48 54.8
 -1 -5 -10 2278.35 52.42
 1 5 10 2239.8 52.24
 5 1 -10 2289.6 54.44
 1 5 -10 2265.46 50.18
 -5 -1 10 2291.67 53.97
 -5 -1 10 2224.7 54.29
 5 -1 -10 2271.69 52.72
 1 -5 -10 2264.71 50.37
 -5 1 10 2212.25 52.03
 -5 1 -10 2252.27 50.4
 -1 5 10 2243.98 52.48
 -1 -5 -10 2260.68 52.18
 -1 -5 10 2274.7 55.19
 -1 -5 10 2220.82 50.3
 -5 1 -11 567.99 15.43
 -1 -5 11 602.81 15.32
 -1 5 11 608.73 15.29
 -1 -5 -11 583.52 15.16
 5 1 -11 580.81 15.18
 1 -5 -11 584.35 15.23
 1 5 -11 571.99 15.14
 -5 1 11 574.11 16.37
 -5 -1 11 596.51 17.96
 5 -1 -11 571.55 18.75
 5 -1 -11 609.41 17.23
 1 5 11 598.58 17.1
 5 1 11 584.47 18.84
 -1 5 11 573.18 16.99
 1 -5 -11 582.53 14.71
 1 5 11 585.55 16.63
 -1 -5 -11 586.81 16.75
 -5 -1 11 588.34 18.41
 -1 -5 -11 580.41 16.82
 -1 -5 11 571.99 18.86
 5 1 -11 579.12 18.46
 -1 5 -11 607.45 15.27
 -1 -5 12 37.79 3.89
 1 5 12 35.58 3.01
 -1 5 12 41.42 2.7
 -1 -5 12 39.69 2.65
 -1 -5 -12 40.72 2.66
 1 5 -12 41.49 2.69
 -1 -5 -12 40.73 3.24
 5 -1 -12 48.31 4.37
 -1 -5 12 40.48 1.64
 -5 -1 12 33.93 3.58
 1 -5 -12 42.94 2.76
 -1 5 -12 40.19 2.64
 -5 1 -12 38.35 2.72
 1 -5 -12 37.28 2.19
 -5 -1 12 44.33 3.88
 5 1 -12 42.47 4.04
 -5 1 12 40.89 3.12
 5 1 -12 37.64 2.68
 -1 5 12 40.63 3.39
 -1 -5 -12 43.41 3.43
 5 -1 -12 41.92 3.41
 1 5 12 41.66 3.42
 5 1 12 40.02 3.99
 5 1 13 342.29 13.08
 -5 1 -13 357.93 10.71
 1 5 -13 350.35 10.3
 -1 -5 -13 336.44 10.25
 5 -1 -13 332.4 13.11
 -1 5 -13 350.9 10.35
 -5 -1 13 339.92 12.75
 -5 -1 13 338.05 12.21
 1 -5 -13 338.05 9.2
 5 -1 -13 347.07 11.66
 1 -5 -13 335.76 10.35
 1 5 13 342.87 11.15
 -1 5 13 337.34 11.88
 5 1 -13 338.53 10.44
 -1 -5 -13 349.53 11.3
 -1 -5 13 332.46 8.4
 -1 5 13 336.11 10.27
 1 5 13 348.1 11.91
 -1 -5 -13 356.8 11.86
 -5 1 13 325.87 10.86
 -1 -5 13 335.18 13.29
 -1 -5 -14 1165.11 29.96
 -1 -5 -14 1119.24 28.92
 1 -5 -14 1143.52 28.12
 1 5 -14 1192.84 27.94
 -1 5 14 1165.85 28.12
 -1 5 -14 1184.16 28.15
 1 5 14 1180.21 30.33
 5 1 14 1183.83 31.86
 5 -1 -14 1142.61 29.56
 -5 1 14 1139.68 28.68
 1 5 14 1152.94 28.84
 5 1 -14 1163.08 28.23
 -5 -1 14 1142.18 30.42
 -1 -5 14 1142.96 25.95
 -1 -5 -14 1221.47 28.1
 -5 1 -14 1142.29 28.36
 5 -1 -14 1185.69 31.97
 -1 -5 14 1105.83 31.85
 -5 -1 14 1145.18 31.37
 -1 5 14 1155.99 30.23
 5 1 15 287.3 12.13
 1 5 -15 292.93 9.51
 5 -1 -15 311.57 12.33
 5 1 -15 299.05 9.74
 -5 -1 15 300.02 11.93
 -1 -5 -15 285.57 9.52
 -1 -5 -15 287.64 10.82
 -1 -5 15 283.37 12.17
 1 -5 -15 287.09 9.56
 1 5 15 290.38 9.92
 -1 -5 15 291.01 7.88
 -5 -1 15 296.23 11.26
 1 5 15 291.09 11.04
 -5 1 15 285.48 9.81
 -1 5 15 289.51 11.03
 -5 1 -15 294.27 9.85
 -1 5 -15 288.68 9.49
 -1 5 -15 296.79 11.8
 -5 -1 16 0.63 0.95
 -5 -1 16 2.22 1.36
 -1 -5 16 0.83 1.38
 5 1 16 1.99 1.61
 -5 -1 -16 1.49 1.28
 -5 1 16 2.81 1.15
 -1 5 -16 0.72 1.09
 -1 5 -16 4.09 1.17
 -1 -5 -16 1.24 0.95
 5 1 -16 1.49 1
 5 -1 -16 0.77 1.22
 -1 -5 -16 1.49 1.17
 -1 5 16 2.23 1.25
 -1 -5 16 1.12 0.57
 1 5 16 1.95 0.99
 1 5 16 0.63 0.99
 1 -5 -16 0.61 0.89
 -5 1 -16 -0.22 0.79
 1 5 -16 1.59 0.89
 -1 5 -17 175.05 8.69
 5 1 17 179.52 9.1
 -1 5 -17 175.17 7.03
 -5 -1 -17 179.38 8.92
 5 1 -17 182.61 7.31
 -5 1 -17 165.76 7.16
 1 -5 -17 180.4 7.17
 1 5 -17 169.53 6.94
 -1 -5 17 164.42 5.57
 -5 -1 17 160.06 8.57
 5 -1 -17 165.81 8.75
 -5 -1 17 160.15 7.96
 -1 5 17 170.53 8.25
 1 5 17 175.17 7.16
 -5 1 17 174.44 7.08
 -1 -5 -17 172.87 7.1
 1 5 17 177.69 8.32
 -1 -5 17 165.95 8.97
 5 1 18 673.33 21.86
 1 5 18 673.05 18.78
 -5 -1 18 672.23 21.32
 -1 5 -18 675.11 18.92
 5 1 -18 693.72 19.19
 -1 -5 -18 718.03 19.14
 -1 5 -18 707.33 21.46
 -5 1 18 667.91 18.75
 -5 1 -18 722.63 21.58
 -5 -1 -18 657.14 21.36
 -5 -1 18 684.32 20.59
 -1 5 18 718.68 21.15
 5 -1 -18 712.13 21.98
 -1 -5 18 677.66 17.04
 -1 -5 18 664.61 21.95
 1 -5 -18 660.88 18.91
 1 5 -18 707.6 19
 1 5 18 671.27 20.65
 -5 1 -18 717.34 19.46
 -1 5 -19 139.97 7.74
 -5 1 -19 136.83 6.57
 -1 5 -19 117.64 5.97
 1 5 -19 127.6 6.1
 -1 -5 -19 123.47 6.04
 5 1 -19 144.96 6.64
 -5 1 19 126.79 5.9
 -5 1 -19 113.33 7.03
 -5 -1 19 140.51 7.21
 1 5 19 141.46 6.21
 1 5 19 144.15 7.6
 -1 5 19 120.65 7.14
 -5 -1 -19 121.65 7.37
 5 -1 -19 131.5 7.78
 1 -5 -19 128.31 6.19
 -1 -5 19 123.99 4.95
 -1 -5 19 129.99 8.04
 -5 -1 19 124 7.44
 -1 5 20 71.34 2.93
 -5 1 -20 76.76 4.94
 5 -1 -20 69.59 5.63
 -1 5 -20 76.57 4.61
 -1 -5 -20 74.1 4.58
 -1 -5 20 77.84 6.18
 1 5 20 71.53 5.33
 -5 -1 20 75.17 5.24
 -5 -1 20 64.35 5.35
 -5 -1 -20 80.47 5.94
 -1 -5 20 71.44 3.66
 1 5 -20 70.53 4.49
 -5 1 -20 79.65 5.75
 -1 5 20 66.21 5.28
 1 -5 -20 68.9 4.54
 -5 1 20 76.09 4.45
 1 5 20 75.11 4.43
 5 1 -20 85.83 5.06
 -1 5 -20 79.33 5.76
 -5 1 -21 381.47 14.57
 5 -1 -21 381.35 15.11
 -5 1 -21 393.92 13.44
 -1 -5 21 416.92 16.14
 -5 -1 -21 418.32 15.44
 1 5 -21 389.63 13.03
 -5 -1 21 390.61 14.13
 -1 5 -21 427.11 13.33
 -1 -5 -21 386.92 13.08
 -1 5 21 378.69 10.13
 1 5 21 384.46 14.55
 -1 -5 21 406.23 11.64
 -5 1 21 423.88 12.82
 1 5 21 403.61 12.57
 1 -5 -21 416.09 13.43
 -5 -1 21 394.07 15.08
 -1 5 21 392.83 14.75
 5 1 -21 408.31 13.49
 -1 5 -21 395.04 14.94
 1 -5 -22 838.1 23.9
 1 5 22 893.71 23.26
 -5 1 -22 888.15 24.52
 -1 -5 22 863.89 27.29
 -1 5 -22 878.34 24.11
 -5 1 22 860.83 23.15
 -1 5 -22 909.47 26.31
 -1 5 22 878.91 20.54
 -5 1 -22 889.83 26.13
 -5 -1 22 895.99 25.22
 1 5 22 867.17 25.95
 1 5 -22 891.71 24.01
 -1 -5 -22 929.03 24.28
 -5 -1 -22 852.58 26.31
 -1 5 22 906.96 26.32
 5 1 -22 905.05 24.57
 -1 -5 22 870.49 22.19
 -5 -1 22 889.23 26.52
 5 -1 -22 882.29 26.8
 -5 -1 23 90.5 6.57
 -5 -1 23 87.3 5.87
 5 1 -23 98.95 5.91
 -5 1 -23 94.42 5.84
 -1 -5 23 107.02 7.48
 -1 -5 23 97.69 4.76
 -5 -1 -23 93.66 6.63
 -1 5 23 91.29 6.51
 -1 -5 -23 91.78 5.63
 1 5 -23 89.7 5.56
 1 -5 -23 87.54 5.46
 -5 1 23 111.32 5.51
 1 5 23 105.5 6.86
 -1 5 -23 102.93 5.83
 1 5 23 102.69 5.24
 -1 5 23 95.34 3.61
 -5 1 -23 90.03 6.47
 -1 5 -23 101.05 6.74
 5 -1 -23 86.97 6.62
 -5 -1 -24 11.63 2.74
 1 -5 -24 6.77 1.75
 -5 1 -24 8.65 2.09
 -5 1 -24 6.73 2.24
 -1 5 24 7.84 1.06
 -1 -5 24 13.06 3
 -1 5 -24 10.54 2.52
 -5 -1 24 3.99 1.9
 1 5 -24 7.84 1.9
 -1 5 -24 8.54 1.98
 -1 -5 -24 8.34 2.03
 -5 -1 24 7.44 1.92
 -5 1 24 10.09 1.8
 1 5 24 12.85 2.65
 -1 5 24 8.25 2.08
 -1 -5 24 8.67 1.51
 1 5 24 9.91 1.72
 5 -1 -24 9.5 2.52
 5 1 -24 11 30.49
 -1 5 25 151.62 5.13
 5 1 -25 169.88 8.15
 1 -5 -25 156.15 7.7
 -5 1 -25 171.87 8.26
 -1 -5 25 153.66 9.35
 -5 1 -25 153.05 8.6
 -1 5 -25 142.94 7.51
 1 5 25 173.25 9.2
 -5 1 25 163.67 7.14
 -1 -5 25 163.96 6.74
 1 5 25 139.07 6.67
 -1 5 25 142.93 8.52
 1 5 -25 158.08 7.73
 -1 5 -25 166.16 8.98
 -5 -1 25 152.14 8.84
 5 -1 -25 159.53 9.09
 -5 -1 25 159.46 8.23
 -1 -5 -25 159.61 7.83
 -5 -1 26 406.67 16.08
 5 1 -26 416.57 14.79
 -5 1 -26 433.53 15.14
 -1 -5 26 412.48 13
 -1 -5 26 434.76 17.3
 -1 -5 -26 398.13 14.49
 1 5 26 428.24 13.52
 -5 -1 26 434.58 15.27
 -5 1 -26 474.21 16.63
 5 -1 -26 448.89 16.88
 -5 1 26 424.44 13.57
 1 -5 -26 424.62 14.68
 -1 5 -26 418.48 14.61
 -1 5 26 422.93 16.27
 1 5 -26 412.65 14.42
 -1 5 26 408.95 11.06
 1 5 26 430.98 16.31
 -1 5 -26 400.48 15.76
 -5 1 27 102.76 5.53
 -5 1 -27 97.16 6.83
 -1 5 27 85.46 6.63
 -1 -5 -27 85.69 5.82
 5 -1 -27 94.57 7.05
 1 5 27 89.42 6.76
 1 5 -27 104.79 6.23
 5 1 -27 93.9 6.21
 -1 -5 27 103.16 7.73
 1 -5 -27 104.17 6.35
 -5 -1 27 86.38 6.1
 -5 1 -27 85.56 5.98
 -1 5 -27 99.34 6.22
 -1 -5 27 109.21 5.48
 -1 5 27 87.7 3.73
 1 5 27 106.77 5.47
 -5 -1 27 77.45 6.45
 -1 5 -27 94.84 6.78
 -1 -5 28 3.09 1.25
 -1 5 -28 1.39 1.82
 5 1 -28 0.38 1.57
 5 -1 -28 3.9 1.92
 1 5 28 2.44 1.98
 -5 1 28 2.67 1.44
 -5 1 -28 3.46 1.68
 -1 5 28 2.93 2.19
 -1 5 -28 2.51 1.49
 1 5 -28 1.41 1.62
 -1 -5 -28 3.99 1.77
 -5 -1 28 4.22 1.87
 -5 1 -28 3.15 1.82
 -1 5 28 2.51 0.85
 1 5 28 0.77 1.04
 -5 -1 28 1.96 1.62
 -1 -5 28 1.66 1.67
 1 -5 -28 2.16 1.42
 -1 5 -29 131.43 8.37
 -1 -5 29 134.24 6.64
 -1 5 29 143.72 5.14
 -5 1 -29 140.27 8.39
 -1 -5 29 152.85 9.66
 5 1 -29 141.3 7.98
 -5 1 -29 141.43 7.98
 5 -1 -29 140.55 7.9
 -5 -1 29 137.66 7.94
 -5 1 29 138.06 6.85
 -5 -1 29 135.1 8.7
 1 5 29 139.9 8.81
 -1 5 29 139.47 8.83
 5 -1 -29 141.52 8.81
 1 5 -29 149.54 7.98
 1 -5 -29 133.03 7.59
 1 5 29 141.75 6.71
 -1 5 -29 143.42 7.84
 -1 -5 -29 141.57 7.78
 1 5 30 510 19.56
 1 -5 -30 544.52 18.15
 5 1 -30 540.88 18.36
 -1 5 30 539.43 19.96
 -1 -5 30 525.05 20.55
 -1 5 -30 536.87 19.33
 5 -1 -30 513.98 17.99
 -5 -1 -30 524.85 18.26
 -1 5 -30 540.68 18.08
 -1 -5 -30 528.09 18.08
 1 5 30 565.81 16.42
 -5 -1 30 560.19 18.55
 -1 -5 30 545.74 16.55
 -5 -1 30 512.18 19.5
 5 -1 -30 527.35 19.61
 1 5 -30 506.29 17.71
 -5 1 -30 555.59 18.56
 -5 1 -30 544.05 19.19
 -5 1 30 540.08 16.53
 -1 5 30 538.44 14.07
 -1 5 -31 127.12 8.43
 -5 1 -31 140.47 8.63
 -5 -1 31 133.16 8.78
 -5 -1 -31 126.74 7.8
 5 1 -31 134.49 8.05
 -1 -5 31 129.28 9.24
 5 -1 -31 127.3 7.8
 -1 5 -31 128.88 7.67
 -1 -5 -31 136.7 7.92
 -5 -1 31 143.17 8.14
 -5 1 -31 140.85 8.16
 -5 1 31 140.58 6.94
 1 5 31 121.13 8.48
 -1 -5 31 136.77 6.88
 1 5 -31 141.44 7.94
 -1 5 31 137.23 9.03
 1 5 31 132.41 6.57
 5 -1 -31 147.9 9.12
 -1 5 31 143.07 5.29
 1 -5 -31 134.62 7.85
 -5 -1 -32 12.82 2.91
 -1 5 -32 20.59 3.76
 5 1 -32 16.79 3.28
 -5 1 -32 22.23 3.58
 -1 5 32 16.12 3.54
 1 5 32 21.33 3.71
 -1 -5 32 23.56 4.37
 5 -1 -32 16.33 3.22
 -5 -1 32 16.8 3.13
 -1 5 32 20.45 1.9
 -1 -5 -32 19.18 3.18
 -5 1 32 16.8 2.55
 1 -5 32 15.74 2.53
 -5 1 -32 19.35 3.63
 1 5 32 25.68 2.86
 -1 -5 32 15.05 2.47
 1 5 -32 21.85 3.3
 -1 5 -32 18.58 3
 5 -1 -32 20.23 3.72
 1 -5 -32 27.22 3.63
 -5 -1 32 18.02 3.63
 5 -1 -33 143.58 8.61
 -1 -5 33 159.4 7.8
 1 5 33 168.94 7.64
 1 -5 -33 154.89 8.8
 5 1 -33 160.09 9.03
 -1 5 -33 170.52 9.9
 -1 -5 33 158.79 10.48
 -5 -1 -33 153.31 8.83
 1 5 33 161.3 10.03
 -1 -5 -33 170.32 9.18
 -1 5 -33 177.65 9.26
 -5 -1 33 144.24 9.39
 -5 1 33 175.99 8.01
 1 -5 33 149.6 7.48
 1 5 -33 159.95 8.75
 5 -1 -33 166.26 10.06
 -5 1 -33 170.88 9.68
 -5 1 -33 141.27 8.67
 -1 5 33 158.58 10.02
 -5 -1 33 153.28 8.68
 -1 5 33 151.81 5.84
 -5 1 -34 491.18 18.45
 -5 -1 34 446.99 18.46
 5 1 -34 439.78 17.07
 1 5 -34 478.75 17.2
 -1 -5 34 484.61 19.76
 5 -1 -34 466.6 17.29
 -5 -1 -34 447.77 17.13
 -5 -1 34 471.73 17.13
 -1 5 -34 474.13 17.26
 -1 -5 -34 461.07 17.17
 -5 1 34 483.89 15.56
 -5 1 -34 468.64 17.45
 1 5 34 481.87 15.14
 -1 5 -34 483.15 18.4
 1 -5 34 442.78 15.32
 5 -1 -34 465.63 18.63
 1 5 34 465.02 18.85
 -1 5 34 457.33 18.86
 1 -5 -34 458.74 17.06
 -1 5 34 474.65 13.04
 -1 -5 34 448.86 15.53
 -1 5 -35 126.78 8.68
 -5 1 -35 95.16 7.15
 5 -1 -35 73.84 6.17
 -1 5 35 101.09 8.01
 -5 -1 -35 83.44 6.77
 -1 -5 35 85.92 7.75
 -5 -1 35 79.45 7.1
 -1 5 -35 90.1 6.7
 -1 -5 -35 88.7 6.66
 5 1 -35 89.52 6.8
 -5 1 35 88.76 5.97
 1 -5 35 77.9 5.42
 5 -1 -35 102.59 7.96
 -1 5 35 86.31 4.29
 1 5 -35 89.95 6.59
 1 5 35 87.28 5.55
 -5 1 -35 92.74 7.3
 -1 -5 35 82.45 5.68
 1 -5 -35 83.56 6.47
 1 5 35 81.62 7.18
 -5 -1 35 105.16 7.11
 -1 -5 36 14.32 2.61
 1 -5 -36 11.63 2.82
 1 -5 36 9.11 2.28
 1 5 36 9.1 2.91
 -1 5 36 14.22 3.35
 -1 -5 -36 16.33 3.37
 -5 -1 -36 14.34 3.27
 5 1 -36 9.11 2.68
 5 -1 -36 12.66 2.94
 -1 -5 36 10.55 3.09
 -5 -1 36 14.19 3.26
 1 5 -36 18.7 3.18
 -1 5 -36 12.95 2.84
 -5 1 36 17.85 2.85
 -5 1 -36 14.86 3.29
 -5 1 -36 8.27 2.56
 -5 -1 36 5.85 2.69
 5 -1 -36 12.15 3.54
 1 5 36 10.5 2.16
 -1 5 -36 20.07 3.95
 -1 5 36 10.4 1.66
 1 5 37 48.61 5.75
 -5 1 37 61.55 5.13
 1 5 37 56.98 4.52
 -5 1 -37 45.41 5.16
 -1 5 -37 61.26 6.07
 -5 -1 37 47.01 5.85
 -5 -1 37 75.5 6.51
 -5 -1 -37 46.15 5.19
 -1 5 -37 55.48 5.45
 -1 -5 -37 56.58 5.53
 5 -1 -37 69.54 6.63
 1 5 -37 53.04 5.25
 5 1 -37 48.7 5.26
 -5 1 -37 57.27 5.9
 -1 -5 37 51.59 4.62
 5 -1 -37 58.16 5.66
 -1 5 37 53.89 6.03
 -1 5 37 47.63 3.25
 1 -5 37 51.62 4.65
 1 -5 -37 56.42 5.5
 -1 -5 38 148.43 8.08
 5 1 -38 140.59 9.04
 -5 1 38 160.81 8.02
 -5 1 -38 134.98 8.98
 -1 -5 -38 150.24 9.23
 -5 -1 -38 152 10.07
 -1 5 38 148.6 10.26
 -5 -1 -38 131.46 8.88
 -5 -1 38 153.37 9.02
 5 -1 -38 170.59 10.49
 1 5 38 158.47 10.41
 -1 5 -38 154.37 9.23
 1 -5 38 165.95 8.39
 1 -5 -38 163.1 9.43
 1 5 -38 155.81 9.17
 -5 -1 38 150.95 10.1
 -5 1 -38 155.74 9.79
 1 5 38 160.36 7.81
 -1 5 38 160.6 6.44
 -1 5 -38 169.79 10.27
 5 -1 -38 150.89 9.24
 1 5 39 21.7 3.07
 1 -5 -39 15.67 3.3
 -5 1 -39 22.09 3.88
 -5 1 39 28.15 3.52
 -5 1 -39 15.65 3.44
 5 1 -39 19.1 3.61
 -1 -5 39 21.94 3.21
 -5 -1 39 27.26 4.32
 1 -5 39 18.3 3.05
 5 -1 -39 19.17 3.53
 -1 -5 -39 18.18 3.43
 -5 -1 -39 23.19 3.99
 -1 5 -39 22.45 3.65
 1 5 39 18.43 3.95
 -1 5 39 17.95 4.04
 5 -1 -39 26.87 4.57
 -1 5 39 15.3 2.05
 1 5 -39 24.28 3.81
 -1 5 40 2.1 1.17
 -1 5 40 1.36 1.95
 1 5 -40 2.03 2.06
 5 1 -40 1.58 2.07
 -1 -5 40 3.71 1.85
 5 -1 -40 0.52 1.71
 -5 -1 -40 1.05 2.01
 -5 -1 40 1.92 3.14
 -5 1 -40 2.69 2.06
 -1 5 -40 4.61 2.13
 -5 1 40 2.13 1.95
 1 -5 40 2.42 1.8
 -1 -5 -40 2.6 1.72
 1 5 40 12.83 2.52
 -5 1 -40 1.69 1.94
 5 -1 -40 13.05 3.61
 1 5 40 0.67 1.82
 1 -5 -40 3.63 2.32
 5 1 -41 69.4 6.51
 -5 1 -41 55.03 5.91
 -5 -1 -41 65.3 6.26
 1 -5 41 61.54 5.44
 5 -1 -41 56.32 5.98
 -1 5 41 57.67 6.64
 -5 -1 41 72.68 6.69
 -5 1 41 80.94 5.66
 -1 5 -41 61.01 6.01
 5 -1 -41 62.68 6.73
 -1 -5 -41 55.88 5.81
 -1 5 41 63.75 3.95
 1 -5 -41 60.4 5.96
 -1 -5 41 60.01 5.34
 1 5 41 61.5 6.86
 1 5 41 93.66 5.9
 1 5 -41 59.04 5.87
 -1 -5 42 147.37 8.67
 1 -5 -42 162.43 10.02
 -1 5 42 155.92 11.15
 5 1 -42 162.28 10.24
 -5 1 -42 158.54 10.09
 1 -5 42 169.34 9.14
 -5 -1 -42 142.45 9.64
 5 -1 -42 160.86 10.15
 -1 5 42 166.14 6.92
 -5 1 42 197.28 9.09
 1 5 42 152.12 10.94
 5 -1 -42 183.44 11.37
 -1 5 -42 175.18 10.35
 -5 -1 42 185.54 10.28
 -1 -5 -42 167 10.14
 1 5 -42 154.95 9.69
 1 5 42 182.82 8.85
 -1 -5 43 23.15 3.65
 5 1 -43 25.84 4.24
 -5 1 -43 33.62 4.91
 -1 5 43 33.99 5.29
 1 5 -43 30.06 4.59
 5 -1 -43 38.13 5.54
 -5 -1 -43 26.05 4.3
 1 5 43 21.77 4.53
 -5 1 43 39.27 4.57
 -5 -1 43 31.36 4.72
 -1 5 -43 35.61 5.02
 5 -1 -43 28.35 4.48
 -1 -5 -43 26.02 4.33
 -1 5 43 32.92 2.99
 1 -5 43 29.17 3.89
 1 5 43 45.68 4.46
 1 -5 -43 23.31 4.29
 1 5 44 13.17 2.73
 -1 -5 -44 1.74 2.07
 1 5 -44 3.92 2.27
 5 -1 -44 9.37 3.38
 -1 5 44 4.8 1.51
 -5 -1 44 11.84 3.03
 -5 1 44 7.61 2.33
 -1 -5 44 3.73 1.99
 1 -5 -44 2.84 2.24
 1 -5 44 1.82 1.79
 -1 5 -44 7.44 2.62
 1 5 -45 43.46 5.39
 -1 -5 45 38.23 4.79
 -1 5 -45 43.4 5.64
 -5 -1 45 86.77 6.9
 -5 1 45 59.27 5.17
 5 -1 -45 64.79 6.94
 -1 -5 -45 45.09 5.7
 -5 -1 45 44.26 6.6
 -5 1 45 51.03 6.71
 1 -5 45 47.28 5.18
 -1 5 45 49.03 3.73
 1 -5 -45 36.61 5.31
 1 5 45 65.31 5.41
 -5 -1 -45 41.61 5.9
 1 -5 -46 137.28 9.51
 -1 -5 -46 123.25 9.22
 -1 -5 46 147.04 8.92
 -1 5 46 139.91 6.54
 1 -5 46 130.41 8.41
 -5 -1 46 150.27 9.44
 -5 1 46 147.08 8.1
 5 -1 -46 138.08 10.18
 -5 -1 -46 132.95 10.23
 -1 5 -46 138.62 9.63
 -5 -1 46 122.78 10.26
 -5 1 46 125.68 10.5
 1 5 46 154.44 8.11
 1 5 -46 143.06 9.59
 1 5 -47 33.44 4.81
 -5 -1 -47 35.58 5.65
 -5 -1 47 43.13 5.46
 -5 1 47 25.49 5.07
 -5 1 47 38.51 4.24
 1 5 47 44.52 4.4
 -1 -5 47 23.89 3.94
 5 -1 -47 35.98 5.75
 -1 5 47 34.01 3.34
 -1 -5 -47 24.79 4.78
 -5 -1 47 23.59 4.96
 1 -5 -47 23.11 4.32
 -1 5 -47 32.5 5.21
 1 -5 47 23.23 3.94
 -1 5 48 0.27 1.34
 1 5 48 5.52 2.61
 1 5 -48 -0.61 2.41
 1 -5 -48 -1.25 2.53
 -5 -1 -48 0.76 2.39
 -1 -5 -48 1.26 2.63
 -5 -1 48 12.58 3.65
 -5 1 48 8.97 2.7
 -5 -1 48 0.8 1.87
 -1 5 -48 -0.63 2.6
 5 -1 -48 0.72 2.74
 -1 -5 48 0.52 1.93
 -5 1 48 3.36 2.78
 1 -5 48 1.52 1.94
 -1 5 49 24.73 2.98
 5 -1 -49 45.91 6.36
 -5 -1 -49 25.3 5.05
 -5 -1 49 44.39 5.51
 -5 1 49 20.65 4.96
 -5 1 49 45.61 5.01
 1 -5 -49 26.14 4.82
 1 -5 49 18.16 3.78
 -1 -5 49 20.92 3.81
 -1 5 -49 23.59 4.47
 -1 -5 -49 26.46 4.77
 1 5 49 40.04 4.41
 1 5 -49 20.69 4.27
 -5 -1 49 24.68 5.06
 1 5 -50 75.55 7.48
 -5 -1 -50 85.09 8.59
 -5 -1 50 92.23 7.71
 -5 1 50 83.77 6.36
 5 -1 -50 88.81 8.47
 1 -5 -50 83.49 7.78
 1 -5 50 85.22 7.05
 -1 5 -50 91.63 8.08
 -5 -1 50 74.88 8.33
 -5 1 50 75.7 8.49
 -1 -5 -50 77.69 7.47
 -1 5 50 77.45 5.02
 1 5 50 84.65 6.31
 -1 -5 50 78.53 6.95
 -1 5 51 21.79 2.88
 -1 -5 -51 20.14 4.23
 1 5 -51 22.75 4.37
 5 -1 -51 27.08 5.39
 -5 -1 -51 18.13 4.47
 -1 -5 51 19.56 3.72
 -1 5 -51 20.57 4.32
 -5 1 51 29.9 3.94
 1 5 51 26.43 3.66
 1 -5 -51 18.46 4.15
 -5 1 51 16.15 4.63
 -5 -1 51 17.15 4.72
 -1 5 52 1.44 1.65
 1 5 52 4.19 2.15
 1 5 -52 1.98 2.36
 -5 -1 -52 -0.8 2.64
 -5 1 52 -0.91 2.61
 1 -5 -52 4.02 3.26
 -5 1 52 8.23 2.65
 5 -1 -52 3.05 3.26
 -5 -1 52 0.87 2.35
 -1 -5 52 0.57 1.96
 -1 -5 -52 2.73 2.52
 -1 5 -52 1.35 2.57
 1 -5 -53 26.62 5.07
 1 5 -53 17.49 4.24
 -5 1 53 28.68 5.81
 -5 -1 53 23.81 5.48
 -5 -1 -53 25.17 5.05
 -1 -5 -53 24.98 4.85
 -1 5 53 29.3 3.32
 -1 -5 53 24.53 4.17
 5 -1 -53 34.87 5.85
 1 5 53 24.62 3.69
 -1 5 -53 23.97 4.92
 1 5 54 71.33 5.83
 1 5 -54 56.83 6.8
 -5 -1 -54 51.22 7.23
 -1 -5 54 62.26 6.48
 -1 5 -54 70.49 7.42
 -1 5 54 74.6 5.03
 -1 -5 -54 65.82 7.37
 5 -1 -54 59.74 7.47
 -5 1 54 61.2 7.95
 1 -5 -54 54.25 6.81
 -5 -1 54 73.85 8.49
 1 5 -55 9.76 3.4
 1 -5 -55 12.04 3.64
 -5 -1 -55 4.17 3.56
 -1 5 -55 12.81 4.02
 1 5 55 17.38 3.3
 -5 -1 55 0.91 2.47
 -1 -5 55 8.57 3.04
 -1 -5 -55 7.93 3.3
 5 -1 -55 19.89 4.98
 -5 1 55 14.36 4.39
 -1 5 -56 0.72 2.58
 1 -5 -56 -0.72 2.39
 -5 1 56 4.86 3.08
 1 5 56 3.08 1.97
 -5 -1 56 0.93 2.93
 -1 -5 -56 2.2 2.79
 1 5 -56 0.71 2.35
 -1 -5 56 0.62 2.23
 -1 5 -57 6.62 3.15
 1 -5 -57 8.11 3.38
 -1 -5 -57 10.38 3.62
 1 5 -57 15.92 3.91
 -1 -5 57 10.77 3.32
 -5 -1 57 9.35 3.9
 1 5 57 23.12 3.38
 1 -5 -58 41.9 6.39
 1 5 -58 33.22 5.5
 -1 -5 58 31.51 4.92
 -5 -1 58 32.31 5.99
 -1 -5 -58 32.29 5.69
 -1 5 -58 31.88 5.39
 1 5 58 38.57 4.57
 5 -2 0 33.46 2.97
 -5 -2 0 29.34 3.15
 5 -2 0 31.8 2
 -2 -5 0 33.3 3.4
 5 2 0 32.79 3.37
 -2 5 0 33.53 1.96
 -5 -2 0 29.45 2.07
 -2 -5 0 32.28 1.96
 -2 -5 0 34.27 2.31
 5 -2 1 75.43 4.71
 -5 -2 1 74.78 3.41
 -5 -2 1 79.75 5.19
 -5 -2 -1 74.1 5.15
 -5 -2 -1 73.25 3.39
 -2 5 -1 78.82 3.24
 -2 -5 1 79.1 5.27
 5 -2 1 67.08 3.23
 5 2 1 90.05 5.63
 -2 -5 -1 81.1 3.82
 -2 -5 -1 85.78 5.42
 5 2 -1 74.46 5.23
 -2 -5 1 83.07 3.69
 -2 5 1 87.26 3.35
 -2 -5 -1 79.12 3.28
 5 -2 -1 77.57 3.34
 -2 -5 1 78.8 3.27
 5 -2 -1 80.68 4.73
 -5 -2 2 5.8 0.99
 5 -2 2 6.74 1.02
 -2 5 -2 7.54 0.95
 -5 -2 2 7.73 1.75
 -5 -2 -2 6.3 1.71
 5 2 -2 5.44 1.6
 -2 -5 2 6.24 1.81
 -2 -5 -2 5.92 1.71
 5 2 2 6.06 1.61
 -2 5 2 5.56 0.86
 -2 -5 -2 5.89 1.09
 -2 -5 2 5.91 0.93
 -2 -5 2 6.86 0.93
 5 -2 -2 6.93 1.47
 -2 -5 -2 7.89 0.98
 5 -2 2 5.76 1.44
 -2 5 3 18.03 1.49
 5 -2 3 18.09 1.6
 -2 -5 3 21.68 1.66
 -5 -2 3 16.59 2.36
 -2 -5 -3 17.17 2.43
 -2 -5 3 23.35 2.86
 5 2 -3 24.9 2.99
 5 2 3 20.72 2.72
 -2 -5 3 18.94 1.59
 -5 -2 -3 24.36 2.98
 -2 -5 -3 17.48 1.78
 -5 -2 3 17.1 1.59
 5 -2 -3 15.58 1.99
 -2 -5 -3 17.7 1.48
 5 -2 -4 5.68 1.31
 -5 -2 4 5.63 1.02
 -2 -5 4 8.13 1.07
 2 5 4 8 1.68
 -2 -5 4 11.33 1.21
 -5 -2 4 8.28 1.69
 5 2 4 7.12 1.75
 -2 -5 4 6.48 1.73
 -2 -5 -4 6.78 1.28
 5 2 -4 9.69 1.96
 5 -2 4 9.8 1.21
 -2 -5 -4 5.16 1.59
 -5 -2 -4 10.69 2.1
 -2 5 4 4.8 0.89
 -2 -5 4 10.46 2
 5 -2 5 80.03 3.71
 -5 -2 5 95.09 3.92
 -2 -5 5 74.88 3.5
 2 5 5 76.99 5.1
 -5 -2 5 92.28 5.54
 -2 -5 5 75.2 5.35
 5 2 -5 78.02 5.43
 -5 -2 -5 72.22 5.23
 -2 -5 -5 96.82 5.64
 5 -2 -5 95.92 4.89
 5 2 5 87.61 5.74
 -2 -5 -5 96.41 4.57
 -2 5 5 90.07 3.68
 -2 -5 5 90.33 5.78
 -2 -5 6 39 3.72
 -5 -2 -6 36.09 3.61
 5 -2 6 30.9 2.21
 -2 -5 -6 30.53 3.15
 -2 -5 6 32.97 2.18
 -2 -5 -6 32.85 2.65
 5 2 -6 33.73 3.52
 5 2 6 28.14 3.2
 -5 -2 6 32.29 2.26
 2 5 6 34.63 3.22
 -2 -5 6 31.63 3.46
 5 -2 -6 24.33 2.45
 -2 5 6 34.21 2.19
 -5 -2 6 33.44 3.3
 -2 5 7 65.28 3.24
 2 5 7 72.91 4.75
 2 5 -7 56.87 3.13
 5 -2 7 79.77 3.71
 -5 -2 7 60.76 4.59
 -2 -5 -7 64.82 4.58
 2 -5 -7 73.06 3.55
 5 2 -7 74.76 5.31
 -2 -5 -7 69.05 4.06
 -2 -5 7 76.93 5.39
 5 -2 -7 63.98 3.96
 -2 -5 7 67.97 5.06
 5 2 7 71.3 5.05
 -5 -2 7 68.23 3.46
 -2 -5 7 74.77 3.48
 -2 5 8 44.37 2.65
 -2 -5 8 39.17 3.87
 2 5 -8 46.88 2.74
 -5 -2 8 51.48 3
 5 -2 8 41.09 2.75
 2 -5 -8 40.33 2.65
 2 -5 -8 41.17 2.32
 5 2 -8 49.66 4.32
 2 5 8 38.21 3.41
 -2 -5 -8 48.15 3.38
 5 -2 -8 53.46 3.46
 5 2 8 46.51 4.11
 -2 -5 -8 43.85 3.68
 -2 -5 8 43.2 4.16
 -2 -5 8 39.18 2.57
 -5 -2 8 50.97 4.13
 -2 -5 -9 41.5 3.55
 -5 2 -9 37.46 2.64
 -5 -2 9 31.27 3.39
 5 -2 9 37.38 2.67
 -2 -5 9 34.8 3.7
 5 2 -9 38.09 3.84
 2 5 9 35.44 3.25
 2 -5 -9 35.5 2.02
 -2 5 9 34.29 2.41
 -2 -5 9 40.4 2.63
 2 5 -9 34.41 2.42
 5 -2 -9 34.96 2.84
 -2 -5 9 37.05 3.75
 2 -5 -9 37.06 2.6
 -2 -5 -9 36.18 3.02
 5 2 9 35.14 3.74
 -5 -2 9 36.24 3.53
 -5 -2 9 32.96 2.49
 -2 -5 10 2.2 1.16
 -2 -5 -10 4.95 1.36
 5 -2 -10 4.21 1.17
 2 5 10 2.5 1.09
 -2 -5 10 2.14 0.85
 2 5 -10 4.05 1.04
 -5 -2 10 4.95 1.12
 5 -2 10 2.61 0.91
 -5 2 -10 4.15 1.16
 -2 -5 10 2.23 1.33
 5 2 -10 3.03 1.36
 5 2 10 2.86 1.45
 -5 -2 10 5.48 1.6
 2 -5 -10 6.01 1.17
 -5 -2 10 6.87 1.71
 2 -5 -10 3.32 0.61
 -2 5 10 5.62 1.12
 5 -2 -10 5.36 1.71
 5 2 -10 5.14 1.18
 -2 5 -10 3.93 0.75
 -2 -5 -10 3.44 1.2
 5 -2 -11 92.08 5.96
 2 5 -11 84.73 4.15
 -5 -2 11 74.8 5.27
 -2 -5 -11 82.69 4.91
 -2 -5 -11 83.22 5.09
 -5 -2 11 81.71 4.25
 5 -2 11 84.62 4.35
 5 2 -11 78.03 4.01
 -2 5 -11 77.79 3.34
 -2 -5 11 82.82 4.13
 2 -5 -11 83.11 2.83
 -2 5 11 78.35 3.96
 2 5 11 78.86 4.9
 5 -2 -11 86.26 4.49
 -5 2 11 74.15 5.17
 -2 -5 11 81.82 5.72
 -5 -2 11 65.46 5.1
 -5 2 -11 86.4 4.26
 5 2 11 72.34 5.39
 5 2 -11 69.39 5.4
 2 -5 -11 83.04 4.22
 2 -5 -12 109.61 4.99
 2 5 -12 100.32 4.71
 -5 2 -12 92.38 4.7
 -5 -2 12 99.57 4.9
 5 -2 12 97.89 4.91
 -2 -5 12 105.32 4.85
 -2 5 12 101.21 4.7
 -5 -2 12 104.13 6.16
 -5 2 12 102.21 6.08
 5 -2 -12 96.62 4.89
 2 5 12 92.25 5.42
 -2 -5 12 100.57 6.35
 -2 -5 -12 104.79 5.74
 -2 5 -12 103.11 3.96
 5 -2 -12 94.73 6.19
 -2 -5 -12 88.51 5.23
 -5 -2 12 96.19 6.11
 5 2 -12 88.2 4.48
 5 2 12 96.15 6.24
 -2 -5 -13 71.85 4.63
 -5 2 -13 60.62 3.84
 5 -2 13 74.65 4.28
 -2 -5 -13 68.36 4.63
 5 -2 -13 72.81 5.39
 -5 -2 13 64.07 4.9
 -5 2 13 59.17 4.69
 -2 -5 13 66.9 3.86
 -2 5 13 69.97 3.92
 -5 -2 13 64.85 3.95
 5 2 13 62.65 5.04
 5 -2 -13 73.16 4.12
 2 5 13 65.35 4.51
 2 5 13 66.39 4.47
 5 2 -13 74.04 4.01
 -5 -2 13 69.61 5.12
 2 5 -13 66.1 3.78
 -2 5 -13 61.23 3.06
 -2 -5 13 71.95 5.45
 2 -5 -13 69.24 3.96
 -2 -5 -14 32.74 3.24
 5 -2 -14 34.25 3.65
 -5 -2 14 36 3.78
 -2 -5 14 41.12 4.1
 -5 -2 14 31.29 3.4
 -5 2 14 39.24 2.73
 -5 2 14 31.3 3.41
 -2 5 14 32.06 2.64
 2 5 14 29.94 3.12
 5 -2 -14 35.25 2.83
 -5 2 -14 35.25 2.94
 2 5 14 34.3 3.15
 -2 -5 14 33.7 2.79
 2 -5 -14 31.75 2.69
 -2 -5 -14 39.31 3.47
 2 5 -14 36.89 2.8
 5 2 -14 33.85 2.77
 -2 5 -14 38.25 2.29
 5 2 -15 45.73 3.35
 -5 2 15 49.16 3.04
 -2 -5 15 44.69 4.34
 -5 -2 15 47.45 4.35
 -2 5 15 54.31 3.54
 -5 2 15 38.53 3.81
 -2 -5 15 44.12 3.27
 -2 -5 -15 49.76 4.01
 2 5 -15 43.5 3.22
 -5 -2 15 54.52 4.57
 2 5 15 41.7 3.58
 2 5 15 39.75 3.69
 2 -5 -15 47.21 3.41
 -2 5 -15 47.09 2.67
 5 -2 -15 61.57 4.93
 -5 2 -15 45.56 3.37
 -5 -2 -15 53.12 4.57
 5 2 -16 19.98 2.33
 -5 2 -16 24.07 2.52
 -2 5 -16 25.81 1.98
 -5 -2 16 25.8 3.09
 -5 2 16 24.99 3.05
 -2 -5 16 23.61 3.28
 -2 5 16 26.66 2.55
 2 5 -16 29.13 2.63
 2 -5 -16 22.36 2.4
 -5 -2 16 25.36 3.19
 5 -2 -16 22.68 3.12
 2 5 16 19.58 2.69
 2 5 16 27.67 2.85
 -5 2 16 23.5 2.11
 -5 -2 -16 25.21 3.22
 -2 -5 16 24.89 2.55
 -2 5 -16 23.81 3.08
 -2 -5 -16 31.82 3.27
 2 5 -16 19.23 2.75
 -5 2 17 3.57 0.96
 5 2 -17 5.56 1.37
 -5 2 17 6.17 1.84
 5 -2 -17 3.96 1.56
 -2 -5 17 5.58 1.43
 2 5 17 6.07 1.58
 -2 5 17 3.26 1.18
 -5 -2 17 3.65 1.6
 2 5 -17 3.26 1.18
 2 5 17 5.55 1.45
 -5 -2 17 3.01 1.3
 2 -5 -17 3.89 1.19
 -2 -5 17 3.81 1.62
 -2 5 -17 4.39 0.99
 -2 -5 -17 4.95 1.54
 -5 2 -17 3.77 1.27
 -2 5 -17 2.94 1.4
 2 5 -17 2.19 1.44
 -5 -2 -17 2.7 1.47
 -2 5 -18 1.92 0.73
 5 -2 -18 3.22 1.67
 2 5 18 1.74 1.2
 5 2 -18 2.04 1.09
 -5 2 -18 2.93 1.3
 -5 -2 18 3.33 1.58
 2 5 -18 3.21 1.2
 -5 -2 18 3.83 1.51
 -2 -5 18 1.8 0.92
 -2 5 18 3.46 1.06
 -5 2 18 1.87 0.8
 -2 5 -18 4.48 1.67
 -5 2 18 2.22 1.37
 -2 -5 18 2.61 1.56
 -5 -2 -18 5.16 1.56
 2 -5 -18 1.53 0.94
 2 5 18 1.67 1.03
 -2 -5 -18 4.11 1.6
 2 5 -18 5.2 1.63
 -2 -5 19 44.29 4.66
 -2 5 -19 45.38 4.24
 -2 -5 19 44.09 3.57
 -2 5 19 36.12 3.23
 2 5 -19 46.62 3.56
 5 -2 -19 35.37 3.93
 2 -5 -19 50.71 3.75
 -5 2 -19 38.59 3.93
 -5 -2 19 41.7 4.18
 -5 -2 19 31.8 3.7
 2 5 19 46.3 4.22
 -5 -2 -19 43.84 4.44
 -5 2 19 52.46 3.11
 5 2 -19 40.62 3.47
 -2 5 -19 44.8 2.88
 -2 -5 -19 37.44 3.75
 -5 2 19 37.08 3.88
 -2 5 19 39.79 3.97
 2 5 19 47.58 3.8
 -5 2 -19 38.27 3.43
 2 5 -19 36.75 3.89
 2 5 20 6.01 1.48
 -5 2 -20 9.02 1.95
 -5 -2 20 7.27 1.93
 -2 -5 -20 8.8 1.78
 -2 -5 20 5.03 2.05
 2 5 20 5.31 1.67
 -2 -5 20 2.53 1.26
 -5 2 -20 7.48 2.15
 5 -2 -20 7.1 1.79
 -2 5 -20 8.55 2.1
 2 -5 -20 7.02 1.55
 2 5 -20 11.34 1.88
 -2 5 20 7.57 1.64
 -5 -2 20 7.27 1.97
 -2 -5 -20 6.19 1.81
 -5 -2 -20 9.27 2.35
 -2 5 -20 6.98 1.29
 -2 5 -20 9.04 1.79
 -2 5 20 6.61 1.79
 5 2 -20 7.69 1.89
 -5 2 20 6.82 1.28
 2 5 -20 9.65 2.06
 -5 2 20 5.85 2.11
 2 5 -21 2.53 1.2
 -5 -2 -21 1.29 1.42
 -5 2 -21 1.12 1.13
 -2 5 21 1.6 1.38
 -2 -5 21 4.24 1.85
 -2 -5 -21 0.3 0.98
 -2 -5 -21 2.64 1.61
 -2 -5 21 1.16 1.27
 -2 5 21 0.28 0.97
 -5 2 21 1.94 0.84
 5 2 -21 0.89 1.13
 2 -5 -21 3.77 1.36
 -2 5 -21 1.58 1.46
 -5 -2 21 1.16 1.38
 2 5 21 1.58 1.06
 2 5 -21 0.79 1.3
 2 5 21 2.59 1.29
 5 -2 -21 3.43 1.42
 -2 5 -21 2.65 0.9
 -5 2 21 0.4 1.44
 -5 2 -21 2.74 1.33
 -5 -2 21 2.08 1.48
 -2 5 -21 1.77 1.12
 -2 -5 22 18.37 2.11
 -5 2 22 19.38 3.14
 -5 -2 22 13.24 2.87
 -2 5 22 21.1 33.78
 -2 5 -22 10.13 2.59
 -5 2 22 13.66 1.74
 -2 5 -22 12.25 2.19
 5 2 -22 16.36 30.38
 -2 -5 22 19.66 3.19
 -2 -5 -22 16.34 2.37
 -5 -2 22 16.97 2.84
 -5 2 -22 16.21 2.85
 -2 -5 22 15.53 2.4
 2 5 22 16.89 2.38
 2 5 -22 17.62 2.35
 -2 5 -22 15.48 1.87
 5 -2 -22 19.63 2.96
 -5 -2 -22 13.56 2.69
 2 5 22 15.64 2.65
 2 5 -22 12.49 2.68
 2 -5 -22 13.93 2.24
 -5 2 -22 14.27 2.39
 -2 5 22 9.52 2.22
 -2 -5 -22 20.24 3.01
 -5 -2 23 18.33 3.26
 5 2 -23 20.59 2.83
 -2 5 -23 24.76 3.42
 -5 2 -23 22 2.93
 2 -5 -23 23.59 2.95
 -2 5 23 24.44 2.95
 -5 -2 23 18.4 3.02
 -2 5 -23 19.18 2.65
 -2 -5 -23 19.65 2.65
 -2 -5 23 20.86 2.75
 -2 -5 -23 30.88 3.68
 -2 5 23 20.65 3.13
 -5 2 23 22.77 2.15
 -5 2 23 19.8 3.12
 5 -2 -23 22.23 3.32
 -5 -2 -23 22.43 3.32
 2 5 23 21.71 3.26
 -2 -5 23 16.76 2.11
 -5 2 -23 19.15 2.98
 -2 -5 23 26.08 3.64
 2 5 23 23.93 2.84
 2 5 -23 21.39 2.74
 -2 5 -23 25.28 2.41
 2 5 -23 25.82 3.44
 -2 -5 24 8.46 2.18
 2 5 -24 6.28 2.12
 -5 -2 -24 2.71 1.56
 5 2 -24 3.01 1.5
 -2 5 -24 7.28 1.76
 -2 -5 -24 3.67 1.43
 2 5 -24 3.8 1.51
 2 -5 -24 4.89 1.68
 5 -2 -24 9.04 2.16
 2 5 24 5.72 1.83
 -2 -5 24 7.61 1.82
 -5 2 -24 3.07 1.53
 -2 5 -24 3.79 1.97
 5 2 24 3.3 1.68
 -2 5 24 4.03 1.91
 -2 5 -24 4.81 1.27
 -5 -2 24 0.82 1.41
 -2 -5 -24 4.12 1.85
 -2 -5 24 3.12 1.22
 -5 -2 24 5.31 1.84
 -5 2 -24 5.72 1.91
 2 5 24 4.78 1.31
 -2 5 24 2.55 1.29
 -5 2 24 5.85 1.25
 -5 2 24 5.98 1.73
 2 5 25 1.83 1.27
 5 2 25 5.75 2.1
 -5 2 25 1.53 0.86
 -2 -5 25 4.61 1.96
 -2 -5 25 2.28 1.14
 2 -5 -25 3.37 1.33
 -2 -5 25 3.79 1.44
 -2 5 25 5.96 1.7
 -2 5 -25 3.43 1.57
 -2 -5 -25 5.85 1.61
 -5 -2 -25 2.78 1.66
 2 5 -25 6.55 1.66
 5 -2 -25 5.99 1.87
 -2 5 -25 1.29 1.75
 2 5 25 3.65 1.74
 -2 -5 -25 5.04 2.05
 -5 -2 25 3.33 1.69
 -2 5 -25 2.26 1.14
 2 5 -25 5.12 2
 -5 2 -25 2.88 1.72
 -2 5 25 3.25 1.72
 -5 2 -25 7.78 2.05
 -5 -2 25 8.61 2.12
 -5 2 25 6.12 1.77
 5 2 -25 3.45 1.51
 -2 5 -26 2.66 1.53
 -2 5 26 4.47 1.67
 -2 5 26 1.44 1.52
 -5 -2 26 2.8 1.67
 -2 -5 26 1.78 1.4
 -2 -5 26 4.23 2.2
 -2 5 -26 3.55 1.4
 -2 -5 -26 3.93 1.45
 2 5 -26 4.08 1.49
 2 -5 -26 1.74 1.29
 -5 -2 26 0.42 1.46
 -5 -2 -26 3.29 1.74
 2 5 26 5.21 2.12
 -2 -5 26 2.66 1.16
 -5 2 -26 3.3 1.68
 5 2 -26 1.43 1.49
 2 5 26 -0.31 1.29
 -5 2 26 2.7 1.42
 -5 2 26 1.77 0.96
 -2 -5 -26 3.87 1.88
 -2 5 -26 1.41 1.05
 2 5 -26 0.88 1.68
 5 -2 -26 3.76 1.95
 5 2 26 2.45 1.55
 -5 2 -26 2.12 1.46
 2 5 -27 8.07 2.39
 5 2 27 4.99 1.97
 5 2 -27 8.17 2.25
 -5 2 -27 6.81 2.12
 -2 -5 27 9.99 2.15
 5 -2 -27 8.59 2.46
 -2 -5 27 8.13 2.59
 -2 5 -27 7.7 2.11
 2 5 -27 9.84 2.13
 -2 -5 -27 12.92 2.55
 2 -5 -27 12.28 2.42
 2 5 27 5.37 2.14
 -5 2 -27 8.33 2.02
 -5 -2 27 10.35 2.67
 -2 5 -27 9.5 2.37
 -5 -2 -27 10.08 2.51
 -2 5 27 10.3 2.07
 -5 -2 27 6.22 2.1
 -2 -5 27 6.37 1.64
 -5 2 27 10.59 2.57
 -5 2 27 9.23 1.55
 2 5 27 9.96 2
 -2 5 -27 9.88 1.85
 -2 5 27 8.43 2.42
 -2 -5 -27 10.61 2.47
 2 5 -28 19.26 3.23
 5 2 28 14.23 3.01
 -2 -5 28 15.14 2.33
 -5 -2 -28 18.49 3.27
 5 -2 -28 21.44 3.27
 -2 -5 -28 17.72 3.26
 2 5 -28 11.25 2.27
 2 -5 -28 11.56 2.36
 -2 -5 28 18.85 3.41
 -2 5 -28 19.7 2.89
 5 2 -28 20.35 2.95
 -2 -5 -28 14.56 2.58
 -2 5 -28 19.06 3.19
 2 5 28 18 2.58
 2 5 28 19.14 3.31
 -2 -5 28 18.34 2.82
 -5 2 28 17.82 2.09
 -5 2 -28 20.86 3.26
 -5 -2 28 13.03 2.8
 -5 2 28 19.85 3.27
 -2 5 28 16.83 3.28
 -2 5 28 17.67 2.7
 -5 -2 28 12.74 2.83
 -5 2 -28 14.09 2.64
 -5 -2 29 36.74 4.6
 -5 2 -29 40.11 4.2
 2 5 -29 33.39 4.16
 -2 -5 29 35.57 3.94
 -5 2 -29 41.82 4.55
 -2 5 -29 41.29 4.12
 -2 -5 -29 30.18 3.6
 -2 -5 29 35.24 4.57
 2 5 -29 38.58 3.86
 -5 -2 -29 41.96 4.83
 -2 5 29 39.79 4.78
 -2 -5 -29 35.59 4.4
 -5 -2 29 31.75 4.09
 -5 2 29 33.49 4.29
 5 -2 -29 37.67 4.33
 -2 -5 29 40.64 3.62
 -5 2 29 40.43 3.12
 2 5 29 45.63 4.96
 5 2 -29 34.06 3.84
 -2 5 29 40.68 4.13
 2 -5 -29 48.11 4.34
 2 5 29 33.1 3.46
 -2 5 -29 34.15 4.27
 -2 5 -30 7.24 2.44
 -5 2 -30 4.91 1.91
 2 5 -30 3.84 2.25
 -5 2 -30 4.18 2.07
 -5 -2 -30 3.57 2.07
 2 5 -30 5.8 1.77
 2 -5 -30 8.33 2.11
 -2 -5 30 6.97 2.54
 -2 5 -30 5.68 1.69
 -2 -5 -30 9.39 2.14
 -5 -2 30 5.83 2.35
 -2 -5 30 2.52 1.51
 2 5 30 8.54 2.7
 -5 2 30 5.23 1.45
 -5 -2 30 6.16 2.25
 -5 2 30 6.44 2.32
 5 -2 -30 8.11 2.27
 2 5 30 7.57 2.09
 5 2 -30 5.71 2.47
 -2 -5 -30 4.33 2.2
 -2 5 30 4.32 2.06
 2 -5 -31 46.21 4.52
 5 -2 -31 48.06 5.25
 -5 2 -31 36.73 4.3
 -2 -5 31 46.89 4.07
 -2 5 -31 42.22 4.4
 -2 -5 31 42.05 5.19
 2 5 -31 44.28 4.91
 -5 -2 31 38.4 4.45
 -5 -2 31 41.5 4.9
 -5 2 31 36.55 4.67
 -2 5 31 41.72 4.97
 -5 2 31 40.26 3.3
 2 5 31 45.13 5.14
 -5 2 -31 36.42 4.37
 -5 -2 -31 44.65 5.11
 5 2 -31 47.2 4.65
 -2 -5 -31 51.21 4.83
 -2 5 -31 39.81 4.56
 2 5 -31 39.42 4.17
 2 5 31 38.26 3.8
 -2 5 -32 55.78 5.62
 2 5 32 49.22 5.5
 5 2 -32 53.39 5.11
 -2 -5 -32 55.87 5.16
 -5 2 -32 59.31 5.53
 -2 -5 32 50.06 5.59
 -5 -2 32 65.69 5.75
 5 -2 -32 53.26 5.57
 2 -5 -32 63.59 5.3
 2 5 32 54.03 4.45
 -5 -2 32 56.22 5.74
 -5 2 32 73.7 6.5
 -2 5 32 54.55 2.04
 2 5 -32 56.63 5.47
 -5 2 32 70.54 4.23
 -5 2 -32 55.47 5.19
 -2 5 -32 60.66 5.28
 -5 -2 -32 56.36 5.76
 2 5 -32 51.69 4.86
 -2 -5 32 59.56 4.66
 -2 5 32 56.56 5.84
 -2 5 -33 40.57 5.05
 2 -5 -33 56.28 5.04
 2 5 -33 44.05 4.55
 5 2 -33 43.85 4.7
 -5 2 -33 31.47 4.2
 -2 5 -33 47.5 4.71
 -5 2 33 35.66 4.67
 -2 -5 33 45.67 5.5
 -5 -2 33 54.6 5.36
 -2 -5 33 37.97 3.88
 -2 -5 -33 48.22 4.73
 -5 2 33 48.35 3.59
 -2 5 33 38.15 4.99
 -5 -2 33 39.83 4.96
 5 -2 -33 39.48 4.7
 -5 2 -33 45.56 4.92
 -2 5 33 39.97 1.85
 -5 -2 -33 42.38 5.14
 2 5 33 40.92 4.05
 2 5 33 43.01 5.31
 2 5 -33 42.12 5.13
 -5 -2 34 7.74 2.49
 -2 5 -34 11.01 3.01
 5 2 -34 2.77 2.16
 2 5 -34 6.54 2.04
 2 5 -34 8.82 3.13
 -5 2 -34 8.83 2.65
 2 -5 -34 8.01 2.33
 -5 2 -34 6.55 2.45
 2 5 34 7.16 2.67
 -2 -5 -34 11 2.52
 -2 -5 34 6.9 2.05
 -2 -5 34 3.78 2.33
 -5 -2 -34 6.17 2.34
 -5 -2 34 10.08 2.98
 -5 2 34 5.42 2.32
 -2 5 -34 4.54 1.89
 -5 2 34 3.38 1.5
 5 2 -34 4.39 2.1
 5 -2 -34 7.72 2.53
 -2 5 34 7.1 0.89
 -2 5 34 6.6 2.56
 2 5 34 3.92 1.96
 2 5 -35 49.25 5.33
 2 -5 -35 38.54 4.48
 -5 -2 -35 55.99 6.07
 5 2 -35 55.65 5.7
 -5 2 -35 43.71 4.9
 -2 5 35 49.34 2.33
 -2 5 -35 48.46 4.88
 -2 -5 -35 47.15 5.06
 -2 -5 35 54.67 6.2
 5 2 -35 43.64 4.95
 -5 -2 35 56.62 5.48
 -5 -2 35 52.16 5.65
 -5 2 35 57.02 5.86
 2 5 -35 47.99 4.9
 -5 2 -35 39.21 4.72
 -5 2 35 52.05 3.86
 -2 5 -35 56.65 5.69
 2 5 35 52.01 5.82
 -2 5 35 56.58 6.02
 -2 -5 35 53.38 4.66
 2 5 35 56.21 4.77
 5 -2 -35 59.75 5.94
 -2 5 36 9.94 1.15
 -2 5 -36 12.02 3.31
 -2 -5 -36 9.69 2.71
 5 2 -36 10.7 2.68
 -5 2 -36 12.8 3.16
 2 5 -36 11.06 2.69
 2 -5 -36 10.37 2.67
 -2 -5 36 16.59 3.48
 -5 -2 -36 8.18 2.74
 -2 5 -36 11.03 2.64
 -5 -2 36 11.04 2.88
 2 5 36 11.3 3.06
 -5 -2 36 4.67 2.44
 -5 2 36 10.15 2.7
 2 5 36 12.55 2.53
 5 -2 -36 14.93 3.25
 -5 2 36 13.02 2.19
 2 5 -36 9.17 2.64
 -5 2 -36 11.8 2.95
 -2 -5 36 13.33 2.71
 -2 5 36 12.65 3.26
 5 2 -36 18.34 3.47
 -2 5 -37 -0.56 2.65
 2 5 -37 -1.1 2.73
 -5 2 -37 1.51 2.15
 5 -2 -37 4.69 2.17
 5 2 -37 -1 2.38
 2 5 -37 -0.95 1.81
 2 -5 -37 0.48 1.66
 -5 2 -37 -0.52 1.99
 2 5 37 -1.28 2.37
 -2 5 -37 0.49 1.41
 -5 -2 37 1.02 1.89
 -2 -5 -37 1.5 1.65
 -5 -2 37 -1.19 2.41
 -5 2 37 -2.88 2.63
 -2 -5 37 -0.4 1.39
 -5 2 37 0.53 1.07
 2 5 37 1.88 1.56
 -2 5 37 0.86 0.6
 5 2 -37 -0.58 2.09
 -2 5 37 1.94 1.95
 5 -2 -38 5.97 2.55
 2 5 -38 -0.56 2.62
 -2 5 -38 3.39 2.41
 -5 -2 38 3.13 2.06
 5 2 -38 5.1 2.39
 2 5 -38 0.49 1.91
 -2 -5 -38 4.61 2.35
 5 2 -38 3.58 1.8
 -5 2 -38 1.55 1.71
 -2 5 -38 3.55 2.47
 -5 -2 38 3.03 2.38
 -5 2 38 1.75 2.09
 -5 2 38 4.04 1.43
 2 5 38 6.5 2.06
 2 5 38 -0.66 1.98
 -5 2 -38 2.66 1.97
 -2 5 38 4.69 0.95
 -2 5 38 6.51 2.49
 2 -5 -38 2.98 2.06
 -2 -5 38 4.17 1.82
 2 5 39 17.1 2.96
 2 5 39 16.14 3.64
 -5 2 -39 11.61 2.91
 2 5 -39 13.45 3.13
 -5 -2 39 7.97 2.84
 -2 5 39 14.07 3.57
 -2 5 -39 20.33 3.6
 -2 -5 -39 11.11 2.82
 5 2 -39 12.53 3.16
 -5 2 39 16.02 2.4
 -2 -5 39 15.88 2.99
 -5 2 -39 11.29 3.01
 5 2 -39 22.5 3.86
 5 -2 -39 10.96 2.86
 -2 5 39 11.63 1.36
 2 -5 -39 21.87 3.64
 2 5 40 1.98 1.81
 -5 2 40 4.8 1.73
 -2 -5 40 0.88 1.69
 -2 5 40 2.07 2.28
 -2 5 40 4.45 1.02
 -5 2 -40 3.78 2.42
 2 -5 -40 5.74 2.34
 2 5 -40 4.08 2.23
 -2 -5 -40 3.79 2.31
 5 2 -40 4.34 2.44
 -5 -2 40 0.54 2.19
 -2 5 -40 3.22 2.05
 2 5 40 2.75 2.37
 -5 2 -40 5.43 2.26
 5 2 -40 0.53 2.28
 5 -2 -40 8.05 2.9
 -2 5 -41 18.1 3.53
 -5 2 -41 13.78 3.3
 2 5 -41 17.26 3.29
 2 -5 -41 16.55 3.32
 2 5 41 16.87 3.87
 5 -2 -41 13.25 3.42
 5 2 -41 13.64 3.14
 5 -2 -41 9.71 2.84
 -5 -2 41 19.23 3.79
 -2 -5 -41 17.19 3.52
 -5 2 41 15.07 2.37
 2 5 41 11.7 2.43
 -2 5 41 17.22 1.79
 -2 -5 41 14.52 2.89
 -2 5 41 19.1 4.17
 -5 2 -41 10.64 2.9
 5 2 -41 11.97 3.31
 2 5 42 1.64 1.67
 5 2 -42 0.56 2.13
 -5 2 -42 -0.56 2.8
 -2 5 42 1.06 0.88
 2 -5 -42 2.73 2.21
 5 -2 -42 3.29 2.46
 -5 -2 -42 5.08 2.53
 -5 -2 42 2.23 2.44
 -2 5 -42 3.37 2.21
 -2 -5 -42 1.71 2.03
 -5 2 42 3.86 1.84
 2 5 42 0.72 2.06
 -2 5 42 0.73 2.08
 5 2 -42 7.06 2.29
 -2 -5 42 -0.46 1.66
 5 -2 -42 7.05 2.67
 2 5 -42 0.54 2.05
 2 5 43 11.36 2.54
 -2 5 43 8.07 1.34
 2 5 -43 7.13 2.67
 2 -5 -43 4.47 2.39
 -5 -2 43 3.97 2.48
 -2 5 -43 12.11 3.12
 -5 2 43 10.61 2.28
 -2 -5 -43 9.92 3.05
 5 -2 -43 5.87 2.79
 -2 -5 43 9.53 2.54
 -2 5 43 6.69 2.93
 2 5 43 8.03 3.49
 5 2 -43 8.49 3.06
 2 -5 -44 14.87 3.59
 5 -2 -44 27.18 4.53
 -5 2 -44 15.45 4.04
 -5 2 44 17.02 2.82
 2 5 -44 16.82 3.6
 -2 5 -44 12.37 3.48
 -2 -5 -44 9.53 3.03
 5 2 -44 21.94 4.32
 -5 -2 -44 16.9 4.16
 2 5 44 18.43 3.19
 -2 -5 44 12.18 2.92
 -2 5 44 15.04 1.79
 -5 2 44 11.91 3.73
 -5 -2 44 21.87 4.05
 5 -2 -45 28.31 5
 2 5 -45 22.35 3.93
 2 5 45 27.45 3.79
 -5 -2 -45 23.65 4.91
 -5 2 -45 30.72 5.21
 -2 5 45 17.01 1.95
 -5 -2 45 24.55 4.31
 -5 2 45 21.79 3.12
 -5 -2 45 20.69 4.31
 -2 5 -45 28.3 4.76
 -2 -5 -45 23.78 4.3
 5 2 -45 23 4.4
 -2 -5 45 22.9 3.71
 2 -5 -45 22.81 3.93
 -5 2 45 18.6 4.32
 -2 5 46 6.76 1.39
 2 5 46 8.86 2.57
 2 5 -46 2.93 2.56
 2 -5 -46 5.36 2.79
 -5 -2 -46 3.64 2.95
 -2 5 -46 1.84 2.42
 -5 -2 46 4.15 2.94
 5 -2 -46 8.92 3
 -5 2 46 2.25 1.77
 -2 -5 -46 0.62 2.95
 -5 -2 46 0.75 2.37
 -2 -5 46 5.09 2.43
 -5 2 -46 5.08 3.02
 5 2 -46 11.02 3.35
 -5 2 46 0.82 2.07
 2 5 -47 14.95 3.48
 -5 2 47 13.46 2.52
 5 -2 -47 7.67 3.27
 -2 5 47 12.16 1.76
 -5 -2 47 5.31 2.91
 2 5 47 15.72 3.07
 -5 -2 -47 6.67 3.17
 2 -5 -47 13.99 3.44
 -2 -5 47 10.41 2.86
 -2 5 -47 10.63 3.33
 -5 2 -47 13.31 4.12
 5 2 -47 9.82 3.42
 -5 2 47 9.18 3.57
 -2 -5 -47 14.49 3.62
 -5 -2 48 13.99 4.07
 -2 5 -48 6.99 3.16
 2 5 -48 11.57 3.25
 -5 2 -48 14.32 4.01
 -5 -2 -48 13.55 4.01
 2 -5 -48 15.52 3.85
 -2 -5 48 7.43 2.59
 2 5 48 13.23 3
 -5 2 48 14.38 2.54
 -2 -5 -48 11.56 3.58
 5 -2 -48 8.5 3.46
 5 2 -48 12.83 3.74
 -5 2 48 12.81 3.83
 -2 5 48 12.56 1.79
 -2 -5 49 8.15 2.65
 -2 -5 -49 7.85 3.19
 -5 -2 49 6.38 3.05
 5 2 -49 7.24 3.32
 2 5 -49 6.84 2.97
 -5 2 -49 8.37 3.64
 -5 -2 -49 9.16 3.57
 -5 2 49 4.38 2.9
 -5 2 49 11.22 2.5
 -2 5 49 7.64 1.62
 -2 5 -49 1.94 2.23
 2 5 49 14.35 3
 2 -5 -49 6.34 2.84
 5 -2 -49 5.05 3.16
 -2 5 50 1.81 1.07
 -2 -5 50 2.79 2.06
 2 5 50 4.22 2.33
 5 -2 -50 4.39 3.05
 2 -5 -50 0.65 2.39
 -5 2 -50 0.77 2.55
 -5 -2 -50 -2.32 3.21
 5 2 -50 1.47 2.53
 -5 2 50 2.42 1.84
 -5 2 50 0.89 2.56
 2 5 -50 1.27 2.5
 -5 -2 50 -0.81 2.33
 -2 5 -50 0.66 2.52
 -2 -5 -50 0.67 2.78
 -2 5 51 11.75 1.74
 -2 -5 -51 7.48 3.32
 2 5 -51 11.01 3.5
 2 -5 -51 5.93 2.89
 -5 2 -51 7.84 3.27
 -5 -2 -51 7.06 3.52
 2 5 51 15.69 3.09
 -5 -2 51 14.87 4.18
 -5 2 51 12.76 3.99
 -2 5 -51 13.45 3.91
 -2 -5 51 7.98 2.68
 5 2 -51 12.71 3.92
 5 -2 -51 14.87 4.26
 -2 5 52 9.68 1.71
 5 2 -52 11.38 3.7
 5 -2 -52 4.52 3.06
 -5 -2 52 8.38 3.58
 2 5 -52 3.3 2.82
 2 -5 -52 6.04 2.94
 -5 2 -52 8.73 3.48
 -5 -2 -52 6.37 3.32
 2 5 52 11.56 2.95
 -2 -5 -52 11.17 3.53
 -2 5 -52 8.26 3.08
 -2 -5 52 9.9 2.95
 -5 2 52 11.1 3.85
 -5 -2 53 13.67 4.39
 5 2 -53 5.39 3.12
 -2 -5 -53 5.01 3.05
 -5 2 -53 1.62 2.99
 2 5 -53 0.67 2.8
 2 -5 -53 5.48 3.2
 5 -2 -53 -1.53 2.83
 -5 -2 -53 11.36 4.1
 -5 2 53 6.55 3.46
 2 5 53 10.24 2.59
 -2 5 -53 4.94 3.09
 -2 -5 53 1.79 2.13
 2 5 54 2.47 1.83
 -2 5 -54 0.72 2.75
 2 5 -54 1.37 2.69
 2 -5 -54 -2.09 3.12
 -5 -2 -54 -3.29 3.51
 -5 2 54 5.74 3.54
 -2 -5 -54 0.73 2.94
 -2 -5 54 1.22 2.1
 -5 -2 54 -0.87 2.48
 5 2 -54 -2.34 3.49
 -2 -5 -55 4.44 2.92
 -5 -2 55 6.15 3.36
 2 5 -55 11.85 3.77
 -5 -2 -55 14.16 4.21
 2 -5 -55 7.8 3.25
 -5 2 55 11.64 4.14
 -2 -5 55 10.53 3.4
 -2 5 -55 5.86 3.13
 2 5 55 9.48 2.86
 5 2 -55 2.37 2.93
 5 -2 -55 14.17 4.12
 -5 2 -55 13.3 4.05
 2 5 56 11.09 2.73
 -2 -5 -56 6.77 3.13
 2 5 -56 7.09 3.11
 2 -5 -56 8.66 3.58
 -2 -5 56 9.45 3.13
 -5 -2 56 5.33 3.29
 -2 5 -56 7.45 3.02
 2 5 57 11.68 2.83
 -2 -5 57 1.29 2.31
 2 -5 -57 5.15 3.14
 -2 5 -57 3.77 2.7
 2 5 -57 5.77 3
 -2 -5 -57 9.9 3.64
 -5 -2 57 4.51 2.86
 -2 -5 58 -0.66 2.35
 2 5 58 1.02 1.55
 -5 -2 58 0.9 2.84
 2 5 59 8.21 2.55
 -5 -3 0 51.31 4.41
 -3 -5 0 51.51 3.23
 -3 5 0 49.17 3.09
 -5 3 0 48.82 4.1
 -3 -5 0 63.18 5.04
 5 3 0 60.39 4.89
 -5 -3 0 50.92 3.39
 5 -3 0 57.9 3.5
 -5 -3 0 52.96 4.31
 -5 -3 -1 115.61 6.55
 -3 -5 1 121.07 5.22
 -3 5 1 115.13 5.03
 -3 -5 -1 120.08 5.17
 -5 -3 1 117.86 6.55
 -3 -5 1 115.07 7.1
 -5 -3 1 114.87 5.27
 3 5 1 123.76 7.1
 -5 3 1 123.75 6.48
 5 3 -1 123.46 7.26
 5 3 1 122.89 7.11
 -5 3 -1 113.24 6.27
 -3 -5 -1 110.81 6.75
 5 -3 1 118.57 5.25
 -5 -3 1 118.77 7.02
 -5 -3 -1 125.76 7.26
 -3 -5 -1 122.94 5.47
 -3 5 -1 130.62 5.23
 -3 -5 2 573.8 15.58
 -5 -3 -2 577.1 18.83
 3 5 2 565.47 18.52
 -3 -5 -2 588.72 18.89
 -3 -5 -2 576.52 15.65
 5 -3 2 572.93 15.78
 5 3 -2 579.79 19.1
 -3 -5 2 542.21 18.78
 -3 5 -2 576.26 15.51
 -5 -3 2 588.74 18.86
 -5 -3 2 589.87 18.02
 -3 5 2 597.56 15.57
 -5 -3 2 587.98 15.94
 -3 -5 -2 587.42 16.2
 5 3 2 601.84 19.05
 5 -3 -2 593.23 16.81
 -5 3 2 573.49 17.62
 -5 -3 3 270.33 9.09
 5 -3 -3 272 9.53
 -5 -3 3 262.43 10.5
 -3 -5 3 268.15 11.59
 -3 -5 -3 268.61 9.35
 -3 -5 3 283.49 8.86
 5 -3 3 277.34 9.05
 -3 -5 3 286.72 11.28
 -3 -5 -3 265.84 11.23
 3 5 3 269.54 11.12
 -5 3 3 266.85 10.44
 -3 -5 -3 270.33 8.87
 5 3 -3 272.12 11.56
 -5 -3 -3 254.24 11.08
 -3 5 3 277.01 8.72
 -5 -3 3 267.89 11.48
 3 -5 3 271.08 11.06
 5 3 3 254.95 11.17
 5 -3 4 44.18 3.07
 5 3 4 47.67 4.33
 -5 -3 4 49.85 3.37
 -5 -3 4 52.06 4.59
 -3 -5 4 41.98 3.99
 3 5 4 50.49 4.35
 -3 -5 -4 50.02 4.37
 -5 -3 4 52.02 4.21
 5 -3 -4 54.72 3.56
 5 3 -4 47.31 4.41
 -3 -5 4 52 3.15
 -3 5 4 49.4 3.05
 -3 -5 4 52.67 4.58
 -5 -3 -4 53.99 4.6
 -3 -5 -4 55.16 3.67
 3 -5 4 61.48 4.73
 -5 3 4 41.88 3.74
 5 -3 5 85.2 4.45
 -3 -5 5 89.41 4.35
 5 3 5 79.01 5.66
 -3 -5 -5 83.45 5.68
 -3 -5 5 84.73 5.68
 -5 -3 5 76.76 5.17
 -5 -3 -5 80.87 5.69
 -5 -3 5 79.21 4.31
 -3 5 5 83.65 4.13
 5 3 -5 81.61 5.92
 3 5 5 95.75 5.92
 -3 -5 5 89.87 6.11
 3 -5 5 77.1 5.47
 -3 -5 -5 85.23 4.81
 5 -3 -5 79.26 4.34
 -5 3 5 95.94 5.6
 -5 -3 -6 445.56 16.17
 -5 -3 6 473.65 13.85
 -5 3 6 459.26 15.16
 -3 5 6 455.23 13.28
 -5 -3 6 485.86 15.64
 5 3 -6 474.18 16.65
 3 5 6 464.85 15.81
 -3 -5 6 464.92 16.47
 -3 -5 -6 488.91 14.51
 5 -3 6 477.61 13.78
 -3 -5 6 460.42 13.45
 -3 -5 -6 454.07 15.7
 5 -3 -6 477.29 13.71
 5 3 6 477.51 16.4
 -3 -5 6 472.42 16.01
 3 -5 6 496.85 16.17
 -5 -3 7 126.37 5.81
 -3 -5 7 123.06 5.51
 -5 3 7 128.3 6.72
 5 -3 7 126 5.74
 5 3 -7 127.94 7.5
 -3 5 7 125.84 5.47
 3 5 7 123.84 6.97
 -3 -5 7 133.65 7.68
 -3 -5 -7 132.6 6.29
 3 -5 7 130.46 7.19
 5 3 7 127.88 7.32
 5 -3 -7 122.6 5.45
 -3 -5 7 121.66 6.99
 -5 -3 -7 134.01 7.51
 -5 -3 7 121.17 6.69
 -3 -5 -7 129.51 7.1
 -3 5 8 70.59 3.88
 -5 -3 8 70.87 4.18
 5 3 -8 80.11 5.87
 5 -3 -8 61.8 3.69
 -3 -5 8 72.03 5.51
 3 5 8 74.87 5.19
 -3 -5 8 74.7 4.08
 -3 -5 -8 75.06 4.66
 -3 -5 8 67.08 5.12
 5 -3 8 64.91 4.02
 -5 -3 8 61.97 4.76
 -5 3 8 72.32 4.93
 -3 -5 -8 61.75 4.81
 3 -5 8 64.65 5.02
 -5 -3 -8 72.78 5.45
 -3 5 9 353.81 11
 -3 -5 9 347.24 11.13
 -5 -3 9 351.85 11.45
 -5 -3 -9 330.82 13.28
 5 -3 9 367.96 11.63
 3 5 -9 343.17 11.02
 5 3 -9 358.63 14.06
 -3 -5 -9 347.18 12.02
 -3 -5 9 361.8 14.1
 3 -5 9 335.13 13.09
 3 5 9 367.63 13.13
 -5 -3 9 365.55 12.98
 -3 -5 -9 352.37 13.04
 5 -3 -9 349.05 10.73
 -5 3 9 349.69 12.61
 -3 -5 9 345.17 13.23
 3 -5 -9 352.1 11.35
 3 -5 10 690.22 21.33
 -3 -5 -10 692.24 21.04
 -3 5 10 712.36 18.81
 -5 -3 10 715.68 19.51
 5 -3 10 717.92 19.51
 -3 -5 10 659.69 21.23
 3 -5 -10 695.51 16.05
 -3 -5 10 745.61 22.61
 3 5 10 713.68 21.15
 -3 -5 -10 693.78 20.06
 3 5 -10 706.61 18.91
 -5 -3 10 678.09 20.77
 -5 3 10 691.1 20.63
 5 -3 -10 706.38 18.37
 3 -5 -10 722.09 19.31
 -3 -5 10 683.29 18.91
 -3 -5 11 87.23 5.95
 3 5 -11 100.59 5.05
 -5 -3 11 94.37 5.23
 -3 5 11 95.76 4.9
 3 -5 -11 94.32 5.07
 -5 -3 11 90.59 5.82
 -3 -5 11 99.72 5.1
 -3 -5 -11 100.86 5.69
 -3 -5 11 89.84 6.39
 5 3 -11 100.37 6.09
 -5 3 11 93.28 5.72
 3 -5 11 99.86 6.23
 3 5 11 96.59 5.95
 5 -3 -11 84.93 5.86
 5 -3 -11 98.64 4.54
 5 -3 11 93.92 5.16
 -3 -5 -11 95.67 6
 -3 -5 -12 36.94 3.68
 5 -3 -12 39.17 3.89
 -3 -5 12 33.28 3.75
 3 -5 12 33.24 3.7
 5 -3 12 35.03 3.15
 -5 -3 12 28.34 3.3
 -5 3 12 34.42 3.56
 -3 -5 -12 40.92 3.61
 -3 -5 12 35.37 4.06
 5 -3 -12 37.13 2.64
 3 -5 -12 36.41 3.14
 3 5 12 30.95 3.35
 -5 -3 12 35.06 3.17
 5 3 -12 28.65 3.34
 -3 -5 12 34.31 2.96
 -3 5 12 33.96 2.85
 -5 -3 -12 36.2 3.74
 3 5 -12 37 3.03
 -5 3 -12 38.01 3.17
 -3 -5 -13 373.16 13.47
 3 -5 13 421.75 14.74
 -3 -5 -13 382.52 13.11
 -5 -3 13 349.77 12.18
 5 -3 13 363.82 12.4
 -5 3 -13 378.37 12.16
 -5 -3 13 358.41 13.38
 -5 3 13 343.44 13
 -5 -3 -13 354.67 13.63
 -3 -5 13 357.24 14.38
 5 -3 -13 372.36 10.91
 5 3 -13 362.35 13.58
 3 5 -13 364.33 11.86
 3 -5 -13 359.06 11.99
 3 5 13 363.46 13.25
 -3 -5 13 353.2 11.85
 5 -3 -13 378.1 14.08
 -3 5 13 369.01 11.84
 5 3 -13 349.12 11.77
 -3 -5 13 351.03 13.97
 -3 5 -14 618.66 16.64
 -3 -5 -14 583.28 18.95
 3 -5 14 602.42 19.8
 5 3 -14 613.62 17.57
 -5 -3 14 584.72 19.12
 -5 3 14 597.31 18.99
 5 -3 14 631.44 18.31
 -3 -5 14 588.7 19.82
 5 3 -14 655.23 19.69
 3 5 -14 601.86 17.45
 5 -3 -14 614.55 19.74
 3 -5 -14 651.35 18.09
 5 -3 -14 609.74 16.06
 -3 -5 14 610.53 20.48
 -5 -3 -14 618.24 19.7
 -3 -5 -14 612.21 18.91
 -5 -3 14 589.75 19.94
 3 5 14 620.67 19.17
 -3 -5 14 617.19 17.76
 -5 3 -14 609.85 17.7
 -5 -3 14 625.65 18.32
 -3 5 14 621.71 17.55
 3 -5 15 226.06 10.48
 5 -3 15 214.51 9.15
 3 5 15 230.88 9.87
 -5 3 -15 231.8 8.98
 5 3 -15 235.37 10.26
 -3 -5 15 220.63 10.5
 3 5 -15 229.85 8.82
 3 -5 -15 231.81 9.09
 -5 -3 15 220.55 10.01
 -3 -5 15 235.47 11.06
 -3 5 15 233.13 8.86
 -5 -3 15 229.24 10.68
 -3 -5 15 225.43 8.92
 5 3 -15 234.79 8.97
 -5 -3 -15 217.29 10.11
 -3 5 -15 225.98 8.01
 -5 3 15 205.06 9.54
 -5 -3 15 235.88 9.48
 -3 -5 -15 226.69 9.8
 5 -3 -15 235.22 10.51
 -5 -3 16 34.77 3.76
 -5 3 16 37.79 3.82
 3 -5 -16 37.31 3.34
 5 3 -16 33.88 3.71
 3 -5 16 34.07 3.84
 -5 -3 -16 33.19 3.79
 -3 -5 16 32.28 3.96
 5 -3 -16 38.1 3.97
 -3 -5 16 34.58 3.25
 -5 -3 16 32.34 3.83
 -3 5 16 35.37 3.19
 5 -3 16 31.27 3.25
 -3 5 -16 32.36 2.65
 3 5 16 28.48 3.24
 3 5 -16 35.36 3.15
 -5 3 -16 33.75 3.17
 -5 -3 16 33.48 3.27
 5 3 -16 36.92 3.27
 -3 -5 -16 40.04 3.95
 -3 -5 16 26.87 3.53
 -5 -3 17 136.94 8.12
 -3 -5 17 153.01 8.56
 3 5 17 156.47 7.77
 3 5 -17 156.42 8.05
 5 -3 -17 150.73 8.23
 3 5 -17 134.12 6.68
 -5 -3 17 144.85 7.27
 5 -3 17 146.93 7.37
 -3 -5 17 161.1 9.05
 -3 -5 17 151.62 7.08
 -3 5 17 149.21 7.02
 5 3 -17 152.86 7.09
 -5 -3 -17 150.71 8.33
 -5 3 17 145.07 7.76
 3 -5 17 135.9 8.12
 -3 -5 -17 139.06 7.72
 -3 5 -17 160 6.42
 -5 3 -17 140.41 6.91
 -3 5 -17 143.92 7.87
 -5 -3 17 142 7.88
 5 3 -17 162.04 8.26
 3 -5 -17 151.31 7.2
 -3 5 -18 477.1 14
 5 3 -18 491.2 15.35
 -3 -5 18 458.46 17.17
 3 -5 18 469.26 17.16
 -3 5 -18 462.96 16.42
 5 -3 18 455.68 15.62
 -3 -5 18 472.07 17.61
 -5 -3 -18 478.21 17.09
 -3 -5 18 473.07 15.25
 -3 5 18 515.21 15.4
 -5 -3 18 485.33 17.34
 3 -5 -18 481.12 15.36
 5 3 -18 492.48 16.91
 5 -3 -18 520.91 17.45
 3 5 18 461.81 15.94
 -3 -5 -18 495.82 16.67
 -5 3 18 455.78 16.29
 3 5 -18 496.42 15.28
 -5 -3 18 501.12 17.04
 -5 -3 18 493.7 16.01
 3 5 -18 465.77 16.42
 -5 3 -18 489.01 15.49
 -5 3 -19 116.87 6.3
 -3 -5 19 99.23 6.94
 3 -5 19 114.1 7.33
 -5 3 -19 103.59 6.42
 -5 3 19 88.21 6.15
 -5 -3 19 99.98 6.19
 5 -3 19 102.42 6.18
 3 5 -19 109.07 6.75
 -3 -5 19 100.39 5.9
 5 3 -19 96 6.46
 3 -5 -19 100.7 5.9
 5 -3 -19 119.62 7.29
 -5 -3 19 104.37 6.99
 5 3 19 103.5 6.84
 -3 5 19 90.54 34.84
 -5 -3 -19 91.48 6.55
 3 5 19 99.21 6.25
 -3 -5 -19 108.29 6.69
 3 5 -19 97.48 5.67
 -3 5 -19 95.34 4.97
 -5 -3 19 101.14 6.63
 -3 5 -19 105.68 6.69
 5 3 -19 99.51 5.8
 -5 3 -20 102.5 6.42
 3 -5 20 104.86 7.21
 3 5 -20 104.84 5.96
 -5 -3 -20 92.92 6.76
 -3 5 -20 114.32 7.01
 -5 -3 20 112.98 6.57
 5 -3 20 110.37 6.52
 5 3 -20 106.58 6.85
 5 -3 -20 101.38 6.84
 -3 -5 20 98.63 7.1
 -3 -5 20 100.48 6
 -3 5 20 104.31 6.04
 -5 -3 20 104.68 7.06
 3 5 20 104.6 6.39
 5 3 -20 109.86 32.04
 -5 3 -20 107.32 6.19
 3 -5 -20 114.64 6.32
 3 5 -20 109.97 6.81
 -5 -3 20 105.98 6.86
 -3 -5 -20 105.78 6.71
 5 3 20 106.36 7.1
 -3 5 -20 102.39 5.17
 -5 3 20 113.46 7
 -3 5 -21 120.24 7.33
 -5 -3 21 111.4 7.23
 -3 -5 21 115.5 7.72
 5 3 -21 119.17 7.31
 5 -3 -21 114.9 7.32
 3 5 21 114.7 6.73
 -5 -3 21 113.93 6.74
 3 -5 21 115.61 7.59
 -3 -5 21 107.15 6.37
 -3 5 21 108.45 6.27
 5 3 -21 118.08 6.52
 -5 -3 21 106.46 7.22
 3 -5 -21 123.13 6.71
 -3 -5 -21 113.45 7.11
 -3 5 -21 114.53 5.57
 5 3 21 129.56 7.83
 3 5 -21 109.86 6.99
 -5 3 21 115.18 7.14
 -5 -3 -21 110.09 7.37
 3 5 -21 108.3 6.29
 -5 3 -21 118.09 6.6
 -5 3 -21 121.47 6.99
 -3 -5 22 542.11 17.23
 5 3 -22 537.25 18.38
 3 -5 22 541.84 19.2
 -3 -5 22 546.7 19.42
 5 -3 -22 528.98 18.59
 3 5 22 518.47 17.3
 -3 5 22 536.66 16.95
 -5 -3 -22 523.31 18.74
 -3 5 -22 533.46 15.64
 -5 -3 22 516.22 18.56
 3 -5 -22 508.48 16.98
 3 5 -22 525.69 18.06
 3 5 -22 496.36 16.67
 -5 3 22 523.7 18.11
 5 3 -22 535.8 17.07
 -5 3 -22 558.21 17.95
 -5 -3 22 516.52 18.31
 -3 -5 -22 528.6 18.26
 5 3 22 526.83 18.6
 -5 3 -22 521.86 17.06
 -3 5 -22 515.02 18.01
 -5 3 -23 175.76 8.58
 3 5 -23 176.77 8.37
 5 3 -23 173.17 9.21
 5 -3 -23 193.5 9.9
 -5 3 -23 189.14 9.19
 3 -5 23 176.36 9.8
 -3 -5 23 186.27 10.13
 -5 3 23 180.25 9.28
 -5 -3 -23 164.28 9.44
 -3 -5 23 168.82 8.39
 -3 5 23 179.95 8.57
 -5 -3 23 177.88 9.65
 -5 -3 23 172.31 9.35
 3 -5 -23 168.73 8.36
 -5 3 23 176.42 5.82
 -3 -5 -23 191.54 9.68
 -3 5 -23 179.08 7.57
 3 5 23 177.46 8.6
 -3 5 -23 173.27 9.21
 5 3 23 191.24 9.92
 3 5 -23 175.74 9.3
 5 3 -23 168.37 8.35
 3 5 -24 22.2 3.33
 -3 5 -24 26.17 3.74
 -3 -5 -24 25.27 3.63
 -5 3 -24 24.49 3.35
 -5 3 24 18.98 1.63
 -3 -5 24 22.96 3.6
 5 3 24 26.26 3.63
 -3 -5 24 22.71 3.21
 -3 5 24 21.07 3.01
 3 -5 24 28.38 3.92
 5 3 -24 18.43 3.22
 5 -3 -24 26.61 3.66
 3 5 -24 24.46 3.1
 5 3 -24 22.47 3.07
 -5 3 -24 23.25 3.4
 -5 -3 24 34.41 4.13
 -5 -3 -24 20.88 3.41
 -5 -3 24 28.59 3.87
 -3 5 -24 20.37 2.52
 3 5 24 20.73 2.91
 3 -5 -24 20.44 2.87
 -5 3 24 20.09 3.18
 5 3 -25 133.01 8.28
 5 3 -25 137.81 7.59
 5 -3 -25 137.45 8.49
 5 3 25 147.91 8.71
 -5 -3 25 149.28 8.74
 -5 -3 25 145.07 8.71
 -3 -5 25 152.69 9.3
 3 -5 25 133.2 8.73
 -5 3 25 134.06 4.85
 -3 5 25 137.47 7.45
 -3 5 -25 150 6.87
 3 5 25 124.91 8.14
 3 5 -25 134.32 7.32
 3 -5 -25 138.23 7.58
 -5 3 25 130.14 8.04
 -5 -3 -25 128.46 8.28
 -5 3 -25 133.62 7.51
 3 5 25 144.13 7.64
 -3 -5 -25 126.71 8.15
 -3 -5 25 138.29 7.65
 3 5 -25 141.6 8.24
 -3 5 -25 124.34 7.8
 -5 3 -25 137.22 7.83
 -3 5 -26 417.05 15.83
 -5 3 -26 373.7 14.52
 -3 5 26 411.89 14.74
 -5 -3 26 409.46 16.19
 -3 -5 26 403.38 16.68
 3 5 -26 398.92 14.51
 3 -5 26 434.23 17.06
 3 5 26 347.55 13.99
 -3 -5 26 417.85 15.02
 -3 -5 -26 422.6 16.12
 5 3 -26 425.21 14.96
 3 -5 -26 397.05 14.69
 -3 5 -26 421.86 13.51
 -5 -3 26 415.85 16.18
 -5 3 -26 417.91 15.35
 -5 3 26 376.96 15.33
 -5 -3 -26 394.57 16.01
 3 5 26 412.33 16.19
 5 3 26 402.73 16.07
 5 3 -26 393.26 15.7
 -5 3 26 420.97 10.99
 5 -3 -26 413 16.16
 3 5 -26 383.32 15.39
 5 3 -27 179.76 9.03
 -3 5 -27 189.66 8.2
 -5 -3 -27 188.31 10.38
 -3 5 -27 167.34 9.54
 -5 3 -27 182.9 9.41
 -5 3 -27 180.19 9.21
 3 -5 27 170.78 10.22
 -3 -5 27 183.9 9.2
 -3 5 27 183.02 9.09
 -3 -5 27 180.44 10.47
 3 5 -27 176.69 8.85
 3 -5 -27 187.49 9.21
 -5 -3 27 214.04 10.83
 -3 -5 -27 185.28 10.04
 -5 -3 27 192.27 10.22
 -5 3 27 173.55 9.68
 3 5 -27 186.62 9.86
 3 5 27 181.59 8.89
 3 5 27 181.68 10.18
 -5 3 27 186.8 6.09
 -3 5 27 177.11 10.24
 5 3 -27 182 9.82
 5 -3 -27 176.8 9.95
 5 3 27 201.21 10.51
 -3 5 28 18.21 2.96
 -5 3 -28 21.29 3.28
 3 5 -28 17.36 3.34
 5 3 -28 19.93 3.18
 5 3 28 18.52 3.3
 3 5 28 16.11 2.7
 -3 -5 -28 20.84 3.3
 5 3 -28 20.95 3.68
 5 -3 -28 14.57 3.2
 -3 5 -28 13.89 3.15
 -3 -5 28 22.16 3.97
 3 -5 28 23.78 4.11
 3 -5 -28 14.71 2.94
 -3 -5 28 14.62 2.79
 -3 -5 -28 15.42 3.3
 -5 3 28 19.03 1.73
 -5 -3 28 23.3 3.75
 -5 -3 28 18.61 3.46
 -5 3 28 24.72 3.8
 3 5 -28 20.51 3.09
 -5 -3 -28 17.15 3.39
 3 5 28 11.83 2.93
 -3 5 -28 15.04 2.43
 -3 5 28 15.35 3.22
 -5 3 -28 20.07 3.41
 5 3 29 175.64 10.13
 -5 3 -29 184.65 9.53
 5 3 -29 187.24 9.49
 -3 5 -29 169.94 8.13
 -3 5 -29 197.7 9.88
 -3 -5 -29 185.74 9.6
 -3 -5 29 186.12 9.5
 -3 5 29 189.92 9.51
 -3 -5 -29 173.89 10.03
 -5 -3 -29 151.84 9.6
 3 5 29 177.53 10.2
 3 -5 29 177.72 10.54
 5 3 -29 181.37 10.13
 3 5 -29 173.53 9.08
 3 -5 -29 177.2 9.25
 -5 -3 29 171.08 9.93
 -5 -3 29 184.49 10.28
 -5 3 29 160.35 9.48
 -5 3 -29 184.78 9.56
 -3 -5 29 211.04 11.47
 -5 3 29 179.75 6.08
 3 5 29 194.69 9.27
 5 -3 -29 190.24 10.3
 -3 5 29 190.83 10.84
 3 5 -29 182.74 9.98
 -3 5 -29 178.17 9.94
 5 3 30 384.38 15.99
 3 5 30 379.34 14.28
 5 3 -30 388.53 14.98
 -5 3 -30 354.69 14.58
 -3 -5 -30 381.47 15.12
 -3 -5 30 398.46 15.12
 -3 5 30 373.26 14.52
 -3 -5 30 378.69 16.61
 -3 -5 -30 363.18 15.57
 3 5 -30 370.5 14.59
 3 -5 -30 397.64 15.12
 -5 -3 30 359.69 15.44
 -5 3 30 392.38 15.77
 3 5 30 389.23 16.3
 -3 5 30 388.93 16.52
 5 -3 -30 384.49 15.86
 -5 -3 -30 377.49 16.07
 -5 3 -30 395.11 15.02
 3 -5 30 359.42 16.22
 -5 -3 30 408.6 16.23
 -5 3 30 389.8 10.68
 5 3 -30 401.46 16.04
 -3 5 -30 361.63 13.18
 -3 -5 30 377.21 13.95
 -3 5 -30 393.23 15.27
 3 5 -30 345.85 15.09
 -3 5 -30 382.87 15.7
 -5 3 -31 86 6.51
 -5 3 -31 95.92 6.78
 -3 5 31 92.17 7.46
 -5 -3 31 91.43 7.27
 -3 -5 -31 100.06 7.48
 3 -5 -31 86.45 6.5
 -3 5 -31 82.36 6.38
 -3 -5 31 89.75 6.57
 -5 -3 -31 74.5 6.82
 3 5 -31 91.64 6.52
 -3 -5 31 75.83 7.07
 5 3 31 89.81 7.28
 -3 -5 -31 73.14 6.08
 3 5 31 85.28 6.04
 -3 5 31 94.83 6.58
 -5 -3 31 102.41 7.55
 -5 3 31 84.18 6.79
 3 5 31 79.73 6.94
 3 -5 31 90.43 7.56
 -3 -5 31 73.05 5.45
 -5 3 31 79.71 3.81
 5 3 -31 74.18 6.54
 5 -3 -31 75.34 6.58
 5 3 -31 83.33 6.39
 -3 5 -31 79.49 5.39
 3 5 -31 88.16 7.02
 -3 5 -31 87.72 7.12
 3 5 -32 25.49 4.03
 5 3 32 31.7 4.51
 5 3 -32 24.88 3.81
 -5 3 32 24.73 3.87
 5 -3 -32 36.05 4.58
 -3 -5 -32 27.51 3.84
 3 5 -32 24.99 3.71
 -3 -5 32 27.65 3.84
 -3 -5 32 34.31 4.91
 3 -5 32 28.84 4.66
 -3 5 -32 24.07 3.13
 -5 3 32 28.77 2.2
 -5 -3 32 28.6 4.33
 3 5 32 22.91 4.02
 3 -5 -32 24.32 3.74
 -5 -3 32 31.35 4.54
 3 5 32 24.11 3.5
 -3 -5 32 27.46 3.42
 -5 3 -32 33.71 4.18
 -3 -5 -32 23.81 3.89
 5 3 -32 26.84 4.04
 -5 -3 -32 25.54 4.14
 -3 5 32 28.16 4.55
 -3 5 -32 20.91 3.67
 -5 3 -32 25.28 4.01
 -3 5 -32 29.71 4.44
 -3 5 32 30.41 4
 -3 5 -33 83.54 6.9
 5 3 33 81.54 6.96
 5 3 -33 79.05 6.5
 -3 -5 -33 89.91 6.89
 -3 -5 33 77.88 6.52
 -3 5 33 78.53 6.24
 3 5 -33 84.81 6.4
 3 -5 -33 82.8 6.47
 3 5 33 84.95 6.18
 -3 -5 33 76.87 7.13
 3 -5 33 70.65 6.95
 -5 -3 33 83.03 7.23
 -5 -3 33 73.11 6.72
 -5 3 33 72.92 6.51
 5 3 -33 74.89 6.67
 3 5 33 84.01 7.23
 -5 3 -33 69.28 6.12
 -5 -3 -33 74.83 6.89
 -5 3 33 79.02 3.86
 -3 -5 -33 71.59 6.58
 5 -3 -33 70.44 6.72
 -5 3 -33 67.44 5.99
 -3 -5 33 79.61 5.86
 -3 5 33 87.28 7.5
 -3 5 -33 77.87 5.42
 -3 5 -33 73.62 6.23
 3 5 -33 71.11 6.47
 5 3 -34 247.69 12.18
 -5 -3 34 269.66 13.45
 -5 3 -34 252.06 12.25
 -3 5 34 268.06 13.86
 -3 -5 34 245.96 12.15
 -3 5 34 268.15 12.35
 -3 5 -34 275.07 12.67
 -3 -5 -34 260.88 12.5
 3 5 -34 270.35 12.32
 -5 -3 -34 259.24 13.33
 3 -5 -34 262.26 12.3
 -5 3 34 268.01 8.48
 -3 -5 34 270.44 14.06
 3 -5 34 280.28 14.29
 5 3 34 280.67 13.55
 3 5 34 246.44 13.17
 -5 -3 34 263.07 13.1
 -5 3 34 260.56 12.95
 -5 3 -34 272.52 12.59
 3 5 -34 276.49 13.14
 -3 5 -34 257.32 12.78
 5 -3 -34 256.51 13.01
 5 3 -34 267.02 13.08
 -3 -5 34 271.68 11.71
 -3 -5 -34 268.48 13.18
 -3 5 -34 285.17 11.26
 3 5 34 261.85 11.6
 -3 5 -35 44.37 5.37
 -5 3 35 44.9 2.98
 5 3 -35 41.98 4.96
 -5 3 -35 46.99 5.28
 -3 5 35 40.89 5.4
 3 5 -35 54.02 5.22
 -3 -5 35 45.02 4.61
 -3 -5 35 41.49 4.93
 -3 5 35 52.6 5.27
 -3 -5 -35 39.64 4.79
 -3 -5 35 50.47 5.97
 3 5 -35 43.77 5.32
 -5 -3 35 44.89 5.47
 -5 3 35 38.54 5.01
 5 3 35 57.87 5.94
 -3 5 -35 43.34 4.19
 5 3 -35 51.8 5.5
 -5 3 -35 45.94 5
 -3 5 -35 59.33 5.67
 3 -5 -35 50.29 5.13
 -3 -5 -35 57.21 5.96
 -5 -3 -35 39.99 5.27
 5 -3 -35 55.13 5.83
 -5 -3 35 43.21 5.46
 3 5 35 48.75 4.75
 3 5 35 46.37 5.71
 -5 3 -36 26.36 4.23
 5 3 -36 31 4.73
 -3 5 36 36.61 5.33
 3 5 -36 31.77 4.67
 -3 5 -36 28.94 4.55
 3 5 -36 26.44 3.86
 5 3 -36 27.48 4.23
 -5 3 36 28.66 2.48
 5 3 36 27.83 4.44
 -3 -5 36 32.02 4.44
 -3 5 36 31.62 4.2
 -5 3 -36 33.51 4.48
 -3 5 -36 26.48 4.14
 -5 -3 -36 30.91 4.79
 -5 -3 36 32.35 4.74
 -5 -3 36 25.01 4.59
 -5 3 36 24.37 4.21
 -3 5 -36 26.67 3.59
 -3 -5 36 33.76 4
 5 -3 -36 32.97 4.86
 3 5 36 24.7 4.32
 -3 -5 -36 24.69 4.04
 -3 -5 -36 35.25 4.86
 3 5 36 31.85 4.05
 3 -5 -36 34.6 4.49
 3 5 -37 83.62 7.4
 5 -3 -37 78.82 7.25
 5 3 37 92.18 7.8
 5 3 -37 84.4 7.05
 -5 3 -37 75.76 6.65
 -3 5 37 79.14 6.76
 -3 -5 37 82.16 6.9
 -3 -5 -37 97.34 7.5
 3 -5 -37 83.51 6.81
 -5 -3 37 86.19 7.46
 -5 3 37 91.18 7.47
 -5 -3 37 96.59 7.8
 -3 -5 37 83.08 6.4
 3 5 37 85.59 7.79
 -5 3 -37 89.18 7.05
 -3 5 37 84.08 7.91
 -3 5 -37 72.99 7.03
 3 5 -37 84.7 6.79
 5 3 -37 81.63 7.21
 -5 3 37 94.36 4.45
 3 5 37 89.28 6.52
 -3 5 -37 90.56 7.19
 -3 -5 -37 94.99 7.82
 -3 5 38 182.73 10.38
 5 -3 -38 172.38 10.75
 5 3 -38 187.73 10.61
 -5 3 -38 173.46 10.35
 3 5 -38 186.78 10.27
 -3 5 -38 176.41 10.45
 -3 -5 -38 173.97 10.39
 3 -5 -38 173.32 10.31
 -3 5 38 182.13 11.63
 3 5 38 187.52 9.76
 -5 -3 38 208.02 11.57
 3 5 38 186.5 11.67
 5 3 -38 175.17 10.74
 -5 3 38 189.79 6.98
 5 3 38 193.6 11.28
 -5 3 -38 190.76 10.49
 -3 -5 38 190.1 9.9
 -5 3 39 34.22 2.89
 -5 3 -39 30.89 4.28
 5 3 -39 26.73 4.35
 5 3 -39 31.73 4.86
 5 3 39 32.44 5.17
 -5 3 -39 34.7 4.82
 -3 5 -39 33.43 4.64
 -3 -5 -39 34.34 4.86
 -5 -3 39 35.2 5.29
 3 5 -39 24.87 4.01
 3 -5 -39 31.22 4.45
 3 5 39 38.02 5.39
 -3 -5 39 31.56 4.14
 3 5 39 39.77 4.51
 -3 5 39 23.17 4.54
 5 -3 -39 29.55 4.69
 3 5 40 31.65 4.08
 -5 3 -40 19.42 4.05
 5 3 40 18.67 3.96
 -3 5 -40 25.9 4.11
 -3 -5 -40 14.81 3.33
 5 3 -40 22.41 3.89
 -5 -3 40 24.46 4.47
 3 -5 -40 20.03 4.02
 3 5 40 15.27 3.65
 -5 3 40 19.96 2.34
 -3 5 40 22.93 4.5
 3 5 -40 14.31 3.53
 -5 3 -40 17.85 3.71
 -3 -5 40 15.27 3.08
 5 3 -40 27.46 4.57
 5 -3 -40 16.57 3.95
 5 3 41 78.42 7.44
 -3 5 -41 66.83 6.61
 -3 -5 -41 83.52 7.31
 3 5 -41 83.3 7.16
 -5 -3 41 82.34 7.55
 -5 3 -41 79.86 6.95
 5 3 -41 95.88 8.2
 5 -3 -41 79.94 7.61
 -5 3 41 85.11 4.55
 3 5 41 68.83 7.27
 5 3 -41 73.65 6.91
 -5 3 -41 74.19 6.98
 -3 5 41 82.01 8.18
 3 5 41 110.21 7.32
 -3 -5 41 74.96 6.35
 3 -5 -41 89.44 7.37
 3 5 42 143.48 10.74
 3 5 42 174.36 9.59
 3 5 -42 165.85 10.1
 3 -5 -42 164.05 10.14
 -3 5 -42 167.86 10.53
 -3 -5 -42 178.4 10.78
 -5 -3 42 164.79 10.71
 5 3 42 192.79 11.54
 5 3 -42 178.8 11.22
 5 -3 -42 185.82 11.26
 -5 3 42 157.78 6.68
 -5 3 -42 163.76 10.27
 -3 -5 42 149.92 9.22
 -3 5 42 159.41 11.37
 3 5 43 22.94 4.67
 -5 -3 -43 34.43 5.3
 5 3 43 28.71 4.83
 3 5 43 40.7 4.73
 -3 5 -43 27.98 4.73
 -3 -5 -43 30.66 4.88
 3 5 -43 23.88 4.29
 3 -5 -43 34.78 5.02
 5 3 -43 32.3 5.09
 -5 3 43 31.49 2.93
 -3 5 43 29.04 5.2
 -5 3 -43 32.26 5.48
 5 -3 -43 31.73 5.21
 -5 3 43 27.62 5.26
 -3 -5 43 27 4.09
 3 5 44 23.83 3.81
 -5 3 -44 9.08 3.72
 -5 -3 -44 7.01 3.22
 5 3 -44 8.55 3.39
 -5 -3 44 12.49 3.63
 -3 -5 44 12.61 3.1
 -5 3 44 9.35 1.97
 -3 5 -44 16.43 3.77
 3 5 -44 7.55 3.14
 3 -5 -44 13.61 3.71
 5 3 44 13.25 3.69
 -3 -5 -44 5.53 2.5
 -5 3 44 18.48 4.21
 5 -3 -44 9.23 3.45
 5 3 45 65.67 6.92
 3 5 -45 50.37 6.04
 3 -5 -45 50.14 5.85
 -5 3 -45 44.73 6.17
 -5 -3 -45 48.4 6.33
 -3 5 -45 49.16 6.03
 -3 -5 -45 61.54 6.57
 5 3 -45 50.81 6.41
 5 -3 -45 54.32 6.52
 -5 3 45 59.58 4.02
 -5 3 45 44.74 6.38
 -5 -3 45 47.74 6.06
 3 5 45 60.25 5.67
 -3 -5 45 49.99 5.54
 5 3 46 96.53 8.24
 3 5 -46 90.09 7.6
 -5 3 -46 89.67 8.36
 -5 -3 -46 93.01 8.71
 3 -5 -46 90.56 7.74
 -3 5 -46 95.4 8.21
 -3 -5 -46 102.86 8.52
 -3 -5 46 77.97 6.96
 5 3 -46 93.83 8.14
 5 -3 -46 104.31 8.61
 -5 3 46 104.97 5.14
 3 5 46 99.19 7.3
 -5 -3 46 90.45 8.29
 -5 3 46 97.86 9.29
 3 5 47 35.07 4.59
 5 3 47 30.32 5.28
 -3 -5 47 26.37 4.27
 -3 5 47 14.6 1.23
 3 5 -47 25.29 4.65
 -5 3 -47 24.23 4.97
 -5 -3 -47 16.21 4.52
 -3 5 47 15.55 1.23
 3 -5 -47 27.64 4.92
 -3 5 -47 22.84 4.68
 -3 -5 -47 19.08 4.14
 -5 3 47 33.14 3.15
 5 3 -47 20.76 4.5
 5 -3 -47 29.07 5.26
 -5 -3 47 21.16 4.48
 -5 3 47 27.15 5.07
 3 5 48 10.31 2.91
 -5 3 48 6.75 1.84
 -3 5 -48 3.32 2.76
 5 3 48 2.1 2.31
 -3 -5 -48 0.67 2.56
 -5 3 -48 -0.75 2.46
 5 3 -48 1.41 2.6
 3 5 -48 1.89 2.4
 3 -5 -48 0.64 2.73
 -3 5 48 1.32 0.62
 -3 -5 48 0.57 1.81
 -5 3 48 1.74 2.49
 -3 5 48 1.42 0.61
 5 -3 -48 2.11 3
 -5 -3 48 6.74 3.03
 -5 -3 -48 0.75 2.37
 3 5 49 26.62 4.19
 -3 -5 49 28.03 4.64
 -5 -3 -49 18.94 4.35
 -5 3 -49 22.61 4.84
 3 5 -49 23.72 4.55
 3 -5 -49 16.31 4.01
 -3 5 -49 25.03 4.76
 -3 -5 -49 20.5 4.34
 -5 -3 49 16.02 4.14
 5 -3 -49 30.74 5.43
 5 3 49 24.06 4.74
 -5 3 49 25.76 5.31
 -3 5 49 13.02 1.3
 5 3 -49 33.6 5.51
 5 3 50 52.3 6.58
 3 5 -50 56.59 6.54
 -3 -5 50 49.23 5.76
 -5 3 -50 49.88 6.99
 -5 -3 -50 53.78 7.04
 -3 5 -50 59.44 6.81
 -3 -5 -50 51.58 6.54
 -5 3 50 43.46 6.78
 3 -5 -50 48.5 6.31
 5 3 -50 53.73 6.88
 5 -3 -50 58.07 7.05
 -5 -3 50 49.63 6.54
 3 5 50 49.16 5.49
 -5 -3 51 13.34 4.11
 5 3 51 21.1 4.56
 -5 3 -51 13.22 4.14
 -5 -3 -51 20.27 4.89
 3 5 -51 14.57 3.86
 3 -5 -51 16.17 4.13
 -3 5 -51 16.2 4.05
 3 5 51 18.18 3.55
 -3 -5 -51 17.72 4.29
 -3 -5 51 7.84 2.72
 5 -3 -51 9.58 3.6
 -5 3 51 16.54 4.57
 5 3 -51 14.75 4.12
 3 5 52 3.79 2.58
 5 3 52 0.74 2.43
 -5 -3 -52 1.59 2.63
 -5 -3 52 2.41 2.42
 3 5 -52 0.67 2.65
 3 -5 -52 2.06 2.45
 -3 5 -52 0.71 2.55
 -3 -5 -52 2.88 2.84
 -5 3 -52 -0.79 3.03
 5 -3 -52 6.73 3.57
 -3 -5 52 1.84 2.19
 -5 3 52 4.65 3.2
 5 3 -52 2.25 3.03
 3 5 53 28.98 4.46
 5 3 53 17.11 4.17
 -5 -3 53 23.55 4.93
 -5 3 -53 24.12 5
 -5 -3 -53 24.2 4.95
 3 5 -53 23.92 5.16
 -3 -5 -53 20.49 4.66
 3 -5 -53 21.61 4.73
 -3 5 -53 21.12 4.74
 5 -3 -53 23.52 4.88
 -5 3 53 29.48 5.62
 5 3 -53 21.27 4.83
 -3 -5 53 27.28 4.76
 5 3 54 40.59 6.03
 3 5 54 54.13 5.8
 -5 3 -54 45.58 6.52
 -5 -3 -54 39.27 6.31
 -5 3 54 36.66 6.51
 3 5 -54 41.71 5.86
 5 3 -54 48.56 6.73
 -3 5 -54 41.94 6.03
 3 -5 -54 39.05 5.86
 -3 -5 -54 42.86 6.26
 -5 -3 54 47.01 6.65
 5 -3 -54 52.36 6.88
 -3 -5 54 45.35 5.75
 3 5 55 17.85 3.73
 5 3 55 13.67 3.84
 -5 -3 -55 8.3 3.97
 3 5 -55 7.78 3.1
 3 -5 -55 15.16 4.25
 -3 -5 -55 8.25 3.51
 -3 5 -55 8.19 3.56
 -3 -5 55 9.56 2.99
 -5 -3 55 6.69 3.4
 5 -3 -55 17.17 4.66
 -3 -5 -56 3.8 2.99
 5 3 56 5.37 3.35
 -3 -5 56 3.89 2.47
 3 5 -56 2.16 2.66
 3 -5 -56 3.67 2.89
 3 5 56 4.5 2.28
 -3 5 -56 0.75 2.7
 -5 -3 56 5.9 3.32
 5 3 57 7.73 3.31
 -3 -5 57 15.15 3.67
 3 5 57 15.88 3.68
 -5 -3 57 9.25 3.69
 3 5 58 30.85 4.57
 5 3 58 26.49 5.13
 -5 -3 58 25.76 5.47
 5 3 59 9.41 3.59
 3 5 59 6.92 2.81
 -5 -3 59 4.37 3.01
 5 3 60 3.95 2.61
 3 5 60 1.74 1.92
 -4 5 0 1.54 0.87
 -5 -4 0 0.3 1.11
 -4 -5 0 0.69 0.8
 5 4 0 2.5 1.32
 -5 -4 0 2.46 1.36
 -4 -5 0 0.41 1.18
 -5 4 0 0.58 0.67
 5 -4 0 2.3 0.98
 -4 -5 -1 19.65 2.26
 -4 -5 1 14.94 2.01
 -4 5 -1 16.86 2.07
 -4 5 1 17.48 2.03
 -5 -4 -1 17.55 2.46
 5 4 -1 13.94 2.64
 5 4 1 21.89 3.02
 -5 -4 1 17.04 2.48
 -5 -4 -1 13.09 2.46
 -4 -5 1 14.54 2.62
 -4 -5 -1 22.13 3.1
 -5 -4 1 20 3
 -5 4 -1 22.61 2.69
 -5 -4 1 16.93 2.21
 -5 4 1 14.75 2.14
 5 -4 1 15.48 2.06
 -4 -5 -2 4.46 1.23
 -4 -5 2 4.57 1.54
 -4 -5 2 2.72 1.42
 -5 -4 -2 3.66 1.4
 -5 4 -2 4.34 1.36
 -5 -4 2 4.16 1.48
 -4 5 -2 2.68 1.02
 5 4 -2 4.68 1.72
 -5 4 2 3.41 1.18
 5 -4 2 2.28 1.03
 -5 -4 2 7 1.47
 5 4 2 6.16 1.96
 -4 -5 2 1.85 0.99
 -4 5 2 6.16 1.33
 -4 -5 -2 6.49 1.86
 -5 -4 -2 2.05 1.3
 4 -5 2 4.04 1.51
 -5 -4 2 4.18 1.55
 -5 -4 3 12.2 1.83
 -5 -4 3 9.83 1.92
 -5 4 3 7.95 1.66
 -5 -4 -3 6.17 1.85
 -4 -5 -3 15.01 2.63
 -4 -5 3 6.52 1.47
 -4 5 3 12.19 1.75
 5 4 -3 4.26 1.63
 -4 5 -3 7.26 1.48
 -4 -5 3 6.83 1.79
 -4 -5 3 3.74 2.07
 5 -4 3 4.05 1.27
 -4 -5 -3 11.88 1.81
 4 -5 3 11.41 2.11
 -5 -4 3 10.97 2.35
 -5 -4 -4 25.76 3.37
 -4 -5 -4 22.04 2.56
 -5 -4 4 26.46 2.94
 -5 4 4 26.03 2.82
 -4 5 4 20 2.21
 -4 -5 4 30.03 3.35
 5 4 -4 21.61 3.2
 -5 -4 4 19.52 2.37
 -4 -5 4 24.25 2.53
 -5 -4 4 23.15 3.25
 -4 -5 -4 19.53 3.01
 -4 -5 4 11.79 3.2
 4 -5 4 18.78 2.7
 5 -4 4 27.96 2.72
 4 -5 5 2.36 1.25
 -4 -5 5 0.24 0.93
 -4 -5 -5 1.59 1.2
 -5 -4 -5 0.81 1.1
 -5 -4 5 1.86 0.95
 -4 5 5 1.79 1.03
 -4 -5 5 -0.42 0.99
 5 -4 -5 1.01 0.84
 5 4 -5 -0.44 0.84
 -5 -4 5 1.21 1.08
 4 5 5 -0.39 1.06
 -4 -5 -5 1.93 1.12
 -5 4 5 -0.29 0.83
 -5 -4 5 2.12 1.34
 5 -4 5 0.78 0.9
 -4 -5 5 2.06 1.27
 5 4 -6 2.24 1.42
 -5 -4 -6 2.45 1.56
 5 -4 6 1.31 0.94
 -5 -4 6 4.06 1.34
 -4 -5 6 1.44 0.92
 -5 -4 6 2.44 1.24
 -5 4 6 2.32 1
 -4 -5 -6 2.79 1.2
 4 5 6 1.56 1.05
 -4 -5 6 0.43 1.37
 -4 -5 -6 3.08 1.1
 -4 -5 6 1.37 1.04
 5 -4 -6 2.48 0.95
 -5 -4 6 3.42 1.82
 -4 5 6 2.97 1.05
 4 -5 6 5.8 1.72
 5 -4 7 45.08 3.6
 -5 -4 7 48.86 3.73
 -5 -4 7 49.29 4.07
 -4 -5 7 33.24 4.62
 -4 -5 7 46.67 3.56
 5 4 -7 43.01 4.55
 -5 -4 7 40.56 4.31
 -4 5 7 48.77 3.5
 4 5 7 51.55 4.58
 4 -5 7 54.1 4.48
 -5 4 7 43.49 3.74
 -4 -5 -7 55.27 4.09
 -5 -4 -7 37.55 4.14
 -4 -5 -7 50.98 4.6
 5 -4 -7 52.27 3.16
 -4 -5 7 45.84 4.17
 -4 -5 -8 0.79 1
 -4 -5 8 2.12 1.07
 4 -5 8 2.8 1.42
 -5 -4 -8 0.82 0.96
 -5 -4 8 1.71 1.41
 -5 -4 8 0.62 0.94
 -4 -5 8 1.73 1.43
 4 5 8 0.77 1.04
 -4 -5 8 1.52 1
 -4 5 8 0.72 0.8
 -4 -5 -8 0.3 1.04
 5 -4 8 2.51 1.16
 5 -4 -8 1.02 0.61
 -5 -4 8 0.85 1.15
 -5 4 8 2.07 1.13
 5 -4 9 -1.15 1.06
 -4 -5 -9 -0.79 1
 -5 -4 9 0.43 1.31
 -4 -5 9 -1.08 1.13
 -5 -4 -9 1.23 1.24
 4 -5 -9 0.1 0.39
 -5 -4 9 -0.29 0.96
 -4 -5 -9 1.87 1.15
 -4 -5 9 0.52 1.02
 -4 5 9 1.46 1.04
 -4 -5 9 -0.44 1.18
 4 -5 9 0.35 1.11
 5 -4 -9 1.28 0.68
 -5 4 9 -0.3 1.04
 4 5 9 0.38 0.9
 -5 -4 9 0.32 1.04
 -5 -4 -10 4.95 1.69
 4 -5 -10 6.41 0.79
 -5 4 10 6.39 1.59
 -4 -5 -10 4.76 1.74
 4 -5 10 4.63 1.63
 5 -4 -10 5.15 1.04
 -5 -4 -10 3.75 1.54
 -5 -4 10 3.85 1.36
 5 -4 10 5.56 1.53
 -4 -5 10 5.3 1.46
 -4 5 10 3.74 1.26
 -4 -5 10 6.21 1.94
 4 5 10 5.36 1.72
 -4 -5 -10 2.24 1.23
 -5 -4 10 3.52 1.43
 -4 -5 10 4.3 1.57
 -4 -5 11 7.16 2.01
 4 5 -11 4.61 1.33
 -4 -5 -11 9.95 2.22
 -4 -5 11 8.53 2.19
 4 5 11 6.55 1.92
 5 -4 11 5.43 1.5
 -4 -5 11 7 1.55
 -4 5 11 6.62 1.45
 5 -4 -11 6.58 1.15
 -4 -5 -11 6.23 1.69
 -5 -4 -11 8.28 1.95
 -5 -4 -11 10.01 2.26
 4 -5 11 6.64 1.87
 -5 -4 11 7.26 1.84
 -5 4 11 7.46 1.81
 4 -5 -11 6.73 0.72
 -5 -4 11 8.21 1.82
 4 5 -12 2.19 1.14
 -4 -5 12 -0.28 0.89
 -4 -5 -12 2.78 1.31
 -4 -5 12 0.38 1.31
 5 -4 -12 2.6 0.69
 4 -5 12 0.38 1.19
 -5 -4 12 0.94 0.9
 5 -4 12 0.31 0.89
 4 5 12 0.39 0.98
 4 -5 -12 0.59 1.01
 5 4 -12 1.37 0.92
 -5 -4 -12 0.37 0.99
 -5 -4 12 1.01 1.06
 -5 4 12 -0.32 1.14
 -4 -5 12 -0.45 1.06
 -4 -5 -12 0.34 1.02
 -4 5 12 0.79 0.97
 4 5 -13 8.21 1.66
 -4 -5 13 11.46 2
 -4 -5 -13 12.05 2.43
 -4 5 13 8.93 1.73
 4 -5 13 7.7 2.15
 -4 -5 -13 11.68 2.23
 -5 -4 13 9.06 1.89
 5 -4 13 9.06 1.91
 4 -5 -13 11.2 2.03
 -5 -4 13 12.68 2.34
 -5 4 13 9.74 2.07
 5 -4 -13 10.09 1.18
 5 4 -13 9.96 1.95
 -4 -5 13 9.59 2.32
 -4 -5 13 10.46 2.35
 -5 -4 -13 7.47 2.03
 4 5 13 11.18 2.16
 5 -4 -13 11.01 2.2
 5 4 13 10.32 2.2
 -4 -5 14 2.36 1.35
 -4 -5 -14 1.61 1.21
 4 -5 14 3.12 1.67
 -5 -4 -14 4.63 1.81
 -5 -4 14 3.36 1.47
 5 -4 14 2.32 1.38
 -4 -5 14 2.36 1.41
 -5 -4 14 2.78 1.37
 -5 4 14 5.29 1.55
 5 -4 -14 3.92 0.79
 5 -4 -14 4.49 1.68
 5 4 14 2.49 1.37
 -4 -5 14 1.39 1.4
 5 4 -14 2.81 1.34
 -4 5 14 2.51 1.13
 4 -5 -14 3.43 1.36
 4 5 -14 2.62 1.27
 4 5 14 3.87 1.43
 -4 -5 -14 2.48 1.31
 5 -4 15 30.06 3.29
 -5 -4 15 16.56 2.69
 5 4 -15 29.43 3.35
 5 -4 -15 26.73 3.34
 -4 -5 15 30.12 3.95
 4 5 -15 28.47 3.04
 -5 -4 15 27.99 3.24
 4 5 15 33.94 3.67
 -5 -4 -15 25.46 3.35
 4 -5 15 22.33 3.12
 -4 -5 15 25.31 2.89
 -4 -5 -15 21.74 3.02
 5 4 15 22.77 3.36
 -5 4 15 24.51 2.97
 -4 -5 15 31.41 3.67
 -4 5 15 19.01 34.52
 4 -5 -15 27.82 3.05
 -5 4 16 5.47 1.67
 4 -5 16 3.68 1.83
 5 -4 16 7.62 1.78
 5 4 -16 7.31 1.98
 4 5 -16 3.37 1.4
 5 -4 -16 4.65 1.7
 -4 -5 16 5.38 1.9
 4 5 16 4.65 1.65
 -5 -4 16 3.63 1.43
 -5 -4 16 5.29 1.58
 -4 5 -16 5.84 1.42
 -4 -5 16 3.81 1.93
 -5 -4 -16 5.31 1.87
 4 -5 -16 4.57 1.53
 -4 -5 -16 2.22 1.28
 -4 -5 16 4.99 1.66
 5 4 16 2.11 1.46
 -4 5 16 4.13 1.55
 -5 4 -16 3.74 1.52
 5 4 -17 16.67 2.64
 -4 -5 17 13.11 2.27
 -5 -4 17 15 2.6
 5 -4 -17 18.41 2.87
 -4 -5 17 15.16 2.86
 4 -5 17 16.79 2.94
 -5 -4 17 20.24 2.76
 -5 4 -17 17.34 2.47
 -4 5 17 15.7 2.35
 4 5 -17 13.77 2.3
 -4 -5 -17 11.42 2.38
 5 4 -17 15.7 2.44
 4 -5 -17 18.87 2.68
 5 -4 17 20.89 2.89
 4 5 17 12.5 2.5
 -4 -5 17 12.04 2.85
 -4 5 -17 15.98 2.25
 -5 -4 -17 15.75 2.76
 -5 4 17 13.81 2.48
 5 4 17 16.64 2.81
 -5 4 -18 5.26 1.66
 4 5 -18 6.1 1.77
 -5 4 18 4.68 1.76
 4 -5 -18 3.39 1.55
 -4 -5 18 3.91 1.81
 -5 -4 18 7.87 2.09
 5 -4 18 4.5 1.79
 -4 5 -18 4.7 1.44
 -5 -4 18 11.47 2.39
 -4 -5 18 6.3 2.17
 5 -4 -18 8.43 2.17
 -5 -4 -18 3.4 1.68
 5 4 -18 1.9 1.41
 -4 5 18 5.95 1.59
 4 5 18 5.53 1.81
 5 4 18 5.62 1.8
 -4 -5 -18 8.64 2.19
 -4 -5 18 7.28 1.82
 -4 5 -18 5.93 2
 5 4 -18 7.09 1.72
 4 -5 18 11.29 2.38
 -4 -5 19 28.37 3.25
 -5 -4 -19 38.11 4.29
 -4 -5 19 31.65 3.98
 5 4 -19 31.69 3.62
 -5 -4 19 32.92 3.7
 5 -4 19 31.28 3.67
 4 -5 -19 32.51 3.52
 -4 5 -19 31.89 3.08
 -5 -4 19 28.12 3.54
 4 -5 19 30.91 3.76
 -5 -4 19 25.68 3.8
 4 5 19 36.94 3.94
 4 5 -19 33.74 3.76
 5 4 19 26.65 3.55
 -5 4 -19 37.09 3.75
 4 5 -19 38.36 3.65
 -4 -5 -19 28.37 3.73
 -4 5 19 28.37 3.13
 -5 4 19 31.79 3.61
 -4 5 -19 33.63 3.8
 5 4 -19 29.75 3.32
 5 -4 -19 38.37 4.1
 -5 4 -19 36.09 3.63
 -5 -4 20 2.81 1.84
 -5 4 20 7.21 2.09
 -5 -4 20 2.79 1.48
 -4 -5 20 16.01 2.9
 -4 5 -20 8.85 1.85
 -4 -5 20 10.57 2.21
 5 -4 20 7.96 2.12
 5 -4 -20 3.71 1.63
 -5 -4 -20 6.13 2.05
 -5 -4 20 5.78 2.21
 4 -5 20 9.53 2.21
 -5 4 -20 5.87 1.78
 -4 5 20 6.33 1.78
 5 4 -20 12.99 2.5
 -4 -5 -20 3.34 1.79
 4 5 -20 6.13 1.57
 4 5 20 12.38 2.62
 4 5 -20 5.39 1.77
 -5 4 -20 5.23 1.86
 4 -5 -20 13.22 2.32
 5 4 20 7.45 2.06
 -4 5 -20 12.47 2.41
 5 4 -20 8.15 2.06
 4 -5 -21 20.25 2.94
 -4 -5 -21 21.54 3.34
 4 5 -21 23.18 2.95
 -5 4 21 14.35 2.77
 5 4 -21 14.45 2.68
 5 -4 -21 18.06 3
 -4 5 -21 15.86 2.73
 -4 -5 21 19.58 3.35
 4 -5 21 16.6 2.91
 -5 -4 -21 16.62 2.93
 -4 -5 21 13.43 2.55
 -5 -4 21 17.27 2.91
 5 -4 21 14.34 2.79
 -5 -4 21 23.87 3.56
 -4 5 21 19.97 2.96
 4 5 -21 20.44 2.95
 -4 5 -21 16.18 2.41
 4 5 21 17.75 2.88
 5 4 21 20.84 3.13
 -5 4 -21 20.02 3
 -5 -4 21 21.28 3.27
 5 4 -21 15.32 2.68
 -5 4 -21 18.52 2.93
 5 4 22 16.17 2.86
 5 4 -22 13.18 2.47
 5 -4 -22 20.21 3.08
 -5 4 -22 14.77 2.57
 -5 4 22 12.19 2.33
 -5 4 -22 11.29 2.45
 -4 -5 22 17.87 3.09
 4 -5 22 17.43 3.06
 -4 -5 22 11.09 2.22
 -5 -4 22 16.85 2.97
 5 -4 22 14.29 2.68
 -5 -4 22 15.81 2.8
 4 5 -22 21.99 2.89
 -5 -4 22 16.34 3.18
 4 5 22 12.31 2.52
 4 -5 -22 15.08 2.51
 -4 5 -22 11.75 2.58
 5 4 -22 10.78 2.34
 -4 5 22 16.91 2.64
 -5 -4 -22 14.15 2.87
 -4 -5 -22 10.18 2.59
 -4 5 -22 12.56 2.15
 4 5 -22 10.81 2.49
 5 4 -23 10.67 2.34
 -4 5 -23 12.54 2.17
 5 4 -23 13.43 2.54
 5 -4 23 19.43 3.01
 -4 -5 23 11.18 2.71
 4 -5 23 7.29 2.23
 -4 5 -23 9.09 2.41
 -5 -4 23 5.61 1.99
 4 5 -23 11.09 2.19
 4 -5 -23 11.96 2.37
 -4 -5 23 12.12 2.32
 -5 -4 23 5.54 2.1
 -5 4 23 12.55 2.51
 -4 -5 -23 9.52 2.46
 -4 5 23 8.62 1.98
 -5 -4 -23 8.36 2.4
 -5 4 -23 6.73 1.97
 -5 4 -23 9.63 2.3
 4 5 23 13.58 2.52
 -5 -4 23 6.43 2.01
 5 -4 -23 13.54 2.71
 5 4 23 10.97 2.63
 4 5 -23 10.63 2.41
 5 4 -24 15.49 2.71
 -4 -5 24 12.53 2.49
 -5 4 -24 9.27 2.32
 5 -4 24 18.65 2.92
 4 -5 24 12.04 2.85
 -4 -5 24 19.07 3.29
 4 5 -24 10.22 2.16
 -5 -4 24 10.67 2.49
 4 -5 -24 18.5 2.87
 -5 -4 24 11.83 2.52
 -5 -4 24 8.68 2.73
 -4 5 24 10 2.17
 -5 4 -24 13.15 2.47
 -5 -4 -24 19.4 3.36
 -4 5 -24 14.86 2.3
 5 4 -24 17.23 2.86
 -5 4 24 18.22 3.02
 4 5 24 16.21 2.79
 5 -4 -24 15.17 2.74
 5 4 24 8.83 2.36
 -4 5 -24 11.78 2.59
 -4 -5 -24 9.75 2.6
 4 5 -24 12.52 2.53
 -4 5 -25 1.53 1.09
 5 4 -25 1.56 1.49
 -5 4 -25 5.56 1.82
 -5 -4 25 4.51 1.97
 5 4 -25 3.96 1.52
 4 5 -25 3.87 1.69
 5 4 25 2.36 1.75
 -4 -5 25 1.54 1.7
 4 -5 25 9.72 2.49
 4 -5 -25 4.44 1.89
 5 -4 25 5.03 1.95
 -5 -4 25 3.11 1.85
 -4 -5 25 2.02 1.55
 -4 5 25 4.62 1.91
 5 -4 -25 7.3 1.95
 -5 -4 25 3.2 1.63
 -5 -4 -25 1.94 1.67
 -4 -5 -25 7.16 2.23
 4 5 25 2.11 1.28
 4 5 -25 5.53 2.19
 -5 4 -25 3.06 1.55
 -4 5 -25 3.46 1.75
 -5 4 25 1.7 1.58
 -4 -5 -26 16.09 3.13
 5 4 -26 14.06 2.67
 -4 5 -26 11.67 2.21
 4 5 -26 16.69 2.78
 4 -5 -26 13.19 2.6
 -5 -4 26 16.64 3.19
 -4 5 -26 7.48 2.24
 -5 4 -26 16 2.76
 -5 4 -26 13.53 2.62
 -4 -5 26 9.98 2.85
 4 -5 26 11.52 2.75
 5 -4 26 14.55 2.92
 -5 -4 26 15.73 3.26
 -4 -5 26 9.16 2.43
 -4 5 26 19.79 3.06
 5 4 -26 13.04 2.73
 5 -4 -26 12.56 2.64
 -5 -4 -26 13.93 2.98
 -5 -4 26 18.27 3.05
 -5 4 26 12.22 2.78
 4 5 -26 17.89 3.26
 4 5 26 17.95 2.93
 5 4 26 18.73 3.19
 -4 5 -27 6.29 2.31
 5 4 -27 7.84 2.27
 -5 4 -27 5.89 1.95
 -5 4 -27 9.26 2.45
 4 5 -27 8.93 2.39
 4 -5 -27 6.74 2.05
 -4 -5 27 3.24 2
 4 -5 27 4.3 1.99
 -5 -4 27 8.44 2.67
 -5 -4 27 7.29 2.13
 -4 -5 27 6.17 2.63
 4 5 27 6.46 2.1
 -4 5 -27 6.5 1.92
 -5 -4 27 8.04 2.67
 5 4 -27 3.21 1.81
 -4 -5 27 6.82 2.08
 -5 -4 -27 5.12 2.13
 4 5 -27 6.22 2.08
 -4 5 27 3.65 1.78
 -5 4 27 8.07 2.35
 -4 -5 -27 3.95 1.89
 5 -4 -27 7.12 2.4
 5 4 27 2.44 1.81
 4 5 -28 4.54 1.94
 -4 -5 -28 2.01 1.86
 -5 4 -28 5.14 1.79
 4 -5 -28 7.75 2.22
 4 5 -28 9.59 2.29
 -4 -5 28 10.46 2.58
 4 -5 28 7.66 2.4
 -5 -4 28 4.32 1.95
 -4 -5 28 8.49 2.81
 5 4 -28 13.6 2.73
 5 -4 -28 9.17 2.53
 -5 -4 28 7.5 2.71
 -4 5 28 5.41 2.07
 5 4 -28 6.81 2.19
 -5 -4 -28 7.84 2.59
 -5 4 28 7.75 2.54
 -4 -5 28 9.21 2.48
 -4 5 -28 8.71 2.7
 -4 5 -28 6.05 1.82
 -5 4 -28 3.58 1.78
 4 5 28 9.54 2.38
 5 4 28 3.47 1.9
 4 5 -29 17.12 2.98
 -4 5 -29 15.96 2.95
 5 4 -29 16.94 3
 4 5 -29 19.22 3.07
 4 -5 -29 10.6 2.65
 4 -5 29 14.5 2.98
 5 -4 -29 24.05 3.52
 5 4 29 9.04 2.6
 -4 -5 29 15.46 3.34
 -5 -4 29 17.58 3.21
 -4 -5 29 13.86 2.85
 -4 5 29 11.91 2.59
 -5 -4 29 16.31 3.45
 -4 5 -29 12.77 2.44
 -5 4 29 14.8 2.95
 -4 -5 29 13.43 2.99
 -5 4 -29 17.33 3.02
 -5 -4 -29 15.56 3.25
 -4 -5 -29 15.46 3.16
 5 4 -29 16.22 2.97
 4 5 29 11.43 2.57
 -5 4 -29 15.86 2.96
 5 4 30 13.27 3.01
 5 4 -30 7.55 2.25
 -4 5 -30 2.89 2.06
 4 5 -30 11.44 2.66
 -5 4 -30 7.69 2.41
 4 -5 -30 9.07 2.57
 -5 4 -30 9.47 2.49
 4 5 -30 9.48 2.52
 5 4 -30 8.79 2.56
 5 -4 -30 10.02 2.58
 -4 -5 30 8.02 2.68
 4 -5 30 7.43 2.62
 -4 -5 30 11.9 2.73
 -4 5 30 9.57 2.32
 -5 -4 30 7.73 2.59
 -5 -4 30 7.01 2.49
 -5 4 30 8.05 2.35
 -4 -5 30 9.28 2.83
 -4 5 -30 10.63 2.32
 -4 -5 -30 4.27 2.34
 -5 -4 -30 13.7 3.14
 4 5 30 6.71 2.1
 4 -5 -31 10.69 2.64
 4 5 -31 16.02 3.22
 5 4 -31 15.05 3.24
 -5 4 -31 12.06 2.95
 5 4 31 17.11 3.33
 5 4 -31 12.4 2.93
 5 -4 -31 19.92 3.59
 -4 -5 31 14.65 3.32
 -4 -5 31 14.13 3.38
 -4 -5 31 10.32 3.02
 -4 5 31 13.81 3.02
 4 5 31 22.2 3.45
 -5 -4 -31 16.79 3.63
 -5 -4 31 11.23 3
 -4 5 -31 11.87 2.42
 -5 -4 31 15.98 3.28
 -4 5 -31 13.78 3.02
 -5 4 31 9.27 2.77
 -5 4 -31 13.49 2.77
 -4 -5 -31 16.3 3.33
 4 5 -31 14.86 2.9
 4 -5 31 17.52 3.4
 4 5 -32 23.84 3.68
 -4 5 -32 27.18 4.14
 5 4 -32 31.94 4.22
 5 4 -32 31.39 4.18
 5 -4 -32 25.41 3.81
 -4 5 -32 26.28 3.44
 -4 -5 32 30.56 4.39
 4 -5 32 23.3 4.07
 4 5 32 29.99 3.93
 -4 -5 32 20.4 3.48
 -4 5 32 30.87 4.04
 -5 -4 32 25.69 4.36
 4 -5 -32 26.71 3.85
 5 4 32 20.96 3.61
 -5 -4 32 29.6 4.31
 -5 4 32 25.49 3.94
 -5 -4 -32 23.32 3.95
 -5 4 -32 19.92 3.32
 -4 -5 -32 25.59 4.18
 -5 4 -32 23.8 3.7
 4 5 -32 26.31 3.7
 5 4 33 36.22 4.57
 -5 4 -33 37.92 4.57
 5 -4 -33 34.96 4.46
 -4 -5 33 39.79 4.82
 4 -5 -33 29.72 3.92
 -4 5 -33 31.22 3.7
 4 5 -33 34.97 4.69
 -4 -5 33 34.25 4.9
 -4 5 33 30.35 4.11
 4 -5 33 26.38 4.43
 -5 -4 33 28.41 4.55
 5 4 -33 34.97 4.42
 -5 -4 33 23.24 3.99
 -5 4 33 32.74 4.39
 4 5 -33 34.97 4.24
 -4 5 -33 35.6 4.75
 -5 4 -33 28.84 3.87
 -5 -4 -33 33.71 4.82
 4 5 33 35.68 4.33
 -4 -5 -33 36.95 4.99
 5 4 -33 38.21 4.57
 5 -4 -34 3.23 1.99
 4 5 -34 2.07 2.32
 -4 5 -34 6.85 2.41
 5 4 -34 1.97 1.88
 -5 4 -34 0.5 2.17
 5 4 -34 4.21 2.19
 -4 -5 34 1.53 2.12
 -4 5 34 2.41 1.84
 4 -5 -34 6.48 2.56
 -5 -4 34 5.89 2.81
 -5 -4 34 6.06 2.35
 -5 4 34 4.69 2.39
 4 5 34 2.86 1.82
 5 4 34 4.33 2.19
 -5 -4 -34 5.29 2.38
 -5 4 -34 5.44 2.03
 -4 5 -34 1.95 1.4
 -4 -5 -34 3.47 2.41
 -4 5 34 2.58 1.95
 4 5 -34 3.39 2.07
 -4 5 -35 18.25 3.41
 5 4 35 11.62 2.96
 -4 5 -35 16.11 3.49
 5 4 -35 14.05 3.19
 -5 4 -35 11.63 2.79
 4 5 -35 12.74 3.22
 5 -4 -35 12.61 3.24
 -4 -5 -35 16.71 3.35
 4 5 -35 12.83 2.92
 4 -5 -35 16.29 3.24
 -4 -5 35 10.92 2.95
 -4 5 35 11.4 3.04
 -5 -4 35 15.57 3.67
 -5 -4 35 14.59 3.44
 -5 4 35 15.99 3.27
 -5 4 -35 12.02 2.81
 4 5 35 17.42 3.28
 -4 -5 -35 15.89 3.65
 -4 5 -35 17.98 3.02
 -4 5 35 13.86 3.63
 5 4 -35 19.35 3.6
 5 4 36 6.76 37.95
 -4 5 -36 7.63 2.8
 5 4 -36 3.59 2.24
 -5 4 -36 3.1 2.09
 5 4 -36 6.59 2.73
 5 -4 -36 11.73 3.42
 -4 -5 36 6.61 2.39
 -4 5 -36 6.05 2.29
 -4 -5 36 5.84 2.48
 -4 5 36 5.05 2.26
 -5 -4 36 3.05 2.47
 -5 -4 36 4 2.56
 -5 4 36 6.49 2.63
 -4 -5 -36 4.42 2.11
 -5 4 -36 2.84 1.97
 4 5 -36 5.54 2.2
 -4 5 -36 5.29 2.02
 4 -5 -36 6.75 2.38
 -4 5 36 4.03 2.22
 4 5 36 6.88 2.44
 4 5 -36 3.78 2.25
 4 5 -37 3.6 2.25
 4 5 -37 3.29 2.28
 5 4 37 4.57 2.38
 -4 5 -37 2.77 2.37
 5 4 -37 1.57 2.06
 5 4 -37 1.68 2.07
 4 5 37 1 1.65
 5 -4 -37 3.99 2.24
 -4 5 -37 1.12 2.07
 -4 -5 -37 1.13 2.09
 -4 5 -37 3.76 1.74
 -4 -5 37 1.09 2.14
 -4 5 37 1.55 1.85
 -5 -4 37 1.75 1.92
 -5 4 37 1.65 2.17
 -5 -4 37 2.47 2.04
 -5 4 -37 4.77 2.14
 4 -5 -37 1.06 1.75
 -5 4 -37 3.16 2.41
 -4 5 37 1.37 1.96
 -4 -5 37 -0.48 1.71
 5 4 -38 2.29 1.97
 5 4 -38 1.6 2.27
 -5 4 -38 3.22 2.35
 5 -4 -38 6.39 2.6
 4 5 -38 3.68 2.3
 -5 -4 38 5.03 2.82
 -4 5 -38 1.15 1.82
 -4 -5 -38 1.16 2.06
 -4 -5 38 0.56 2.12
 -4 5 38 3.7 2.2
 -4 5 -38 2.13 1.73
 5 4 38 5.21 2.41
 4 5 38 6.1 2.47
 -4 5 38 2.81 2.01
 -5 4 -38 5.79 2.3
 4 -5 -38 2.7 2.12
 -4 -5 38 1.48 1.56
 5 4 -39 7.01 2.74
 5 4 39 9.99 2.92
 5 -4 -39 7.11 2.83
 -5 4 -39 3.27 2.39
 -4 -5 39 5.71 2.44
 -4 5 39 5.97 2.49
 -4 -5 -39 9.4 2.92
 -4 5 39 5.77 2.49
 -4 5 -39 11.11 3.11
 4 5 -39 11.79 2.99
 4 -5 -39 11.01 2.84
 -5 4 -39 9.95 2.65
 5 4 -39 8.68 3.02
 -4 5 -39 11.73 2.69
 -4 -5 39 7.11 2.48
 4 5 39 13.41 3.04
 5 -4 -40 2.42 2.31
 5 4 -40 2.98 2.2
 5 4 40 3.58 2.21
 4 5 40 3.14 2.18
 -4 5 -40 2.37 1.96
 -4 -5 -40 1.19 2.13
 -4 5 40 1.48 2.34
 -4 -5 40 1.04 1.99
 -4 5 -40 2.2 1.57
 4 5 -40 2.74 2.28
 4 -5 -40 2.81 1.86
 -5 4 -40 4.06 2.37
 5 -4 -41 9.23 3.22
 5 4 41 7.28 3.07
 -5 4 -41 9.32 2.8
 -5 -4 -41 3.29 2.52
 -4 5 -41 4.86 2.72
 -4 -5 -41 6.1 2.92
 4 5 -41 6.16 2.68
 4 -5 -41 1.72 2.46
 -4 -5 41 8.52 2.83
 -4 5 41 7.57 3.07
 -4 5 -41 7.15 2.3
 5 4 -41 6.08 2.6
 4 5 41 7.42 2.77
 5 4 -42 3.09 2.13
 5 -4 -42 3.14 2.32
 4 5 -42 1.14 2.25
 -5 4 -42 5.35 2.55
 -5 -4 -42 8.71 3.07
 -4 5 -42 3.09 2.44
 -4 -5 -42 3.72 2.37
 5 4 42 3.08 2.36
 4 -5 -42 4.69 2.44
 -4 5 42 10.83 3.54
 -4 -5 42 5.43 2.32
 -4 5 -42 5.51 2.15
 -5 -4 42 3.78 2.33
 4 5 42 2.69 2.12
 -5 4 -42 5.81 2.36
 5 -4 -43 4.47 2.44
 -4 5 43 2.36 2.38
 5 4 43 5.01 2.46
 4 -5 -43 7.77 2.91
 5 4 -43 7.56 3.13
 4 5 -43 2.91 2.49
 -5 4 -43 6.82 2.98
 -5 -4 -43 10.24 3.32
 -5 -4 43 3.21 2.29
 -4 -5 -43 3.17 2.5
 -4 -5 43 7.24 2.71
 4 5 43 9.8 2.85
 -4 5 -43 5.69 2.7
 -5 4 43 3.54 0.53
 -5 4 -43 6.41 2.55
 -4 5 -43 3.75 2.1
 5 -4 -44 8.44 3.17
 -5 -4 -44 13.2 3.75
 -4 5 -44 16.79 4.04
 -4 -5 -44 13.63 3.62
 5 4 -44 12.86 3.42
 4 5 44 17.66 3.8
 -5 4 44 6.93 0.77
 4 5 -44 12.47 3.36
 5 4 44 14.66 3.71
 4 -5 -44 12.19 3.35
 -4 -5 44 13.05 3.21
 -4 5 44 10.39 3.66
 -5 -4 44 10.39 3.1
 -5 4 -44 10.37 3.43
 5 -4 -45 17.84 4.33
 5 4 -45 18.98 4.29
 5 4 45 24.55 4.37
 -4 5 -45 16.37 4.2
 -4 -5 -45 19.12 4.23
 -5 4 -45 21.18 4.48
 -5 -4 -45 17.71 4.44
 -5 -4 45 14.59 3.64
 4 5 45 20.13 3.89
 4 5 -45 18.14 3.92
 -4 -5 45 21.92 3.94
 4 -5 -45 13.03 3.8
 -5 4 -46 3.58 2.9
 -4 5 -46 7.37 3
 -5 -4 -46 10.04 3.49
 -4 -5 -46 5.4 3.02
 -5 4 46 3.19 0.69
 4 5 -46 4.93 2.7
 -4 -5 46 2.95 2.26
 4 5 46 5.66 2.48
 4 -5 -46 8.85 3.36
 -5 -4 46 1.36 2.06
 5 4 -46 8.65 3.48
 5 -4 -46 6.06 3.15
 5 4 46 9.17 3
 5 4 47 9.29 3.35
 -4 -5 47 4.15 2.34
 -5 4 -47 2.89 2.67
 -5 -4 -47 7.25 3.32
 -4 5 -47 4.1 2.91
 -4 -5 -47 3.42 2.61
 -5 4 47 3.69 0.73
 5 4 -47 2.03 2.58
 4 5 -47 2.51 2.54
 4 -5 -47 5.15 3.07
 -5 -4 47 2.78 1.99
 4 5 47 5.16 2.32
 5 -4 -47 6.16 3.33
 4 5 48 7.54 2.77
 5 4 48 8.09 3.02
 4 -5 -48 2.62 2.79
 -5 4 -48 1.47 2.54
 -5 -4 -48 9.6 3.45
 -4 5 -48 6.21 2.79
 -4 -5 -48 7.61 3.1
 4 5 -48 10.21 3.55
 -5 4 48 3.53 2.79
 5 -4 -48 2.78 2.97
 -5 -4 48 3.54 2.95
 -4 -5 48 4.21 2.37
 5 4 -48 8.94 3.35
 5 4 49 14.33 3.63
 4 -5 -49 6.65 3.36
 -5 4 -49 2.24 2.67
 -5 -4 -49 2.24 2.86
 4 5 49 8.22 3.17
 -4 5 -49 4.89 2.75
 4 5 -49 5.85 3.45
 -4 -5 -49 2.81 2.85
 -5 4 49 1.79 2.57
 -4 -5 49 3.71 2.36
 5 -4 -49 4.95 3.16
 -5 -4 49 13.62 3.68
 5 4 -49 4.19 2.98
 5 4 50 6.9 2.87
 -5 4 -50 3.04 3.08
 -5 -4 -50 0.76 3
 -4 5 -50 2.13 2.35
 -4 -5 -50 4.29 2.98
 4 5 50 4.15 2.53
 4 5 -50 4.63 2.96
 4 -5 -50 1.35 2.24
 -5 4 50 3.64 3.13
 -4 -5 50 5.7 2.42
 5 4 -50 1.42 3.03
 -5 -4 50 5.12 2.7
 5 -4 -50 -0.72 3.06
 4 5 51 6 2.43
 5 4 51 2.79 2.58
 -4 -5 51 4.51 2.22
 4 5 -51 2.02 2.8
 -5 4 -51 6.19 3.22
 -5 -4 -51 1.55 2.67
 -5 -4 51 4.45 2.55
 -4 -5 -51 4.37 2.78
 -5 4 51 0.93 2.8
 4 -5 -51 1.38 2.37
 -4 5 -51 2.9 2.94
 5 4 -51 7.92 3.51
 5 -4 -51 2.91 2.69
 4 5 52 9.7 3.12
 4 5 -52 5.46 3.13
 5 4 52 10.54 3.22
 -5 4 -52 2.34 2.69
 -5 -4 -52 1.57 2.9
 -4 5 -52 3.69 2.73
 -4 -5 -52 2.97 2.92
 -4 -5 52 4.58 2.65
 5 4 -52 4.39 2.96
 -5 4 52 6.6 3.49
 4 -5 -52 -0.7 2.99
 -5 -4 52 6.02 2.78
 5 -4 -52 3.69 2.82
 5 4 53 7.09 3.1
 4 -5 -53 4.97 3.18
 -5 -4 53 3.8 2.72
 -5 4 -53 6.37 3.31
 -5 -4 -53 2.4 2.76
 -4 5 -53 3.77 2.97
 -4 -5 -53 -0.76 3.15
 -4 -5 53 5.98 2.91
 4 5 -53 4.86 2.81
 5 4 -53 5.2 3.4
 4 5 53 7.96 3.25
 5 -4 -53 0.75 2.67
 5 4 54 2.15 2.56
 -5 4 -54 -0.81 3.08
 -5 -4 -54 0.81 2.78
 -4 5 -54 3.06 2.63
 -4 -5 -54 2.3 2.93
 4 5 54 2.47 2.13
 -4 -5 54 2.02 2.41
 5 -4 -54 -2.28 3.48
 4 5 -54 0.71 2.61
 4 -5 -54 0.72 2.58
 -5 -4 54 -0.77 2.55
 5 4 -54 2.26 2.96
 5 4 55 7.23 3.16
 -5 -4 55 6.15 2.94
 -4 -5 55 3.42 2.77
 4 -5 -55 2.93 2.42
 4 5 55 3.74 2.15
 -4 5 -55 3.1 2.77
 -4 -5 -55 3.9 2.98
 4 5 -55 2.86 2.56
 5 4 56 1.45 2.3
 -5 -4 56 5.5 3.18
 -4 -5 56 5.53 2.47
 4 5 56 7.54 2.94
 5 4 57 3.66 2.61
 -5 -4 57 6.39 3.5
 4 5 57 6.33 2.77
 -4 -5 57 3.49 2.5
 5 4 58 0.74 2.11
 -5 -4 58 2.44 2.69
 4 5 58 0.64 2.19
 5 4 59 2.96 2.54
 -5 -4 59 4.91 3.22
 4 5 59 5.77 2.8
 5 4 60 7.43 3.4
 4 5 60 3.23 2.54
 -5 5 0 127.88 6.8
 -5 -5 0 122.71 6.86
 -5 -5 0 134.83 8.35
 -5 5 -1 444.24 14.49
 -5 -5 1 442.69 15.2
 -5 -5 -1 439.3 14.59
 -5 -5 1 437.25 14.61
 5 -5 1 451.7 15.11
 -5 5 1 433.42 14.32
 -5 -5 1 442.38 16.8
 -5 -5 -1 434.73 16.7
 5 -5 2 803.88 23.16
 -5 -5 2 786.86 22.56
 -5 5 2 811.48 22.39
 -5 -5 -2 810.17 22.64
 -5 -5 -2 797.44 25.09
 -5 5 -2 799.48 22.34
 -5 -5 2 801.3 25.3
 -5 -5 2 778.86 23.16
 -5 -5 3 748.24 24.26
 -5 5 3 765.86 23.34
 -5 5 -3 775.67 23.27
 5 -5 3 765.94 22.25
 -5 -5 3 743.47 21.57
 -5 -5 3 779.33 22.46
 -5 -5 -3 743.67 24.03
 -5 -5 -3 748.3 21.84
 5 5 -4 161.8 9.38
 -5 5 4 152.41 28.18
 -5 -5 -4 151.96 7.65
 -5 -5 4 153.16 7.9
 -5 -5 4 154.29 9
 -5 -5 -4 163.71 9.13
 -5 -5 4 155.72 7.5
 5 -5 4 144.54 7.69
 -5 -5 -5 306.01 13.26
 -5 -5 5 287.79 13.09
 5 -5 5 309.6 11.89
 -5 -5 5 316.74 11.46
 -5 -5 5 299.37 11.89
 5 -5 6 705.11 20.55
 -5 -5 6 658.64 22.27
 -5 -5 6 656.49 19.68
 -5 5 6 701.22 38.11
 -5 -5 -6 667.53 22.18
 -5 -5 6 652.34 20.4
 5 -5 7 360.55 13.36
 5 -5 -7 366.59 11.01
 -5 -5 7 388.42 13.8
 -5 5 7 348.36 27.94
 -5 -5 -7 374.58 14.89
 -5 -5 -7 365.53 13.42
 -5 -5 7 351.69 12.78
 -5 -5 7 377.4 15.17
 5 -5 8 197.8 8.97
 -5 -5 8 175.82 8.39
 -5 5 8 182.02 8.37
 5 5 8 199.51 10.13
 -5 -5 8 204.52 9.29
 -5 -5 -8 204.32 10.3
 5 -5 -8 211.95 7.03
 -5 -5 -8 192.5 9.06
 -5 -5 9 307.26 11.96
 5 -5 -9 280.96 8.73
 -5 -5 -9 303.62 13.07
 -5 -5 -9 300.99 11.77
 -5 -5 9 286.41 13.06
 -5 -5 9 288.82 11.25
 -5 5 9 277.48 10.92
 5 5 9 287.98 12.65
 5 -5 9 287.7 11.55
 5 -5 10 639.38 19.82
 -5 -5 -10 629.12 21.23
 -5 -5 10 611.76 19.06
 -5 5 10 637.1 18.94
 5 5 10 634.21 20.93
 -5 -5 10 616.63 21.53
 -5 -5 -10 627.88 19.7
 -5 -5 10 653.74 19.97
 5 -5 -10 609.77 15.74
 -5 -5 11 179.57 8.75
 5 -5 11 169.76 8.52
 -5 -5 11 157.52 7.81
 5 5 11 160.84 9
 -5 -5 -11 165.32 8.44
 -5 -5 11 165.73 9.52
 -5 5 11 162.29 7.76
 5 -5 -11 146.71 5.31
 -5 -5 -11 164.56 9.23
 -5 -5 -12 138.08 8.44
 -5 5 12 150.99 7.42
 5 -5 12 147.15 7.93
 -5 -5 12 153.69 8.19
 -5 -5 12 149.26 7.56
 -5 -5 -12 141 7.85
 -5 -5 12 136.75 8.75
 5 -5 -12 145.23 4.73
 5 5 12 131.47 8.11
 -5 -5 13 409.05 14.4
 -5 -5 -13 397.91 15.93
 -5 5 13 437.97 14.4
 5 -5 13 417.75 15.04
 5 -5 -13 403.2 10.03
 -5 -5 13 404.44 15.09
 -5 -5 13 418.07 16.5
 5 5 13 417.65 15.86
 -5 -5 -13 420.2 15.28
 -5 -5 -14 606.65 19.57
 -5 -5 14 593.4 19.28
 5 -5 14 577.44 19.11
 -5 5 14 586.01 18.23
 -5 -5 14 574.72 18.45
 -5 -5 14 586.75 20.72
 5 5 -14 592.98 18.62
 5 5 14 561.51 19.68
 5 -5 -14 592.22 19
 5 5 15 233.52 11.06
 5 5 -15 226.12 9.93
 5 -5 -15 236.37 10.4
 5 -5 15 226.82 10.45
 -5 -5 15 216.04 9.87
 -5 5 15 217.02 9.64
 -5 -5 -15 226.22 10.59
 -5 -5 15 225.06 10.42
 -5 5 16 174.17 8.5
 5 -5 16 188.68 9.4
 5 5 16 169.68 9.34
 -5 -5 -16 186.01 9.51
 -5 -5 16 171.27 8.68
 5 5 -16 175.94 8.72
 -5 -5 16 193.69 9.6
 5 -5 -16 187.41 9.15
 -5 -5 17 310.09 12.84
 5 -5 17 281.45 12.27
 -5 -5 17 289.91 11.89
 -5 -5 -17 303.66 12.69
 5 5 -17 295.57 11.9
 5 -5 -17 283.04 12
 5 5 17 297.07 12.94
 -5 5 17 274.63 11.45
 5 5 -18 525.12 17.57
 -5 -5 18 513.86 18.25
 5 -5 18 512.86 18.16
 5 -5 -18 552.27 18.18
 5 5 18 505.14 18.56
 -5 -5 18 527.18 17.7
 -5 5 -18 520.29 16.74
 -5 -5 -18 524.93 18.42
 -5 5 18 518.56 17.28
 5 5 -19 217.22 9.98
 -5 -5 19 203.51 10.32
 5 -5 -19 216.82 10.18
 -5 5 -19 224.23 9.52
 5 5 19 198.33 10.37
 -5 -5 19 214.93 10.06
 -5 -5 -19 196.75 10.22
 5 -5 19 212.69 10.41
 -5 5 19 196.49 9.45
 -5 5 20 100.99 6.46
 -5 -5 20 100.41 7.05
 5 -5 20 111.57 7.27
 -5 5 -20 97.1 5.98
 5 5 20 109.53 7.39
 -5 -5 -20 101.24 7.14
 -5 -5 20 93.29 6.49
 5 5 -20 96.79 6.42
 5 -5 -20 103.88 6.81
 -5 5 -21 116.52 6.61
 -5 -5 21 104.5 6.92
 -5 -5 -21 96.01 7.02
 -5 5 21 109.89 6.82
 5 5 -21 125.34 7.29
 5 -5 21 103.53 7.18
 5 5 -21 115.71 7.13
 -5 -5 21 106.08 7.33
 5 5 21 118.8 7.72
 5 -5 -21 99.38 6.85
 -5 5 -21 121.43 7.32
 -5 5 22 311.16 12.92
 -5 -5 -22 328.14 14.08
 -5 5 -22 339.64 12.74
 -5 -5 22 335.64 13.56
 -5 -5 22 354.55 14.51
 5 -5 22 339.2 14.26
 5 5 22 357.75 14.58
 5 5 -22 343.59 13.43
 5 5 -22 321.14 13.17
 5 -5 -22 345.03 13.73
 -5 5 -22 313.44 13.11
 -5 5 23 120.08 7.28
 -5 -5 23 110.2 7.69
 -5 -5 23 102.41 7
 5 5 -23 108.16 7.02
 5 -5 23 106.69 7.48
 -5 -5 -23 118.61 7.99
 -5 5 -23 102.28 6.86
 -5 -5 23 120.22 8.52
 5 5 -23 116.22 7.24
 5 -5 -23 103.31 7.07
 -5 5 -23 112.22 6.63
 5 5 23 101.58 7.37
 5 -5 24 110.34 7.63
 -5 -5 24 103.73 7.53
 5 5 -24 94.72 6.71
 5 -5 -24 108.48 7.25
 -5 -5 24 112.26 8.27
 -5 -5 24 85.14 6.51
 -5 5 24 111.99 7.18
 5 5 -24 104.13 6.91
 -5 5 -24 121.52 6.83
 -5 -5 -24 108.21 7.69
 5 5 24 108.13 7.5
 -5 5 -24 90.91 6.7
 -5 -5 25 177.6 10.26
 5 -5 25 192.88 10.61
 5 5 -25 204.31 10.1
 5 -5 -25 202.86 10.34
 -5 -5 25 209.5 11.54
 5 5 -25 168.17 9.3
 -5 -5 25 189.31 9.91
 -5 5 25 197.28 9.89
 -5 5 -25 184.75 9.04
 -5 -5 -25 210.96 10.91
 -5 5 -25 189.47 9.76
 5 5 25 204.89 10.6
 5 5 -26 291.71 12.63
 5 -5 -26 272.98 12.58
 -5 -5 26 309.1 13.87
 5 -5 26 286.8 13.45
 -5 -5 26 323.81 14.67
 -5 -5 26 288.51 12.78
 -5 5 26 280.9 12.44
 -5 -5 -26 300.93 13.67
 -5 5 -26 287.09 11.77
 5 5 -26 264.55 12.19
 5 5 26 310.94 13.55
 -5 5 -26 260 12.07
 5 5 -27 153.8 8.8
 5 -5 -27 148.69 8.85
 -5 5 -27 149.75 7.98
 -5 5 27 139.2 8.34
 5 5 27 155.74 9.25
 -5 -5 27 150.39 9.43
 5 -5 27 148.13 9.38
 -5 -5 27 149.47 9.96
 -5 -5 27 150.61 8.91
 -5 -5 -27 146.33 9.26
 5 5 -27 143.65 8.56
 -5 5 -27 148.3 8.75
 -5 5 -28 50.88 5.27
 5 -5 -28 50.22 5.26
 -5 -5 28 59.24 5.92
 5 -5 28 56.27 5.72
 -5 -5 28 52.54 5.81
 -5 -5 28 50.83 5.43
 -5 5 28 48.87 5.05
 5 5 28 43.03 5.06
 5 5 -28 45.54 4.77
 -5 5 -28 63.22 5.09
 -5 -5 -28 62.06 6.15
 5 5 -28 49.52 5.16
 5 5 -29 141.21 8.57
 -5 -5 -29 148.38 9.48
 -5 -5 29 141.33 9.24
 5 -5 29 133.83 8.96
 5 -5 -29 143.4 8.81
 -5 -5 29 135.93 9.46
 -5 -5 29 142.08 8.86
 -5 5 29 139.24 8.49
 -5 5 -29 125.6 8.26
 5 5 -29 123.64 8.19
 -5 5 -29 143.97 7.88
 5 5 29 146.21 9.03
 5 -5 -30 186.45 10.26
 5 5 -30 181.15 9.9
 5 5 -30 176.74 9.85
 -5 5 -30 183.05 9.25
 -5 5 -30 172.19 9.83
 -5 -5 30 197.53 11.11
 5 -5 30 200.37 11.15
 -5 -5 30 157.44 9.66
 -5 5 30 186.83 10.13
 -5 -5 30 168.55 10.78
 -5 -5 -30 193.59 11.08
 5 5 30 173.97 9.93
 5 5 -31 86.91 6.87
 5 -5 -31 94.18 7.27
 5 5 -31 85.46 6.69
 -5 -5 31 90.08 7.46
 5 -5 31 81.62 7.25
 -5 -5 31 81.26 6.84
 -5 5 31 88.83 6.83
 -5 -5 31 89.48 7.71
 -5 5 -31 95.37 6.48
 -5 -5 -31 92.68 7.51
 5 5 31 79.11 6.72
 -5 5 -31 84.24 6.89
 5 5 -32 23.06 3.83
 -5 -5 -32 26.01 4.37
 -5 5 -32 19.86 3.61
 5 5 -32 30.91 4.34
 5 -5 -32 26.81 4.03
 -5 -5 32 29.66 4.71
 -5 -5 32 22.3 3.83
 -5 5 32 15.68 3.21
 -5 5 -32 24.79 3.52
 5 5 32 19.34 3.59
 5 5 -33 74.03 6.44
 -5 5 33 64.17 5.97
 -5 -5 33 67.14 6.24
 -5 -5 33 65.25 6.79
 5 -5 -33 68.13 6.25
 -5 5 -33 65 6.2
 -5 5 -33 70.01 5.66
 5 5 33 68.68 6.24
 5 5 -33 69.53 6.27
 5 5 -34 112.42 7.95
 -5 -5 34 100.63 7.8
 5 5 34 116.85 8.27
 -5 5 -34 102.4 7.66
 5 -5 -34 103.79 7.81
 -5 5 -34 101.04 7.07
 5 5 -34 119.45 8.12
 -5 5 34 100.16 7.58
 5 5 -35 29.36 4.38
 5 5 -35 29.55 4.44
 5 -5 -35 27.79 4.37
 -5 -5 35 29.08 4.46
 -5 5 35 29.02 4.39
 -5 5 -35 35.94 4.4
 -5 5 -35 40.95 5.14
 5 5 35 37.09 4.82
 5 5 -36 34.9 4.79
 5 5 -36 24.16 4.11
 5 -5 -36 26.57 4.13
 -5 -5 36 28.65 4.59
 -5 5 36 26.47 4.18
 -5 5 -36 27.34 3.9
 5 5 36 32.11 4.65
 -5 5 -36 30.92 4.49
 5 -5 -37 80.13 7.07
 -5 5 -37 88.68 6.67
 5 5 -37 81.37 7.16
 5 5 -37 75 6.85
 5 5 37 83.13 7.35
 -5 5 -38 123.14 8.05
 5 -5 -38 114.47 8.54
 5 5 -38 127.45 8.88
 5 5 38 136.65 9.03
 5 5 -39 29.45 4.65
 5 -5 -39 41.48 5.4
 -5 -5 -39 31.22 4.9
 -5 5 -39 40.7 4.77
 5 5 39 44.43 5.36
 -5 5 39 29.28 5.07
 5 5 -40 31.16 4.95
 5 -5 -40 39.83 5.37
 -5 -5 -40 31.16 4.91
 5 5 40 39.19 5.57
 -5 5 -40 32.43 5.02
 -5 5 -40 34.72 4.48
 -5 5 40 37.45 5.79
 -5 -5 40 36.76 5.14
 5 5 -41 37.6 5.35
 -5 5 -41 46.09 5.83
 -5 -5 -41 42.19 5.72
 -5 5 -41 45.38 5.13
 -5 5 41 47.28 6.48
 5 5 41 52.74 5.98
 -5 -5 41 47.19 5.63
 5 -5 -41 50.2 5.96
 -5 -5 42 91.42 7.63
 -5 5 -42 85.64 7.95
 -5 -5 -42 81.19 7.76
 -5 5 -42 89.18 7.11
 5 -5 -42 82.45 7.55
 5 5 -42 97.68 7.92
 -5 5 42 89.72 8.73
 5 5 42 98 7.94
 5 5 -43 52.47 6.09
 5 -5 -43 35.76 5.4
 -5 5 -43 46.59 5.31
 -5 5 -43 43.11 6.07
 -5 -5 -43 43.11 5.97
 -5 5 43 41.17 6.23
 -5 -5 43 40.48 5.41
 5 5 43 57.35 6.15
 5 5 -44 15.52 3.85
 -5 5 -44 15.68 3.97
 -5 5 44 15.73 4.41
 -5 -5 -44 17.73 4.13
 -5 5 -44 12.32 3.04
 5 -5 -44 20.42 4.1
 5 5 44 19.76 3.88
 -5 -5 44 14.07 3.32
 -5 -5 45 28.69 4.53
 -5 5 -45 22.74 4.34
 -5 -5 -45 22.78 4.64
 5 -5 -45 24.66 4.62
 5 5 -45 23.37 4.54
 -5 5 45 27.9 5.38
 5 5 45 27.5 4.69
 5 -5 -46 51.44 6.39
 -5 5 -46 51.31 6.7
 -5 -5 -46 45.71 6.36
 -5 -5 46 49.49 6.1
 5 5 -46 62.33 6.7
 5 5 46 59.41 6.62
 5 5 -47 33.29 5.25
 5 -5 -47 32.18 5.24
 -5 -5 47 28.27 4.79
 -5 5 -47 44.86 6
 -5 -5 -47 20.66 4.7
 5 5 47 28.76 4.65
 5 5 -48 9.95 3.35
 5 -5 -48 9.53 3.5
 5 5 48 7.76 2.9
 -5 5 -48 6.53 3.18
 -5 -5 -48 7.28 3.19
 -5 -5 48 13.15 3.61
 5 5 -49 17.52 4.18
 5 -5 -49 10.37 3.63
 -5 -5 49 13.32 3.49
 -5 5 -49 9.61 3.39
 -5 -5 -49 11.09 3.81
 5 5 49 15.68 3.85
 5 5 50 33.59 5.26
 5 5 -50 28.83 5.2
 5 -5 -50 35.11 5.76
 -5 5 -50 34.37 5.74
 -5 -5 -50 25.45 4.94
 -5 -5 50 31.69 5.03
 5 5 -51 11.15 3.83
 5 -5 -51 13.54 4.03
 -5 -5 51 12.37 3.78
 -5 -5 -51 14.52 4.5
 -5 5 -51 11.43 3.92
 5 5 51 13.97 3.92
 5 5 -52 2.83 2.62
 5 -5 -52 9.4 3.59
 5 5 52 11.41 3.79
 -5 5 -52 5.41 3.38
 -5 -5 -52 6.94 3.21
 -5 -5 52 4.12 2.54
 -5 -5 53 17.35 3.99
 5 5 -53 20.81 4.56
 5 -5 -53 19.79 4.65
 -5 5 -53 17.1 4.4
 -5 -5 -53 11.66 3.8
 5 5 53 18.95 4
 -5 -5 54 33.99 5.41
 5 5 54 30.76 4.97
 -5 -5 55 6.51 3.09
 5 5 55 13.08 3.72
 5 5 56 9.01 3.44
 5 5 57 20.93 4.68
 5 5 58 24.56 4.57
 5 5 59 9.17 3.44
 5 5 60 7.07 3.1
 6 0 0 939.68 26.4
 -6 0 0 926.38 26.81
 0 -6 0 943.35 25.56
 0 -6 1 295.37 10.91
 -6 0 1 298.15 11.95
 0 -6 -1 281.32 10.52
 0 6 1 262.8 7.76
 6 0 -1 289.4 11.29
 6 0 1 276.72 11.3
 6 0 -2 57.53 4.56
 -6 0 2 55.26 4.87
 0 -6 -2 52.99 4.06
 0 6 2 61.84 2.95
 6 0 2 58.06 4.65
 6 0 3 714.39 21.32
 0 -6 -3 695.87 19.95
 -6 0 3 685.69 21.49
 0 6 3 682.25 17.46
 6 0 -3 728.39 21.21
 -6 0 3 708.25 20.67
 -6 0 4 797.74 22.36
 0 -6 4 795.38 24.25
 0 -6 -4 815.83 21.6
 6 0 -4 750.03 22.44
 0 6 4 745.42 19.32
 -6 0 4 771.7 23.32
 6 0 4 770.11 23.13
 0 -6 5 129.13 7.78
 0 -6 -5 121.06 5.99
 -6 0 5 110.77 6.92
 0 6 5 112.58 4.88
 6 0 -5 109.82 6.49
 6 0 5 120.22 6.96
 -6 0 5 118.31 6.48
 0 6 6 24.31 2.19
 0 -6 -6 21.75 2.49
 -6 0 6 22.55 3.17
 6 0 6 20.34 2.84
 0 -6 6 21.79 3.25
 -6 0 6 20.37 2.73
 6 0 -6 27.23 3.23
 -6 0 7 283.98 11.75
 6 0 7 306.17 12.01
 6 0 -7 254.84 10.85
 -6 0 7 267.32 10.6
 0 6 7 278.13 9.18
 -6 0 -7 262.62 6.9
 0 6 -7 280.13 6.72
 0 -6 7 285.57 12.36
 0 -6 -7 276.65 9.87
 0 6 8 539.27 15.18
 -6 0 8 539.56 16.82
 -6 0 -8 518.46 12.82
 -6 0 8 523.27 17.85
 6 0 8 514.55 17.74
 0 6 -8 538.82 12.62
 0 -6 8 552.37 18.78
 0 -6 -8 538.01 12.6
 6 0 -8 552.23 17.39
 0 -6 -8 519.47 15.61
 6 0 -8 532.13 12.49
 -6 0 -9 339.38 9.14
 6 0 -9 337.65 8.83
 0 6 -9 343.85 8.85
 0 -6 -9 340.41 8.87
 0 -6 9 338.41 13.82
 6 0 -9 334.85 12.71
 0 6 9 343.38 11.06
 0 -6 -9 337.38 11.28
 -6 0 9 340.48 12.26
 -6 0 9 347.01 13.37
 6 0 9 348.28 13.55
 6 0 10 29.07 3.51
 0 6 -10 25.38 1.69
 6 0 -10 23.36 1.69
 -6 0 -10 21.68 1.72
 0 -6 -10 25.77 1.7
 0 -6 -10 22.77 2.42
 6 0 -10 28.15 3.24
 0 6 10 24.7 2.46
 -6 0 10 26.45 2.95
 -6 0 10 27.77 3.39
 0 -6 10 26.52 3.64
 6 0 11 171.15 8.88
 0 -6 -11 147.1 5.26
 6 0 -11 151.77 5.42
 -6 0 -11 159.89 5.61
 6 0 -11 147.54 7.85
 0 6 11 153.59 6.89
 -6 0 11 174.6 8.78
 0 -6 -11 175.5 6.89
 0 6 -11 162.7 5.39
 -6 0 11 162.81 7.68
 0 -6 11 167.1 9.11
 0 -6 12 749.3 24.12
 6 0 12 761.58 23.87
 6 0 -12 776.94 19.03
 -6 0 -12 777.06 19.32
 6 0 -12 768.75 22.87
 6 0 -12 771.34 24.25
 0 6 12 753.84 21.2
 -6 0 12 750.52 23.29
 0 -6 -12 778.96 20.52
 -6 0 12 773.27 22.08
 0 6 -12 782.35 18.93
 0 -6 -12 783.19 19
 0 -6 13 329.33 13.84
 6 0 13 308.13 13.28
 0 -6 -13 323.33 10.55
 6 0 -13 327.54 9.73
 0 6 -13 335.1 9.64
 -6 0 -13 337.13 10.01
 -6 0 13 319.23 12.98
 6 0 -13 336.43 13.78
 6 0 -13 318.23 12.51
 0 6 13 332.51 11.61
 -6 0 13 312.32 11.75
 0 -6 -13 327.57 9.63
 0 6 -14 5.14 1.14
 0 6 14 5.18 1.51
 0 -6 -14 3.48 1.01
 0 -6 -14 3.65 1.16
 0 -6 14 4.55 1.89
 6 0 -14 3.03 1.07
 -6 0 -14 4.14 1.12
 -6 0 14 4.78 1.57
 6 0 -14 2.17 1.47
 6 0 -14 5.23 1.86
 -6 0 14 2.99 1.51
 6 0 14 5.7 1.87
 0 -6 15 171.26 9.58
 6 0 -15 181.92 6.72
 -6 0 -15 168.24 6.69
 0 6 15 168.8 7.85
 -6 0 15 158.31 8.69
 6 0 -15 161.13 8.39
 6 0 -15 189.19 9.81
 0 -6 -15 175.12 6.86
 0 6 -15 179.6 6.49
 0 -6 -15 173.51 6.52
 6 0 15 174.35 9.46
 -6 0 15 168.17 7.88
 0 6 -16 374.81 11.35
 6 0 16 393.24 15.32
 0 -6 16 392.81 15.72
 6 0 -16 396.05 11.82
 -6 0 -16 367.65 11.79
 -6 0 16 364.41 14.54
 6 0 -16 381.67 15.26
 0 -6 -16 378.31 11.53
 0 6 16 383.86 13.37
 -6 0 16 395.46 13.44
 0 6 -17 164.81 6.57
 6 0 -17 171.95 9.53
 6 0 -17 173.56 6.97
 -6 0 -17 167.7 7
 -6 0 17 167.22 8.96
 0 -6 17 142.56 9.02
 0 6 17 174.4 8.22
 -6 0 17 160.08 7.82
 0 -6 -17 184.06 6.93
 0 -6 -18 1.91 1.03
 0 -6 18 2 1.65
 6 0 -18 1.37 1.31
 -6 0 18 3.71 1.59
 0 6 -18 0.62 0.98
 6 0 -18 0.91 0.86
 -6 0 -18 1.19 1.06
 -6 0 18 2.15 1.54
 0 6 18 2.41 1.32
 0 6 -19 112.83 5.45
 0 -6 19 103.19 7.56
 -6 0 19 106.24 7.14
 6 0 -19 118.18 5.67
 0 6 19 108.01 5.03
 0 6 19 103.46 6.41
 0 -6 -19 107.14 5.38
 -6 0 19 117.09 6.45
 -6 0 -19 115.27 5.82
 6 0 -19 108.99 7.51
 -6 0 20 236.07 10.97
 0 -6 20 217.76 11.52
 6 0 -20 210.64 8.47
 -6 0 -20 213.38 8.74
 0 6 20 207.57 7.64
 0 6 -20 223.79 8.47
 0 -6 -20 228.16 8.53
 0 6 20 215.54 9.91
 0 6 -20 227.16 10.83
 6 0 -20 224.23 11.21
 -6 0 20 225.22 9.49
 -6 0 21 67.95 5.73
 0 -6 21 72.06 6.39
 6 0 -21 76 4.69
 0 6 -21 70.04 5.74
 -6 0 -21 76.1 4.84
 0 6 21 58.91 3.58
 0 6 -21 61.4 4.14
 6 0 -21 67.83 5.91
 -6 0 21 74.74 5.12
 0 6 21 71.01 5.39
 0 -6 -21 70.4 4.42
 -6 0 22 10.21 2.51
 6 0 -22 10.19 2.63
 0 -6 -22 9.33 1.88
 6 0 -22 8.19 1.82
 0 6 22 10.46 2.53
 -6 0 -22 5.62 1.66
 0 6 22 11.3 1.59
 0 -6 22 11.79 2.99
 0 6 -22 10.09 1.95
 0 6 -22 13.87 2.74
 -6 0 22 8.06 2
 -6 0 -23 153.17 7.46
 0 6 -23 142.25 6.96
 6 0 -23 147.58 7.19
 0 6 23 140.47 8.21
 -6 0 23 154.35 7.66
 0 -6 23 140.64 9.32
 6 0 -23 132.13 8.56
 0 6 23 153.31 6.05
 0 -6 -23 154.92 7.17
 -6 0 23 142.57 8.67
 0 6 -23 147.89 8.72
 6 0 -24 317.42 11.64
 -6 0 -24 303.62 11.67
 0 6 -24 294.15 13.1
 6 0 -24 302.67 13.71
 0 6 24 303.94 9.66
 0 -6 24 305.7 14.38
 0 6 -24 305.22 11.15
 -6 0 24 282.61 13.13
 -6 0 24 286.92 11.49
 0 -6 -24 314.87 11.34
 0 6 24 315.91 13.07
 -6 0 25 64.9 5.86
 0 6 -25 60.57 4.46
 0 -6 25 58.3 5.88
 6 0 -25 71.59 5.02
 -6 0 -25 63.41 4.85
 0 6 25 65.97 5.58
 6 0 -25 69.94 6.13
 0 6 -25 59.05 5.49
 0 6 25 66.35 3.69
 -6 0 25 59.32 4.72
 0 -6 -25 61.87 4.54
 -6 0 -26 28.88 4.19
 -6 0 26 27.32 3.43
 0 -6 26 35.03 4.6
 6 0 -26 31.81 3.58
 -6 0 -26 31.21 3.58
 6 0 -26 36.36 4.5
 0 6 26 33.7 2.59
 0 6 -26 27.88 3.27
 0 -6 -26 23.95 3.18
 0 6 26 31.77 3.98
 0 6 -26 27.13 4.09
 -6 0 26 22.09 3.7
 -6 0 27 249.21 10.67
 0 -6 27 259.96 13.38
 0 6 27 259.08 12.2
 6 0 -27 262.77 10.92
 6 0 -27 263.21 12.83
 -6 0 -27 259.17 11.05
 -6 0 -27 266.91 12.56
 -6 0 27 264.63 12.69
 0 6 27 285.39 9.02
 0 6 -27 256.72 10.54
 0 -6 -27 232.87 10.24
 0 6 -27 266.2 12.46
 -6 0 28 271.88 11.15
 -6 0 -28 264.35 12.71
 0 6 28 265.29 12.46
 6 0 -28 270.39 13.05
 0 -6 28 259.01 13.45
 -6 0 -28 248.62 11.02
 -6 0 28 242.37 12.32
 0 6 28 278.97 9.03
 0 -6 28 268.83 8.98
 0 6 -28 270.3 10.95
 0 -6 -28 253.19 10.71
 6 0 -28 274.53 11.29
 0 6 -28 233.59 11.98
 0 6 29 70.07 6.18
 6 0 -29 65.39 6.11
 6 0 -29 60.88 5.07
 0 -6 29 69.05 6.74
 -6 0 -29 68.98 5.43
 -6 0 29 75.87 6.55
 0 6 29 61.73 3.77
 0 6 -29 57.12 4.73
 -6 0 29 74.28 5.31
 0 -6 29 62.08 3.83
 0 -6 -29 60.03 4.91
 -6 0 -29 67.17 6.15
 0 6 -29 64.7 5.98
 0 -6 -30 4.46 2.07
 0 6 -30 5.42 1.95
 0 -6 30 0.9 1.08
 6 0 -30 1.96 1.54
 -6 0 -30 1.21 1.54
 0 -6 30 2.54 2.34
 6 0 -30 3.36 1.93
 -6 0 -30 4.74 2.25
 -6 0 30 4.32 1.75
 0 6 30 4.15 1.92
 -6 0 30 2.7 2.06
 0 6 -30 1.53 2.12
 0 6 30 1.41 1.07
 0 -6 -31 92.45 6.32
 6 0 -31 87.69 7.35
 -6 0 31 116.09 6.8
 -6 0 31 104.16 7.91
 0 6 -31 102.84 6.55
 6 0 -31 89.03 6.36
 0 -6 31 92.87 7.95
 -6 0 -31 94.37 6.59
 -6 0 -31 101.68 7.72
 0 -6 31 95.74 5.15
 0 6 31 95.09 4.8
 0 6 31 97.65 7.5
 0 6 -31 95.88 7.42
 0 6 32 267.57 9.16
 -6 0 -32 264.43 11.89
 6 0 -32 268.18 13.4
 0 -6 32 291.05 14.72
 6 0 -32 267.18 11.81
 0 6 32 241.43 12.64
 -6 0 32 277.32 11.48
 -6 0 32 268.12 13.39
 0 -6 -32 245.13 11.22
 0 6 -32 286 11.76
 -6 0 -32 275.88 13.18
 0 6 -32 272.2 13.05
 0 -6 32 251.11 9.59
 0 6 -33 98.02 7.46
 6 0 -33 80.96 6.24
 0 6 -33 94.8 6.44
 0 -6 33 82.79 7.92
 0 6 33 102.25 7.75
 -6 0 33 96.58 6.34
 -6 0 33 85.63 7.45
 0 -6 33 89.53 5.2
 0 6 33 92.09 4.75
 0 -6 -33 92.66 6.49
 -6 0 -33 91.85 7.45
 6 0 -33 91.71 7.73
 -6 0 -33 96.3 6.81
 0 6 34 1.3 1.16
 0 6 -34 3.28 2.66
 0 6 34 2.88 2.27
 -6 0 -34 -0.56 1.92
 6 0 -34 0.88 1.73
 -6 0 -34 1.36 1.89
 0 -6 34 1.37 2.26
 6 0 -34 3 2.49
 0 -6 34 -0.28 1.13
 -6 0 34 2.35 1.95
 0 6 -34 -0.41 1.72
 0 -6 -34 4.67 2.11
 -6 0 34 1.14 1.98
 0 6 -35 117.35 7.42
 6 0 -35 105.06 7.29
 -6 0 -35 95.36 7.1
 0 -6 35 104.35 8.98
 6 0 -35 102.48 8.22
 -6 0 35 101.99 8.17
 -6 0 35 122.44 7.32
 0 -6 35 101.31 5.85
 0 6 -35 107.13 8.16
 0 6 35 119.02 5.56
 0 -6 -35 107.28 7.24
 0 6 35 118.24 8.59
 -6 0 -35 125.22 8.86
 -6 0 36 195.39 9.49
 6 0 -36 184.77 9.98
 -6 0 -36 159.49 9.49
 0 -6 36 189.43 12.22
 -6 0 -36 186.58 11.13
 0 6 -36 169.51 9.36
 0 -6 36 183.7 8.31
 0 6 36 177.96 7.32
 0 6 36 190.05 11.27
 0 -6 -36 195.47 9.98
 6 0 -36 186.11 11.46
 6 0 -37 50.15 5.26
 0 -6 37 56.25 6.66
 -6 0 37 59.36 5.42
 -6 0 -37 45.4 5.06
 0 -6 37 54.11 4.43
 0 6 37 54.91 3.78
 0 6 37 51.67 5.87
 0 6 -37 53.68 5.16
 0 -6 -37 48.1 4.9
 6 0 -37 62.92 6.7
 6 0 -38 -0.64 2.29
 6 0 -38 1.47 1.87
 -6 0 -38 2.5 1.91
 0 -6 38 1.47 2.1
 -6 0 38 2.84 2.19
 0 6 38 3.08 1.52
 0 6 38 4.47 2.36
 0 -6 -38 5.21 1.97
 0 -6 38 1.99 1.45
 0 6 -38 2.77 1.82
 0 -6 -39 45.35 4.95
 6 0 -39 44.09 5.06
 -6 0 -39 48.13 5.44
 6 0 -39 38.5 5.19
 0 -6 39 47.01 6.16
 -6 0 39 51.49 4.96
 0 -6 39 41.67 4.11
 0 6 39 50.69 3.69
 0 6 39 48.59 5.79
 0 6 -39 39.46 4.68
 0 6 -40 66.68 6.02
 6 0 -40 60.39 5.91
 0 6 40 59.74 6.71
 0 -6 40 46.05 6.29
 -6 0 40 60.29 5.44
 -6 0 -40 58.69 6.06
 0 -6 -40 54.08 5.52
 6 0 -40 57.6 6.56
 0 6 40 53.4 3.87
 0 -6 40 66.82 5.06
 0 6 41 10.3 3.16
 6 0 -41 24.24 4.6
 6 0 -41 11.99 3.04
 -6 0 -41 11.24 3.08
 0 -6 -41 19 3.38
 -6 0 41 17.42 3.23
 0 -6 41 14.81 2.73
 0 6 41 17.47 2.35
 0 6 -41 18.51 3.46
 6 0 -42 -1.37 2.69
 6 0 -42 -0.53 2.28
 -6 0 -42 -0.55 2.15
 0 -6 42 0.77 1.32
 -6 0 42 1.29 2.7
 0 6 42 -0.7 2.22
 0 -6 -42 -2.11 2.25
 0 6 42 1.8 1.59
 0 6 -42 -3.08 2.4
 0 -6 43 38.92 4.28
 6 0 -43 22.98 4.09
 -6 0 43 46.81 5.13
 0 6 43 29.47 5.24
 0 6 43 53.83 4.04
 6 0 -43 51.51 6.28
 0 6 -43 37.86 4.86
 0 -6 -43 32.44 4.66
 0 6 -44 106.35 7.99
 0 -6 44 104.5 6.98
 0 6 44 93.26 8.8
 -6 0 44 127.56 8.12
 6 0 -44 113.88 9.29
 0 -6 -44 114.46 8.44
 0 6 44 128.49 6.27
 6 0 -45 38.88 6.01
 0 6 45 37.6 5.93
 -6 0 45 51.39 5.23
 0 -6 45 42.65 4.49
 0 6 45 38.04 3.57
 0 6 -45 33.29 4.63
 0 -6 -45 33.03 4.75
 0 -6 46 -0.43 1.81
 6 0 -46 13.9 4.25
 0 6 46 10.02 2.26
 -6 0 46 10.07 3.03
 0 6 46 -0.77 2.54
 0 6 -46 2.27 2.49
 0 -6 -46 -1.17 2.84
 6 0 -47 83.93 8.3
 0 -6 -47 67.61 6.84
 -6 0 47 86.75 6.66
 0 -6 47 66.12 5.73
 0 6 47 60.51 7.49
 0 6 -47 57.71 6.38
 0 6 47 66.29 4.81
 0 -6 -48 82.98 7.59
 -6 0 48 86.46 6.82
 0 6 48 74.28 8.34
 6 0 -48 100.33 9.03
 0 6 -48 71.64 7.1
 0 6 48 100.68 5.7
 0 -6 48 81.57 6.55
 0 -6 -49 15.58 3.84
 0 6 49 18.68 4.61
 0 -6 49 20.24 3.63
 -6 0 -49 21.01 4.96
 -6 0 49 28.08 4.07
 0 6 49 33.86 3.56
 -6 0 49 21.92 5.18
 0 6 -49 21.36 4.39
 6 0 -50 6.99 3.71
 0 6 -50 -0.62 2.45
 0 -6 -50 1.27 2.43
 -6 0 -50 1.64 2.83
 -6 0 50 0.89 2.82
 -6 0 50 14.91 3.31
 0 -6 50 1.93 2.06
 0 6 50 13.02 2.5
 0 6 50 3.31 2.74
 0 6 -51 29.83 4.7
 0 -6 -51 27.9 4.85
 0 -6 51 32.6 4.52
 -6 0 -51 23.25 5
 0 6 51 49.45 4.12
 6 0 -51 32.28 5.67
 -6 0 51 34.08 4.63
 0 6 51 31.4 5.71
 -6 0 51 26.01 5.46
 0 -6 -52 47.08 6.11
 0 -6 52 39.45 4.87
 6 0 -52 62.24 7.52
 0 6 52 32.02 5.8
 -6 0 -52 38.91 6.57
 0 6 52 49.7 4.19
 -6 0 52 38.46 6.43
 0 6 -52 46.62 5.93
 0 6 -53 6.62 3.29
 0 -6 53 6.21 2.57
 6 0 -53 8.9 3.7
 0 -6 -53 8.07 3.52
 -6 0 -53 5.97 3.55
 -6 0 53 9.35 4.09
 0 6 53 5.29 3.04
 0 -6 -54 -1.37 2.69
 0 6 -54 -1.34 2.22
 -6 0 54 -0.96 2.41
 0 6 54 0.9 2.43
 0 6 -55 8.88 3.45
 0 -6 -55 7.65 3.19
 -6 0 55 12.6 4.34
 0 -6 -56 19.85 4.41
 0 6 -56 24.99 4.75
 0 -6 -57 11.58 3.86
 0 6 -57 13.44 3.89
 -1 6 0 0.21 0.46
 -6 -1 0 0.73 0.99
 -1 -6 0 -0.33 1.24
 -6 -1 0 -0.35 1.05
 6 1 0 -0.73 0.99
 6 -1 0 -0.32 1.07
 -6 -1 1 79.79 5.45
 6 -1 1 85.18 5.42
 -1 -6 1 77.22 5.32
 -1 -6 -1 72.78 5
 -1 6 1 73.93 3.31
 -6 -1 1 79.86 5.64
 6 1 1 81.12 5.63
 -1 6 -1 79.45 3.07
 -6 -1 -1 71.73 5.41
 6 1 -1 82.6 5.71
 6 -1 -1 71.5 5.01
 -1 6 -2 35.92 1.74
 -6 -1 2 35.5 3.75
 -6 -1 2 31.63 3.44
 -1 -6 2 29.78 3.26
 -1 -6 -2 28.8 3.18
 6 1 -2 31.83 3.57
 6 1 2 38.35 3.88
 -1 6 2 36.57 2.3
 6 -1 -2 32.34 3.29
 6 -1 2 28.45 3.18
 6 -1 3 19.48 2.65
 -6 -1 3 14.06 2.34
 -6 -1 3 14.31 2.45
 -1 6 3 16.39 1.6
 -1 -6 3 12.66 2.4
 -1 -6 -3 18.61 2.55
 6 1 -3 18.24 2.77
 -1 6 -3 18.15 1.07
 6 -1 -3 18.37 2.49
 1 -6 -3 19.21 2.26
 6 1 3 14.13 2.49
 -1 -6 4 45.66 4.08
 1 -6 -4 53.35 3.61
 -1 -6 4 40.62 4.29
 -1 -6 -4 42.5 3.75
 6 1 -4 46.79 4.31
 -1 6 4 47.79 2.91
 6 -1 -4 43.78 3.77
 -6 -1 4 45.84 4.27
 6 1 4 55.83 4.67
 -6 -1 4 39.06 3.86
 6 -1 4 45.63 4.05
 6 -1 -5 13.79 2.13
 -1 -6 5 14.09 2.93
 -6 -1 5 14.91 2.35
 -6 -1 -5 16.23 0.99
 -6 -1 5 12.89 2.3
 1 -6 -5 15.91 1.92
 -1 -6 5 12.93 2.35
 -1 -6 -5 17.85 2.36
 6 -1 5 17.59 2.61
 -1 6 5 12.45 1.57
 6 1 5 14.69 2.51
 6 1 -5 17.22 2.64
 -6 -1 6 2.61 1.38
 -6 -1 6 0.34 1.02
 6 -1 6 2.56 1.26
 6 -1 -6 1.41 0.41
 -6 -1 -6 4.35 0.66
 -1 -6 6 7.23 1.79
 -1 -6 -6 1.03 0.36
 1 -6 -6 4.63 1.12
 -1 6 -6 4.78 0.6
 -1 -6 -6 1.45 0.92
 6 -1 -6 1.52 0.96
 6 1 6 1.53 1.21
 -1 6 6 1.7 0.83
 -1 -6 6 2.57 1.69
 6 1 -6 4.41 1.53
 6 -1 7 2.99 1.39
 6 -1 -7 4.01 0.67
 -1 6 7 5.27 1.16
 -6 -1 -7 3.25 0.63
 -1 -6 -7 3.75 1.43
 -1 6 -7 3.8 0.61
 1 -6 -7 2.61 0.94
 6 1 -7 1.86 1.23
 1 6 7 3.79 1.08
 -6 -1 7 2.63 1.43
 6 -1 -7 4.24 1.36
 -6 -1 7 2.37 1.29
 6 1 7 4.28 1.58
 -1 -6 7 3.43 1.69
 -1 -6 -7 4.32 0.66
 -1 -6 8 19.46 3.12
 6 -1 8 20.08 2.91
 1 6 -8 22.15 1.46
 1 -6 -8 22.04 1.48
 -1 6 -8 23.58 1.5
 1 6 8 21.11 2.2
 -1 -6 -8 20.41 1.38
 1 -6 -8 17.92 1.97
 -6 -1 8 16.65 2.66
 6 1 -8 16.93 2.67
 6 -1 -8 25.31 2.9
 -1 -6 -8 21.24 2.57
 -1 6 8 15.15 1.88
 -6 -1 8 20.68 2.74
 6 -1 -8 19.73 1.42
 6 1 8 14.6 2.53
 -6 1 9 5.35 1.38
 6 -1 9 4.34 1.56
 6 -1 -9 9.29 1.05
 1 -6 -9 4.02 0.79
 -1 6 9 9.44 1.51
 1 6 -9 8.26 1
 -6 -1 9 9.13 2.12
 -1 6 -9 5.24 0.85
 6 1 -9 1.14 1.27
 -1 -6 -9 7.13 0.93
 6 -1 -9 8.5 1.74
 -1 -6 9 3.04 1.67
 1 -6 -9 6.39 1.24
 -1 -6 -9 8.35 1.73
 6 1 9 5.62 1.92
 1 6 9 6.25 1.37
 -6 -1 9 8.13 1.83
 -6 1 -9 8.82 1.1
 -1 -6 10 5.75 1.84
 -6 -1 10 5.74 1.79
 6 -1 -10 7.74 1.1
 6 -1 10 3.62 1.54
 1 6 10 3.6 1.2
 -1 6 -10 7.52 0.98
 6 1 -10 7.74 2.09
 1 6 -10 6.16 0.93
 -1 -6 -10 7.35 0.98
 6 -1 -10 6.09 1.54
 -1 6 10 5.37 1.4
 1 -6 -10 6.24 0.99
 1 -6 -10 7.11 1.26
 -6 1 10 5.07 1.45
 6 1 10 5.7 1.95
 -1 -6 -10 7.67 1.62
 -6 1 -10 4.95 0.98
 6 1 -10 4.95 0.95
 -1 -6 11 29.05 3.71
 1 6 11 28.31 2.78
 -6 1 11 27.31 2.76
 -6 -1 11 25.02 3.08
 6 -1 -11 29.38 2.07
 -6 -1 11 27.01 3.36
 -1 6 -11 27.6 1.96
 -1 -6 -11 25.73 1.91
 6 -1 -11 22.06 2.74
 6 1 -11 22.43 3.1
 -1 6 11 26.04 2.67
 1 -6 -11 29.01 2.24
 1 6 -11 26.91 1.92
 -1 -6 -11 23.21 2.66
 1 -6 -11 25.97 1.94
 6 1 11 30.03 3.58
 6 1 -11 30.58 2.07
 -6 1 -11 28.69 2.11
 6 1 12 3.79 1.56
 -1 -6 12 2.72 1.56
 1 -6 -12 1.74 0.73
 -6 1 -12 0.63 0.65
 -6 1 12 1.05 0.97
 1 6 12 4.07 1.39
 1 -6 -12 0.92 0.64
 -1 -6 -12 3.21 1.2
 6 -1 -12 1.8 0.77
 6 1 -12 2.76 1.46
 -1 6 -12 1.82 0.72
 6 -1 -12 0.31 0.89
 -1 -6 -12 2.56 0.72
 6 1 -12 0.72 0.57
 1 6 -12 1.25 0.64
 -1 6 12 1.63 1
 -6 -1 12 1.03 1.09
 -6 -1 12 0.79 1.13
 6 -1 -13 6.9 1.24
 -1 -6 -13 6.82 1.49
 -6 1 13 4.72 1.36
 -6 1 -13 7.33 1.3
 1 6 13 9.99 1.93
 1 -6 -13 6.03 1.12
 6 1 -13 7.29 1.31
 -6 -1 13 6.21 1.81
 6 1 13 9.41 2.24
 -1 -6 13 6.82 2.13
 1 6 13 6.19 1.54
 6 -1 -13 14.78 2.66
 6 1 -13 6.43 2.04
 -1 6 -13 8.12 1.22
 6 -1 -13 7.75 1.68
 -1 -6 -13 8.57 1.25
 -6 -1 13 6.72 1.85
 1 6 -13 8.78 1.22
 -1 6 13 8.33 1.7
 1 -6 -13 7.85 1.21
 1 -6 -14 16.67 1.81
 6 1 -14 18.35 1.89
 -6 1 -14 16.66 1.89
 6 1 14 18.86 2.93
 -1 -6 -14 17.33 2.2
 -1 -6 14 22.5 3.27
 6 -1 -14 21 3.03
 -1 6 14 22.3 2.65
 6 -1 -14 16.78 1.87
 1 6 -14 18.42 1.82
 -1 6 -14 20.57 1.91
 -1 -6 -14 14.9 1.69
 1 6 14 21.91 2.51
 6 1 -14 19.7 3.05
 6 -1 -14 16.88 2.47
 1 6 14 13.81 2.27
 1 -6 -14 20.06 1.74
 -6 -1 14 22.03 3.11
 -6 -1 14 17.31 2.67
 -6 1 14 20.21 2.44
 -1 -6 15 5.68 1.92
 -6 1 15 0.52 0.82
 6 1 -15 0.75 0.76
 -1 -6 -15 -0.52 0.9
 -1 6 15 0.94 1.04
 -6 -1 15 0.41 1.24
 6 -1 -15 0.19 0.66
 6 -1 -15 -0.32 1.01
 1 6 15 1.51 1.07
 6 -1 -15 0.45 0.95
 -1 6 -15 1.43 0.74
 6 1 15 -0.45 1.13
 -1 -6 -15 0.73 0.78
 1 6 -15 0.18 0.77
 -6 -1 15 -0.35 1
 -6 1 -15 1 0.93
 1 -6 -15 0.74 0.77
 1 6 15 0.31 0.99
 6 1 -16 19.7 2.11
 6 -1 -16 19.46 3.12
 -6 1 -16 20.72 2.23
 1 6 -16 22.48 2.19
 1 -6 -16 17.96 2.04
 6 -1 -16 27.65 2.53
 -1 6 -16 25.1 2.29
 -1 -6 -16 24.69 2.27
 1 6 16 22.85 2.49
 6 1 16 26.47 3.62
 -6 1 16 20.23 2.39
 1 6 16 19.18 2.67
 -6 -1 16 19.73 3.16
 -1 6 16 25.57 2.97
 -6 -1 16 21.76 2.97
 -1 -6 16 16.93 2.88
 -1 -6 -16 25.23 2.67
 6 1 17 7.41 2.34
 6 1 -17 5.63 1.35
 -1 -6 17 8.33 2.29
 6 -1 -17 5.96 2.05
 1 6 17 5.4 1.65
 6 -1 -17 5.28 1.35
 1 6 -17 8.54 1.54
 -6 -1 17 4.24 1.86
 1 6 17 4.74 1.41
 -1 6 -17 4.29 1.13
 -1 -6 -17 8.16 1.46
 -6 1 -17 7.46 1.5
 -6 -1 17 7.8 1.95
 -1 6 17 8.82 1.83
 -1 -6 17 4.48 0.57
 1 -6 -17 5.05 1.23
 -6 1 17 6.79 1.56
 -1 -6 18 16.5 3.07
 1 6 18 13.09 2.4
 6 1 18 9.43 2.27
 -6 -1 -18 19.77 3.12
 6 1 -18 17.82 2.18
 1 -6 -18 15.82 1.99
 6 -1 -18 6.92 2.13
 -6 1 -18 9.62 1.81
 1 6 -18 7.08 1.43
 -1 6 -18 17.79 2.09
 6 -1 -18 10.74 1.79
 1 6 18 19.7 2.34
 -1 -6 -18 12.24 1.75
 -6 1 18 18.03 2.31
 -1 -6 18 16.03 1.12
 -6 -1 18 8.22 1.95
 -1 6 18 10.25 2.1
 -6 -1 18 9.09 2.32
 6 1 19 20.28 3.34
 6 1 -19 14.62 2.08
 -1 -6 19 10.62 2.83
 -6 1 -19 17.25 2.28
 6 -1 -19 20.51 2.41
 1 -6 -19 11.99 1.84
 -6 -1 19 15.81 2.95
 -1 -6 19 15.27 1.2
 -1 6 -19 10.58 1.72
 1 6 19 14.35 2.04
 -1 -6 -19 17.44 2.13
 -6 -1 -19 13.81 2.77
 1 6 19 14.05 2.54
 -6 -1 19 15.46 2.63
 1 6 -19 17.21 2.17
 -1 6 19 17.89 2.69
 -6 1 19 11.5 1.96
 6 -1 -19 19.77 3.32
 -6 -1 -20 0.91 1.3
 6 1 20 0.99 1.56
 6 1 -20 0.77 1.04
 -1 -6 20 2.06 1.7
 1 6 -20 0.24 0.82
 1 -6 -20 -0.25 0.97
 6 -1 -20 -0.26 1.05
 -6 -1 -20 0.55 1.14
 -6 -1 20 4.45 1.99
 -1 6 -20 3.02 1.24
 -1 6 -20 -0.24 0.87
 -1 -6 -20 1 1.01
 1 6 20 0.74 0.92
 -6 -1 20 1.08 1.09
 -6 1 -20 0.88 1.33
 -1 -6 20 0.51 0.43
 1 6 20 0.77 1.27
 6 -1 -20 1.43 1.44
 -6 1 20 0.79 1.04
 -1 6 20 0.76 1.15
 -6 1 -20 0.27 1.09
 -6 -1 21 13.2 2.43
 -6 1 -21 12.9 2.69
 -1 6 -21 11.48 2.39
 6 1 21 12.03 2.67
 6 1 -21 7.33 1.69
 -6 1 -21 14.13 2.33
 -1 -6 21 6.31 2.36
 -6 -1 -21 5.45 1.95
 -6 -1 21 18.63 2.92
 1 6 -21 16.78 2.16
 1 -6 -21 5.7 1.49
 6 -1 -21 11.79 2.02
 -6 -1 -21 6 1.6
 6 -1 -21 14.95 3.02
 -1 6 -21 8.45 1.72
 -1 -6 -21 13.38 2.03
 1 6 21 6.71 1.51
 1 6 21 4.78 1.79
 -1 -6 21 6.89 1.06
 -1 6 21 15.82 2.7
 -6 1 21 7.73 1.64
 -6 1 -22 6.76 2.15
 -6 1 22 7.31 1.72
 -6 1 -22 4.73 1.63
 -6 -1 22 6.09 1.79
 6 1 -22 7.75 1.9
 -1 -6 22 12.86 2.8
 1 6 -22 2.63 1.19
 6 -1 -22 1.95 1.75
 -6 -1 -22 5.95 1.64
 -6 -1 -22 7.01 2.32
 1 6 22 11.01 1.81
 -1 6 -22 9.95 1.86
 -1 -6 22 9.68 1.22
 -1 -6 -22 5.5 1.49
 -6 -1 22 3.34 1.55
 1 6 22 7 2.01
 6 -1 -22 4.32 1.51
 -1 6 22 5.35 1.85
 -1 6 -22 11.19 2.46
 1 -6 -22 7.61 1.69
 -6 -1 23 3.01 1.87
 -1 -6 23 2.88 0.85
 -6 1 -23 4.56 1.9
 -6 -1 23 3.32 1.63
 -6 1 -23 4.34 1.68
 1 6 -23 3.33 1.33
 1 -6 -23 3.42 1.34
 6 1 -23 3.9 1.6
 6 -1 -23 4.21 1.6
 -6 -1 -23 4.97 1.63
 -6 -1 -23 0.48 1.45
 -1 -6 23 4.96 1.82
 -1 6 -23 4.79 1.43
 1 6 23 2.99 1.26
 1 6 23 4.26 1.73
 6 -1 -23 2.97 1.57
 -1 6 23 6.4 2
 -6 1 23 2.18 1.25
 -1 -6 -23 5.18 1.51
 -1 6 -23 4.55 1.79
 -6 1 -24 0.32 1.2
 1 6 -24 0.29 1.08
 6 1 -24 3.13 1.43
 1 -6 -24 1.5 1.31
 -1 -6 24 0.47 0.67
 -1 -6 24 2.82 1.42
 6 -1 -24 0.31 1.27
 -6 -1 -24 -0.32 1.24
 -1 6 -24 1.39 1.53
 -6 1 -24 0.47 1.61
 -1 6 -24 1.18 1.09
 -1 -6 -24 1.21 1.22
 1 6 24 -0.25 0.93
 6 -1 -24 2.02 1.36
 -6 -1 24 1.15 1.21
 1 6 24 1.76 1.39
 -6 1 24 0.83 1.09
 -1 6 24 1.77 1.4
 -6 -1 24 1.94 1.73
 -6 -1 25 6.46 2.33
 -6 1 25 5.87 1.69
 -6 -1 25 3.89 1.62
 -6 1 -25 5.74 2.15
 1 6 -25 3.02 1.48
 1 -6 -25 4.08 1.59
 6 1 -25 11.08 2.18
 -6 1 -25 5.08 1.77
 6 -1 -25 5.23 1.71
 -6 -1 -25 5.74 1.8
 -1 -6 25 10.29 2.73
 -1 6 -25 10.43 2.07
 -1 -6 -25 6.93 1.68
 1 6 25 8.51 1.71
 1 6 25 8.19 2.3
 -1 -6 25 6.18 1.23
 -1 6 25 7.35 2.2
 6 -1 -25 4.11 1.9
 -1 6 -25 7.98 2.25
 -1 -6 26 26.85 2.36
 6 -1 -26 25.5 3.82
 -6 1 -26 28.21 3.41
 6 1 -26 21.1 2.99
 -1 -6 26 28.61 4.21
 1 6 26 21.6 3.43
 6 -1 -26 25.16 3.16
 -6 -1 -26 24.85 3.22
 -1 6 -26 23.7 2.87
 -1 -6 -26 24.52 3
 -6 -1 26 30.57 3.63
 1 6 26 30.35 2.92
 -6 1 -26 27.86 4
 -6 1 26 23.24 2.76
 1 6 -26 30.11 3.19
 -6 -1 26 39 4.54
 -1 6 26 27.04 3.8
 1 -6 -26 26.18 3.14
 -1 6 -26 28.64 3.8
 1 6 -27 41.71 3.81
 1 6 27 31.49 4.05
 1 6 27 34.5 3.11
 -6 1 -27 35.64 3.87
 1 -6 -27 29.83 3.42
 6 -1 -27 38.86 3.93
 -6 -1 -27 36.68 3.9
 6 -1 -27 42.44 4.78
 -1 -6 27 35.9 4.83
 -6 1 -27 36.97 4.58
 -1 6 -27 37.87 3.65
 -1 -6 -27 39.34 3.8
 -1 -6 27 37.14 2.84
 -6 -1 27 34.31 3.93
 -6 1 27 29.14 3.15
 -6 -1 27 46.18 4.88
 -1 6 27 42.19 4.72
 6 1 -27 35.04 3.75
 -1 6 -27 36.8 4.43
 1 6 28 8.49 2.39
 6 1 -28 11.41 2.41
 -6 1 -28 6.85 2.03
 -1 -6 28 6.63 2.64
 6 -1 -28 6.96 1.92
 -6 -1 -28 4.14 1.61
 -6 1 28 4.95 1.72
 -1 6 28 6.4 1
 1 6 -28 3.72 1.56
 -1 -6 -28 5.97 1.81
 -6 -1 28 4.79 1.95
 -1 6 -28 12.42 2.26
 -6 1 -28 6.54 2.5
 -1 6 -28 6.4 2.62
 1 6 28 4.22 1.41
 -1 -6 28 6.15 1.44
 6 -1 -28 12.45 2.74
 -6 -1 28 4.16 1.72
 1 -6 -28 10.17 2.07
 -1 6 28 8.07 2.55
 -1 6 -29 10.71 2.19
 1 6 -29 10.21 2.29
 1 -6 -29 10.18 2.31
 -6 1 29 9.74 2.08
 6 1 -29 9.54 2.25
 -6 1 -29 13.85 2.57
 -1 -6 29 11.13 2.96
 6 -1 -29 10.23 2.41
 -6 -1 -29 9.33 2.33
 -1 -6 29 7.66 1.58
 -1 6 29 8.13 1.1
 -6 1 -29 8.64 2.71
 6 -1 -29 12.11 3.03
 -1 -6 -29 12.73 2.31
 1 6 29 13.02 2.02
 -6 -1 29 14.98 2.85
 -1 6 29 14.52 3.25
 1 6 29 11.31 2.65
 -6 -1 29 8.55 2.66
 -1 6 -29 11.58 3.05
 1 6 -30 26.59 3.37
 6 1 -30 30.86 3.75
 -6 1 -30 32.51 3.9
 -6 1 -30 27.61 4.1
 -1 -6 30 39.95 5.17
 1 6 30 32.28 4.3
 -6 -1 -30 39.39 4.16
 6 -1 -30 25.41 3.53
 -6 1 30 25.95 3.13
 1 -6 -30 36.92 3.99
 -1 6 30 26.29 1.91
 -1 6 -30 39.82 3.94
 -1 -6 -30 32.79 3.6
 -6 -1 30 18.5 3.5
 -6 -1 30 29.26 3.66
 6 -1 -30 23.53 3.83
 1 6 30 34.96 3.24
 -1 -6 30 29.27 2.73
 -1 6 30 23.5 3.9
 -1 6 -30 35.76 4.46
 -1 6 -31 17.13 3.16
 1 6 -31 15.84 2.77
 1 -6 -31 18.7 3
 6 1 -31 15.12 2.97
 -6 1 -31 20.81 3.39
 -1 -6 31 20.01 3.91
 6 -1 -31 14.54 2.96
 -6 -1 -31 16.17 2.85
 -6 -1 31 22.27 3.18
 -1 6 31 17.57 1.54
 -1 -6 31 16.58 2.24
 -6 1 -31 19.26 3.67
 6 -1 -31 24.51 3.9
 1 6 31 16.29 2.38
 -1 6 -31 17.91 2.89
 -1 -6 -31 14.8 2.83
 1 6 31 20.15 3.66
 -6 1 31 14.59 2.44
 -1 6 31 22.57 3.84
 -6 -1 31 17.31 3.43
 1 6 -32 2.73 1.34
 -1 6 -32 4.23 1.89
 1 -6 -32 3.22 1.84
 -1 -6 -32 2.41 1.72
 -1 -6 32 3.29 2.09
 6 -1 -32 2.5 1.82
 -6 -1 -32 2.56 1.68
 6 1 -32 6.75 2.31
 6 -1 -32 4.05 2.41
 -1 6 32 2.25 0.79
 -1 6 -32 6.3 1.88
 -6 -1 32 1.7 1.68
 -6 1 32 2.79 1.59
 1 6 32 2.8 1.69
 -1 -6 32 1.06 1.19
 1 6 32 2.25 1.26
 -6 -1 32 2.28 2.18
 -6 1 -32 1.58 1.81
 -1 6 32 1.13 1.71
 -6 1 -32 3.07 1.92
 1 6 -33 20.1 2.94
 1 -6 -33 16.25 2.83
 -1 -6 33 16.12 2.35
 6 1 -33 15.26 2.96
 -6 1 -33 19.38 3.15
 -1 -6 33 10.77 3.1
 -1 6 -33 15.84 2.73
 6 -1 -33 18.01 3.16
 -6 -1 -33 13.62 2.86
 6 -1 -33 17.67 3.74
 -1 6 33 15.23 1.53
 -6 -1 33 18.55 3.18
 -6 1 33 12.95 2.34
 -1 6 -33 16.66 3.53
 1 6 33 16.68 3.27
 -6 -1 33 15.14 3.66
 -6 1 -33 18.65 3.5
 1 6 33 14.51 2.28
 -1 6 33 20.89 3.69
 -1 -6 -33 19.96 3.12
 -1 6 -34 6.56 2.28
 1 6 -34 6.63 1.98
 1 -6 -34 5.58 1.97
 6 1 -34 5.39 2.01
 -1 -6 34 6.84 2.61
 6 -1 -34 3.98 1.89
 -6 -1 -34 2.71 1.88
 6 -1 -34 2.39 1.81
 -6 -1 34 5.32 2.88
 -6 1 -34 6.5 2.43
 -6 -1 34 3.07 2.05
 -1 6 34 4.32 1
 -1 6 -34 6.71 2.19
 -1 -6 -34 6.86 2.21
 -6 1 34 3.53 1.53
 -1 -6 34 2.34 1.34
 1 6 34 3.46 1.59
 -1 6 34 3.58 2.2
 -6 1 -34 1.38 1.92
 1 6 34 2.95 2.19
 -1 6 -35 1.12 1.85
 -1 6 -35 1.3 1.85
 1 -6 -35 3.1 1.79
 -6 -1 35 1.2 2.28
 -1 -6 -35 0.44 1.64
 1 6 -35 2.14 1.53
 -6 -1 -35 -0.47 1.78
 -1 -6 35 5.56 2.2
 6 -1 -35 4.26 2.01
 -1 6 35 3.67 2.41
 6 -1 -35 2.28 1.99
 1 6 35 4.11 1.63
 6 1 -35 1.38 1.92
 -6 -1 35 2.67 1.85
 -1 6 35 2.12 0.87
 -1 -6 35 3.37 1.6
 -6 1 35 0.33 1.57
 1 6 35 3.64 1.92
 -6 1 -35 0.95 2.02
 -6 1 -35 0.55 1.91
 -1 -6 -36 13.76 2.92
 -1 -6 36 9.91 2.17
 1 -6 -36 15.02 2.89
 1 6 36 15.04 2.5
 6 1 -36 6.64 2.57
 -6 1 -36 9.71 2.79
 6 -1 -36 13.63 3.41
 6 -1 -36 17.36 3.3
 -6 -1 -36 11.48 2.94
 -1 -6 36 13.43 3.45
 -1 6 36 12.38 1.5
 1 6 -36 16.27 2.86
 -6 -1 36 10.39 2.56
 -6 1 36 7.04 2.04
 -1 6 -36 12.07 2.71
 1 6 36 15.6 3.22
 -1 6 36 17.55 3.65
 -6 1 -36 13.04 3.3
 1 6 -37 9.51 2.34
 1 -6 -37 10.3 2.37
 6 1 -37 12.66 2.91
 -6 1 -37 10.46 2.82
 -1 6 -37 18.47 3.06
 6 -1 -37 7.71 2.26
 -6 -1 -37 9.33 2.78
 -1 -6 37 12.26 3.31
 -6 -1 37 9.65 2.6
 -6 1 37 13.25 2.58
 -1 -6 -37 12.8 2.72
 -1 -6 37 10.02 2.26
 1 6 37 7.03 2.93
 6 -1 -37 11.92 3.39
 -6 1 -37 5.19 2.53
 -1 6 37 6.41 2.6
 1 6 37 7.91 2.08
 -1 6 37 8.22 1.32
 -6 1 38 3.09 1.74
 1 6 -38 4.19 1.94
 1 -6 -38 3.85 1.89
 -6 1 -38 3.6 2.08
 6 -1 -38 7.67 3.17
 -6 -1 -38 -0.5 1.98
 6 -1 -38 1.49 1.77
 -1 -6 38 2.94 1.98
 -6 -1 38 3.26 1.94
 -1 6 38 3.88 1.05
 1 6 38 2.62 1.98
 -1 -6 38 2.08 1.52
 -1 -6 -38 7.32 2.47
 -1 6 38 3.93 2.16
 1 6 38 2.77 1.66
 6 1 -38 -0.5 2.13
 -1 6 -38 3.34 1.88
 6 1 -39 5.11 2.39
 1 -6 -39 6.42 2.41
 -1 6 39 6.78 1.25
 -1 -6 -39 9.02 2.79
 -6 1 -39 6.85 2.8
 6 -1 -39 7.15 2.56
 6 -1 -39 3.55 2.17
 -6 -1 -39 3.1 2.32
 -1 -6 39 7.46 2.94
 -6 -1 39 11.34 2.75
 -6 1 39 7.31 1.97
 1 6 39 4.71 2.32
 -1 -6 39 6.87 2.05
 -1 6 -39 7.36 2.57
 -1 6 39 2.01 1.92
 1 6 39 5.97 1.7
 1 6 -39 9.09 2.7
 -1 6 40 3.42 2.26
 1 6 -40 3.44 1.99
 1 -6 -40 2.53 1.93
 6 1 -40 -0.52 2.69
 -1 -6 40 0.75 1.55
 -6 -1 -40 2.65 2.2
 -1 -6 40 0.77 2.74
 6 -1 -40 5.96 2.9
 -1 6 -40 4.53 2.26
 -6 -1 40 2.4 2.05
 -6 1 -40 1.08 2.18
 -6 1 40 2.82 1.62
 -1 6 40 2.86 1.02
 -1 -6 -40 0.52 2.14
 6 -1 -40 0.52 1.98
 1 6 40 2.56 1.43
 1 6 40 3.43 2.36
 1 -6 -41 11.4 2.85
 -1 -6 41 5.76 2.08
 6 -1 -41 6.04 2.94
 -6 1 -41 3.86 2.3
 6 -1 -41 4.78 2.49
 -6 -1 -41 5.97 2.49
 6 1 -41 4.8 2.55
 1 6 41 6.32 2.77
 1 6 41 9.11 2.13
 -6 -1 41 11.68 3.01
 -1 6 41 7.75 1.41
 -6 1 41 10.04 2.25
 -1 6 -41 8.28 2.43
 -1 -6 -41 5.28 2.37
 -1 6 41 5.6 2.68
 1 6 -41 9.05 2.72
 1 -6 -42 17 3.49
 1 6 -42 15.47 3.39
 6 -1 -42 21.14 4.38
 6 1 -42 19.63 3.98
 -6 1 -42 11.19 3.13
 6 -1 -42 17.37 3.68
 -6 1 42 13.07 2.7
 -6 -1 -42 12.75 3.23
 -6 -1 42 20.24 3.57
 1 6 42 11.42 3.68
 -1 -6 42 12.63 2.63
 -1 6 42 12.94 1.7
 -1 6 -42 13.28 3.34
 -1 -6 -42 12.41 3.19
 -1 6 42 15.71 3.99
 1 6 42 23.14 3.04
 1 6 -43 10.57 3
 1 -6 -43 17.4 3.72
 6 -1 -43 14.55 3.81
 -1 6 43 9.42 3.54
 -1 6 43 14.78 1.88
 6 -1 -43 12.74 3.4
 -1 -6 -43 16.58 3.43
 -6 -1 43 12.02 3.22
 -6 1 43 13.3 2.65
 -1 -6 43 8.59 2.29
 1 6 43 16.78 4.13
 -1 6 -43 13.56 3.24
 1 6 43 15.45 2.68
 1 6 -44 0.54 2.12
 1 -6 -44 0.56 1.92
 6 -1 -44 2.82 2.85
 -1 -6 44 2.54 1.72
 -6 -1 44 -1.02 2.17
 -6 1 44 4.13 1.96
 1 6 44 -0.74 2.12
 -1 6 -44 0.56 1.98
 -1 6 44 0.54 1.01
 -1 6 44 -2.22 2.73
 -1 -6 -44 -0.57 2.02
 1 6 44 0.34 1.89
 1 6 -45 15.47 3.59
 6 -1 -45 12.88 3.87
 -1 6 45 15.93 1.99
 -1 -6 45 12.24 3.08
 1 -6 -45 11.39 3.13
 -6 -1 45 17.55 3.53
 1 6 45 16.7 4.36
 -1 6 45 4.52 3.31
 -1 6 -45 19.3 3.8
 -1 -6 -45 8.11 2.94
 1 6 45 17.23 2.84
 -6 1 45 14.49 2.88
 -6 1 46 19 3.14
 1 6 -46 28.79 4.56
 6 -1 -46 20.34 4.61
 1 -6 -46 8.74 3.12
 -1 -6 -46 20.13 3.93
 -6 -1 46 16.24 3.37
 -1 6 46 16.92 4.1
 1 6 46 15.49 4.13
 -1 6 -46 20.35 3.94
 -1 6 46 18.37 2.13
 1 6 46 23.01 3.18
 -1 -6 46 18.92 3.32
 6 -1 -47 2.22 2.99
 1 6 -47 1.16 2.7
 1 6 47 0.79 2.83
 1 -6 -47 2.97 2.41
 -6 -1 47 9.55 2.77
 -6 1 47 3.93 2.09
 -1 6 47 7.05 3.35
 -1 -6 47 6.02 2.34
 -1 6 47 7.75 1.54
 -1 6 -47 2.38 2.66
 -1 -6 -47 0.6 2.64
 1 6 47 5.64 2.1
 -1 -6 48 -0.47 1.97
 6 -1 -48 -0.75 2.77
 1 6 -48 -0.59 2.64
 1 -6 -48 -0.61 2.67
 -6 -1 -48 -2.39 3.48
 -6 -1 48 2.69 2.23
 -6 1 48 4 2.09
 1 6 48 0.81 3.09
 -1 6 48 -0.79 2.73
 -1 6 48 1.98 1.19
 -1 6 -48 -0.61 2.45
 -1 -6 -48 -1.84 2.93
 1 6 48 0.36 1.32
 -6 1 48 4.38 2.9
 -6 1 49 16.63 3
 1 6 -49 10.28 3.52
 1 -6 -49 11.85 3.63
 1 6 49 6.61 3.35
 -6 1 49 8.03 3.91
 -1 6 -49 10.49 3.59
 6 -1 -49 9.9 3.64
 -1 -6 49 11.67 3.19
 -1 6 49 9.88 1.79
 -6 -1 -49 8.88 3.78
 -1 6 49 11.36 3.88
 -1 -6 -49 6.29 3.24
 1 6 49 11.22 2.57
 -6 -1 49 5.15 3.07
 -1 6 -50 6.94 2.83
 6 -1 -50 6.95 3.69
 1 6 -50 16.05 3.82
 1 -6 -50 10.19 3.22
 -6 -1 -50 4.1 2.94
 1 6 50 15.01 2.65
 -6 1 50 14.77 3.02
 1 6 50 10.96 4.11
 -1 6 50 8.84 1.7
 -1 -6 -50 8.34 3.3
 -1 6 50 11.57 3.79
 -6 1 50 14.4 4.39
 -6 -1 50 10.43 3.53
 -1 -6 50 10.42 3.04
 -1 -6 -51 3.27 2.42
 -1 6 51 -0.84 2.9
 6 -1 -51 -0.78 3.08
 1 6 -51 3.16 2.41
 1 -6 -51 1.3 2.4
 -6 -1 -51 0.83 2.86
 1 6 51 0.86 2.96
 -1 6 -51 -0.64 2.3
 -1 -6 51 0.51 2.21
 -6 1 51 2.73 2.75
 -6 -1 51 3.51 2.65
 1 6 51 5.19 1.97
 6 -1 -52 -1.59 2.94
 1 6 -52 -0.64 2.94
 1 6 52 -0.87 2.64
 1 -6 -52 -1.32 3.08
 -6 -1 -52 -1.69 3.42
 -1 -6 52 0.52 2.2
 -1 -6 -52 -0.67 3.18
 -6 1 52 0.93 2.52
 1 6 52 2.25 1.92
 -1 6 52 -1.72 3.07
 -6 -1 52 -0.9 2.7
 -1 6 -52 0.66 3
 1 6 53 15.08 4.64
 6 -1 -53 8.05 3.61
 1 6 -53 2.62 2.35
 1 -6 -53 8.73 3.21
 -6 -1 -53 5.96 3.55
 -1 6 -53 9.31 3.36
 -1 -6 53 8.96 2.85
 -6 1 53 15.27 4.65
 -1 6 53 8.75 4.09
 -6 -1 53 14.67 4.47
 1 6 53 12.86 2.68
 -1 -6 -53 6.76 3.23
 1 6 -54 9.32 3.18
 1 -6 -54 3.4 2.52
 -1 6 -54 6.08 2.81
 -1 -6 -54 10.99 3.53
 -6 -1 54 4.66 3.33
 -6 1 54 7.77 3.47
 1 6 54 13.74 2.63
 -1 -6 -55 6.98 3.13
 1 6 -55 0.68 2.41
 1 -6 -55 1.38 2.38
 -1 6 -55 5.51 2.94
 -6 -1 55 5.69 3.38
 1 6 -56 -1.37 3.07
 -1 -6 -56 -2.14 3.11
 -1 6 -56 -1.4 3.21
 1 -6 -56 -2.8 3.13
 1 -6 -57 6.4 3.11
 1 6 -57 1.39 2.65
 -1 6 -57 4.29 2.73
 -1 -6 -57 1.45 2.5
 -6 -2 0 640.56 15.43
 6 -2 0 644.15 15.34
 -2 -6 0 642.91 15.2
 -2 6 0 629.01 15.17
 -2 -6 0 611.88 19.8
 -6 -2 0 646.56 20.25
 6 2 0 624.18 20.44
 -2 -6 0 637.04 16.3
 -6 2 0 612.54 19.76
 6 -2 0 627.95 19.07
 -2 -6 1 212.12 6.24
 -6 -2 1 229.43 6.68
 -2 -6 -1 231.4 10.12
 6 -2 1 213.79 6.44
 -2 -6 -1 231.39 7.5
 6 -2 -1 208.37 9.07
 -6 2 -1 207.13 9.81
 -6 -2 -1 213.41 10.04
 -2 -6 -1 234.95 6.41
 -2 -6 1 220.78 7.05
 -6 -2 1 218.08 10.07
 -2 -6 1 215.9 9.94
 -6 2 1 212.19 9.9
 -2 6 -1 218.55 6.31
 6 2 -1 229.63 10.57
 6 2 1 219.32 10.26
 6 -2 -1 218.97 6.38
 -2 6 1 229.11 6.37
 6 -2 1 230.49 9.61
 -6 -2 -1 213.27 6.51
 6 -2 2 109.7 6.44
 -6 -2 2 120.04 7.17
 6 2 2 127.77 7.47
 -6 2 2 105.82 6.72
 6 -2 2 125.34 4.31
 -2 -6 -2 117.27 6.92
 -6 -2 2 113.97 4.21
 6 2 -2 120.82 7.28
 6 -2 -2 111.53 4.06
 -2 -6 2 128 4.61
 -2 -6 -2 117.42 5.03
 -2 -6 -2 112.91 4.02
 -2 -6 2 122.55 4.13
 6 -2 -2 111.78 6.24
 -2 6 2 113.57 4.01
 -6 -2 -2 117.54 4.25
 -2 6 -2 122.09 4.09
 6 -2 3 283.43 11.28
 -6 -2 3 288.58 8.01
 6 -2 3 304.09 8.04
 -2 -6 -3 269.56 7.75
 -6 2 3 262.02 11.36
 -2 6 -3 291.04 7.84
 -2 -6 3 295.74 11.99
 6 2 -3 280.42 11.95
 -2 -6 -3 272.63 11.3
 6 2 3 258.63 11.61
 -2 6 3 274.38 7.75
 -2 -6 3 300.41 7.9
 -2 -6 -3 267.44 9.08
 -2 -6 3 296.28 8.21
 6 -2 -3 279.34 10.63
 -6 -2 3 256.74 11.38
 -6 -2 -3 292.72 8.12
 6 -2 -3 261.39 7.71
 -2 6 -4 748.46 18.04
 6 -2 4 730.57 22.38
 -6 -2 4 810.13 18.38
 6 -2 4 692.83 18.25
 -2 -6 -4 779.26 22.67
 -2 -6 4 731.47 22.88
 6 2 -4 755.52 23.38
 -2 -6 4 758.4 18.05
 -6 2 4 703.94 22.33
 6 2 4 789.17 23.59
 -2 6 4 790.71 18.08
 -2 -6 4 762.06 18.16
 -2 -6 -4 764.16 19.91
 6 -2 -4 800.95 21.73
 -2 -6 4 754.9 23.74
 -2 -6 -4 772.43 18.12
 -6 -2 4 737.36 22.87
 -2 -6 5 318.57 8.32
 -2 -6 -5 299.19 8.39
 -6 -2 5 283.46 8.52
 6 -2 5 298.15 8.67
 -6 -2 5 307.37 12.28
 -6 2 5 273.63 11.74
 6 2 5 286.55 12.3
 -2 -6 5 325.26 12.81
 6 2 -5 286.51 12.35
 -2 -6 5 305.62 8.42
 -2 6 5 289.9 8.31
 -2 -6 -5 315.52 12.04
 -2 -6 -5 295.87 9.82
 6 -2 -5 301.72 11.03
 -6 -2 5 262.92 11.71
 6 -2 5 323.58 12.28
 -2 -6 5 321.4 13.11
 -2 -6 6 37.18 2.01
 -6 -2 6 31.49 2.19
 -6 -2 6 29.31 3.64
 -6 2 6 33.05 3.69
 6 -2 6 36.76 2.32
 6 2 6 29.68 3.68
 2 -6 -6 38.33 2.79
 -2 -6 6 33.74 4.03
 -2 -6 -6 29.27 3.32
 -2 -6 6 40.98 4.19
 -2 -6 6 32.39 2.1
 6 2 -6 33.85 3.91
 -2 6 6 28.21 1.99
 6 -2 -6 29.79 3.06
 -6 -2 6 31.81 3.8
 -2 -6 -6 29.03 2.65
 -6 2 7 603.89 20.36
 -6 -2 7 674.06 21.11
 -2 -6 7 666.16 15.93
 -6 -2 7 678.65 16.94
 6 -2 7 688.83 17.05
 2 -6 -7 655.44 17.45
 -2 -6 7 660.25 21.39
 -2 -6 7 660.26 16.62
 6 2 -7 665.5 21.5
 -2 6 7 688.48 16.66
 6 2 7 683.75 21.6
 -6 -2 7 666.12 21.11
 6 -2 -7 688.23 19.47
 -2 -6 -7 708.98 20.68
 -2 -6 7 680.39 21.93
 -2 -6 -7 687.24 18.57
 -6 2 8 680.28 21.43
 -6 -2 8 696.42 17.75
 6 -2 8 724.29 17.98
 -6 -2 8 685.32 21.75
 2 6 8 699.4 20.98
 -2 -6 8 720.93 17.61
 -2 -6 8 716.7 22.45
 -2 6 8 688.06 17.46
 2 -6 -8 712.06 18.07
 6 2 -8 703.77 22.46
 -6 -2 8 685.55 21.76
 -2 -6 8 717.5 16.53
 6 -2 -8 676.27 19.96
 6 2 8 684.94 22
 -2 -6 -8 734.58 19.65
 -2 -6 -8 701.19 21.09
 -2 -6 8 701.95 22.59
 2 6 -9 215.71 7.18
 -6 -2 9 240.66 7.66
 -2 -6 9 230.18 7.36
 -2 6 9 231.24 7.31
 2 6 9 217.35 9.56
 -2 -6 9 230.64 11
 -2 -6 9 231.37 10.85
 6 2 -9 216.1 10.53
 -2 -6 -9 225.05 9.71
 2 -6 -9 222.11 7.29
 -6 -2 9 222.06 10.19
 6 -2 -9 230.31 9.08
 -2 -6 9 218.48 6.27
 -2 6 -9 230.36 6.34
 -6 -2 9 206.16 10.03
 6 2 9 229.84 10.6
 -2 -6 -9 230.24 8.81
 -6 2 9 224.64 10.21
 6 -2 -10 15.21 2.22
 -6 -2 10 20.58 3.04
 6 2 10 16.22 2.88
 -6 2 10 14.41 2.61
 -2 6 -10 12.24 1.14
 2 6 -10 13.1 1.59
 -2 -6 10 15.2 1.68
 -2 6 10 13.39 1.59
 -2 -6 10 22.84 3.34
 2 6 10 18.44 2.65
 6 2 -10 17.05 2.92
 2 -6 -10 15.07 1.71
 2 -6 -10 15.26 1.55
 -2 -6 10 19.08 3.1
 -6 -2 10 14.24 2.72
 -2 -6 -10 16.94 2.3
 -2 -6 -10 12.43 2.32
 -2 -6 11 334.26 13.79
 -2 -6 11 331.69 9.88
 -2 6 11 311.07 9.64
 -2 -6 11 330.55 13.58
 6 2 -11 303.6 13.2
 -2 -6 -11 328.56 11.52
 2 6 11 302.07 11.71
 6 -2 -11 315.17 11.25
 -6 -2 11 313.44 12.73
 -2 6 -11 328.89 8.42
 2 -6 -11 319.46 9.01
 -6 2 11 312.24 12.65
 -6 -2 11 317.19 12.84
 2 6 -11 312.33 9.73
 6 2 11 319.08 13.29
 -2 -6 -11 327.78 12.2
 2 -6 -11 338.15 10
 -6 2 -11 316.32 9.93
 -2 -6 12 800.53 24.83
 -2 -6 12 767.84 19.98
 -2 6 12 781.01 19.87
 -2 -6 -12 830.37 22.93
 -2 -6 12 770.45 24.29
 6 2 -12 751.64 24.29
 2 6 12 790.92 22.52
 2 6 -12 790.7 19.93
 6 -2 -12 773.96 21.71
 2 -6 -12 782.19 18.47
 2 -6 -12 803.64 20.18
 -6 -2 12 776.41 23.75
 -6 2 12 763.72 23.45
 -2 6 -12 786.3 18.19
 -6 -2 12 791.78 23.89
 -2 -6 -12 773.53 22.03
 6 2 -12 769.31 19.97
 6 2 12 803.66 24.47
 -6 2 -12 778.31 20.23
 -2 -6 13 339.9 14.28
 2 6 -13 371.29 11
 6 2 13 356.98 14.45
 -2 -6 13 361.04 10.98
 2 -6 -13 364.13 11.1
 -2 6 13 377.17 11.02
 -2 -6 -13 376.91 13.12
 -2 6 13 357.11 12.69
 -2 -6 -13 369.17 12.69
 2 6 13 351.25 12.8
 6 -2 -13 388.78 12.51
 -6 -2 13 366.94 14.05
 -6 2 13 334.93 13.42
 -6 -2 13 347.95 13.72
 -2 6 -13 350.24 9.24
 6 -2 -13 348.9 14.38
 -6 2 -13 361.86 11.2
 2 -6 -13 338.23 9.03
 6 2 -13 358.53 10.93
 -2 -6 14 76.36 6.18
 2 -6 -14 68.71 4.1
 -2 -6 14 75.87 4.2
 -2 6 14 81.22 4.22
 6 -2 -14 80.64 6.19
 -2 -6 -14 80.31 5.25
 -6 -2 14 65.59 5.41
 -6 2 14 65.21 5.27
 6 -2 -14 76.72 4.76
 2 6 14 77.99 5.14
 -6 -2 14 77.84 5.83
 2 6 -14 81.04 4.24
 -2 6 -14 75.74 3.08
 6 2 14 79.52 6.22
 -2 6 14 69.7 4.97
 6 2 -14 77.57 4.19
 -6 2 -14 77.55 4.33
 -2 -6 -14 80.81 5.33
 -2 -6 -15 226.94 9.67
 6 -2 -15 242.25 11.32
 -2 -6 15 235.26 11.57
 -2 6 -15 237.45 8.52
 -2 6 15 225.33 9.84
 -2 -6 15 252.71 8.67
 -2 6 15 223.59 8.23
 -6 -2 15 218.04 10.54
 -6 2 15 254.32 11.16
 -2 -6 -15 232.5 9.81
 -2 -6 -15 219.65 8.41
 6 -2 -15 221.31 8.96
 2 6 15 239.78 9.88
 2 6 15 227.07 9.74
 -6 -2 15 237.2 10.79
 -2 6 -15 249.52 6.88
 -6 2 -15 211.57 8.33
 2 6 -15 217.82 8.14
 6 2 15 213.91 10.93
 6 2 -15 246.37 8.55
 2 -6 -15 254.69 8.76
 -6 2 -16 606.44 17.32
 -2 6 16 608.33 16.96
 -2 -6 16 607.05 21.09
 -2 -6 -16 638.62 19.09
 -2 6 -16 605.64 17.19
 -2 -6 -16 614.1 17.19
 -2 -6 -16 619.66 19.02
 -6 -2 16 583.84 19.9
 -6 2 16 589.29 19.89
 6 -2 -16 625.47 17.91
 6 -2 -16 606.63 20.66
 2 6 16 600.03 18.93
 2 6 16 617.13 18.7
 2 -6 -16 617.78 17.22
 -6 -2 -16 641.98 20.69
 -6 2 16 607.51 17.06
 -2 -6 16 607.93 17.11
 -6 -2 16 607.44 19.97
 -2 6 16 567.7 18.82
 2 6 -16 613.23 17
 6 2 16 573.49 20.44
 6 2 -16 615.88 17.11
 -2 6 -16 616.27 15.02
 -6 2 -17 254.83 9.54
 -6 -2 17 237.39 11.18
 -2 -6 17 274.72 7.84
 -2 -6 17 246.19 12.09
 -2 6 -17 284.75 9.74
 -2 -6 -17 262.27 9.49
 -2 -6 17 260.32 9.42
 -6 2 17 253.57 11.45
 -2 6 17 267.15 9.38
 2 6 -17 262.61 9.31
 -2 6 17 244.69 10.71
 6 -2 -17 249.45 11.93
 2 6 17 274.62 10.57
 -6 -2 17 260.9 11.75
 2 -6 -17 261.57 9.49
 2 6 17 259.9 10.83
 -2 6 -17 256.29 7.69
 -2 -6 -17 266.09 10.82
 -6 2 17 252.67 9.15
 -6 -2 -17 266.5 12
 6 2 -17 269.89 9.52
 6 2 -18 21.67 2.54
 -6 2 18 23.1 2.37
 2 -6 -18 21.29 2.49
 -2 -6 18 18.81 3.27
 -2 6 18 26.05 3.38
 -2 -6 18 22.78 2.57
 -2 6 18 25.19 2.62
 -2 6 -18 20.95 2.45
 -6 2 -18 20.34 2.5
 -6 -2 18 25.46 3.55
 -6 2 18 18.39 3.07
 6 -2 -18 21.41 3.38
 2 6 18 23.96 2.91
 2 6 -18 22.07 2.47
 -6 -2 -18 19.19 3.3
 -2 -6 -18 25.05 2.65
 -6 -2 18 21.44 3.33
 2 6 18 21.21 3.02
 -2 6 -18 19.44 1.68
 -2 -6 18 22.23 1.81
 -2 -6 -18 23.74 3.12
 6 2 -19 268.88 10
 -6 2 -19 270.51 10.15
 -6 -2 19 281.3 12.41
 -6 2 19 274.36 12.09
 -2 -6 19 262.82 9.9
 -2 6 -19 265.07 9.97
 -2 6 19 293.73 10.18
 -2 6 -19 286.01 8.3
 2 6 -19 266.46 9.82
 2 6 19 277.8 10.71
 2 -6 -19 261.95 9.94
 2 6 19 262.85 11.3
 -6 -2 -19 275.06 12.33
 -2 -6 -19 272.48 10.09
 6 -2 -19 279.05 12.69
 -6 -2 19 276.85 12
 -2 -6 19 303.97 13.46
 -6 2 19 274.75 9.47
 -2 -6 19 273.85 8.35
 -2 6 19 262.98 11.46
 -2 -6 -19 262.39 11.19
 6 2 -20 515.9 15.77
 -6 2 20 488.86 17.92
 -6 2 -20 503 15.71
 -2 -6 20 487.47 18.94
 -2 -6 20 518.72 15.81
 -2 6 20 515.04 15.63
 -2 6 -20 517.16 15.78
 -2 -6 -20 515.04 15.82
 6 -2 -20 526.95 19.02
 -6 -2 20 476.67 17.91
 2 6 -20 529.93 15.62
 2 -6 -20 499.55 15.58
 2 6 20 493.35 16.1
 2 6 20 521.79 17.53
 -6 -2 -20 493.21 18.24
 -6 -2 20 522.27 17.96
 -2 6 -20 514.82 13.5
 -2 -6 20 516.45 13.77
 -2 6 20 481.56 17.37
 -2 -6 -20 551.71 17.67
 -6 2 20 504.94 14.79
 6 2 -21 188.36 8.2
 -6 2 -21 192.73 8.42
 2 6 -21 180.79 9.65
 -6 2 21 187.08 7.38
 -6 -2 21 203.97 10.33
 -2 -6 21 189.65 10.6
 2 6 21 189.76 9.4
 -2 -6 21 187.08 8.2
 -2 6 21 182.27 7.99
 -2 -6 21 178.03 6.59
 -2 6 -21 185.17 8.15
 -2 -6 -21 183.92 8.15
 6 -2 -21 189.3 10.24
 -2 6 -21 182.96 6.47
 2 6 -21 191.78 8.06
 2 -6 -21 199.33 8.32
 2 6 21 198.56 8.67
 -6 -2 21 198.85 9.92
 -2 6 -21 202.63 10.11
 -2 6 21 200.1 9.85
 -6 -2 -21 180.68 9.91
 -2 -6 -21 195.75 9.44
 -6 2 21 177.81 9.67
 -6 2 -21 193.14 9.96
 6 2 -22 58.9 4.42
 2 6 -22 54.94 5.19
 -2 -6 22 61.43 4.47
 -2 6 -22 54.92 4.24
 2 6 -22 53.14 4.07
 2 -6 -22 49.51 4.01
 -2 -6 -22 60.3 4.39
 -2 -6 22 57.97 5.78
 -6 -2 22 54 5.1
 2 6 22 58.83 4.47
 2 6 22 60.63 5.16
 6 -2 -22 52.17 5.27
 -6 -2 -22 53.71 5.41
 -6 2 -22 50.96 5.1
 -2 6 -22 51.16 5.06
 -2 6 22 52.24 4.11
 -6 2 -22 55.68 4.45
 -2 -6 22 54.02 3.28
 -2 6 22 57.18 5.13
 -2 -6 -22 53.9 4.91
 -6 2 22 58.7 3.77
 -6 -2 22 54.54 5.26
 -6 2 22 53.16 5.16
 -6 2 -23 182.5 8.59
 -2 -6 -23 189.58 9.54
 -6 2 -23 190.34 9.89
 -2 -6 23 186.06 8.48
 -2 6 23 173.59 8.19
 -2 -6 23 175.91 10.53
 -2 6 -23 177.08 8.3
 -2 -6 -23 180.71 8.48
 2 6 -23 191.93 8.38
 2 -6 -23 216.44 8.92
 6 2 -23 196.87 8.73
 6 -2 -23 173.05 10
 -6 2 23 200.08 7.61
 -6 -2 23 184.3 9.71
 2 6 23 211.39 8.91
 2 6 23 201.58 9.99
 -6 -2 -23 188.43 10.32
 2 6 -23 183.13 9.83
 -6 -2 23 181.18 10.06
 -2 6 23 184.85 9.79
 -6 2 23 197.6 10.29
 -2 -6 23 194.5 7.13
 -2 6 -23 196.04 10.16
 6 2 -24 424.34 14.46
 -6 2 -24 440.74 14.86
 2 6 24 441.99 14.52
 -2 6 24 458.03 14.59
 -6 2 24 393.12 16.06
 -2 -6 24 409.06 17.3
 -2 6 -24 371.87 13.94
 -2 -6 -24 419.66 14.46
 2 6 -24 420.53 14.26
 -2 6 -24 402.96 16.14
 2 -6 -24 407.37 14.3
 2 6 -24 431.75 16.46
 -2 -6 -24 439.85 15.96
 2 6 24 414.02 15.94
 6 -2 -24 443.67 17.16
 -6 -2 24 401.71 16.33
 -6 2 24 425.58 12.92
 -6 -2 24 457.48 16.36
 -6 2 -24 474.58 16.84
 -2 -6 24 386.86 12.29
 -6 -2 -24 405.2 16.52
 -2 6 24 421.16 16.34
 6 2 -25 201.76 9
 -6 2 -25 172.89 8.56
 -2 -6 25 172.18 6.97
 2 6 25 180.67 9.67
 -2 -6 -25 158.84 8.97
 -2 6 -25 173.66 8.34
 -2 -6 -25 177.68 8.47
 2 6 -25 192.42 8.54
 2 -6 -25 172.45 8.33
 -2 -6 25 164.61 10.4
 6 -2 -25 171.79 10
 -6 -2 25 169.71 9.31
 -6 2 25 183.36 7.28
 -6 2 -25 191.23 10.1
 2 6 25 186.91 8.4
 2 6 -25 163.56 9.45
 -6 -2 25 158.97 9.59
 -6 2 25 182.4 9.95
 -2 6 25 180.88 10
 -2 6 -25 195.29 10.27
 -6 -2 -25 169.49 10.12
 -6 -2 26 47.98 5.36
 -6 2 -26 48.46 4.46
 2 6 -26 49.95 4.3
 -2 6 -26 59.18 4.68
 2 -6 -26 59.89 4.75
 -2 -6 -26 49 4.36
 6 -2 -26 46.88 5.17
 -2 6 26 53.19 5.31
 -6 -2 -26 52.25 5.41
 -6 -2 26 46.25 4.89
 -2 -6 26 46.47 5.44
 2 6 26 58.38 4.45
 2 6 26 51.9 5.16
 -2 -6 26 54.31 3.63
 -2 6 -26 63.15 5.72
 -6 2 26 59.25 3.91
 -6 2 -26 55.18 5.37
 -2 -6 -26 50.5 5.06
 -6 2 26 55.22 5.4
 6 2 -26 62.78 4.95
 2 6 -26 55.17 5.41
 6 2 27 191.84 10.84
 6 2 -27 180.56 8.86
 -6 2 -27 177.11 8.94
 -6 -2 27 168.76 9.99
 2 6 -27 167.88 8.34
 -2 -6 27 189.96 11.12
 -2 6 -27 194.99 9.06
 -2 -6 -27 177.83 8.88
 6 -2 -27 176.37 10.31
 -6 -2 -27 193.45 10.66
 -6 -2 27 180.91 9.79
 -6 2 -27 171.29 9.75
 2 -6 -27 195.03 9.05
 -6 2 27 176.3 10.07
 -2 -6 27 188.84 7.53
 -2 6 -27 206.17 10.58
 -6 2 27 179.83 7.35
 -2 6 27 166.36 9.9
 2 6 27 195.39 8.79
 2 6 27 193.2 10.38
 2 6 -27 158.89 9.55
 6 2 28 412.38 17.05
 -6 2 -28 402.38 16.07
 -6 2 -28 384.36 14.6
 -6 -2 28 381.2 16.18
 2 6 -28 370.69 13.94
 2 -6 -28 403.5 14.54
 6 -2 -28 398.21 16.72
 -2 -6 28 407.33 17.45
 -2 6 -28 402.06 14.53
 -2 -6 -28 413.18 14.71
 -6 -2 -28 389.53 16.31
 6 2 -28 400.43 14.66
 -6 -2 28 392.81 15.62
 2 6 28 390.19 13.9
 -6 2 28 384.53 16.12
 -2 -6 28 400.77 12.78
 -6 2 28 412.46 12.61
 -2 6 28 410.22 16.55
 2 6 -28 368.23 15.67
 -2 6 -28 385.5 15.97
 2 6 28 369.23 15.77
 6 2 29 106.4 8.14
 -6 2 -29 106.37 6.87
 6 -2 -29 114.76 8.23
 2 6 -29 110.15 6.68
 2 -6 -29 124.31 7.21
 -2 -6 29 95.43 7.95
 -2 -6 -29 102.01 6.52
 6 2 -29 93.11 6.38
 2 6 -29 109.13 7.68
 -6 -2 -29 101.75 7.74
 -6 -2 29 99.5 7.13
 -2 6 -29 86.95 6.17
 2 6 29 94.3 7.31
 -6 -2 29 95.4 7.54
 -6 2 29 90.54 7.45
 -6 2 -29 96.1 7.2
 2 6 29 94.86 5.96
 -2 -6 29 104.43 5.55
 -6 2 29 106.17 5.39
 -2 6 29 102.54 7.75
 -2 6 -29 92.26 7.29
 -6 2 -30 20.89 3.73
 -6 2 -30 17.26 3.09
 -2 -6 30 16.44 3.79
 6 2 30 21.69 3.98
 2 6 -30 27.19 3.43
 -2 6 -30 22.18 3.29
 2 -6 -30 16.1 2.89
 -2 -6 -30 16.21 3.05
 -6 -2 30 27.58 4.01
 -6 2 30 18.47 3.55
 6 2 -30 13.79 3.27
 -2 -6 30 18.92 2.51
 6 -2 -30 19.54 3.75
 2 6 30 15.08 3.32
 2 6 30 24.86 3.04
 6 2 -30 23.44 3.45
 -6 2 30 26.84 2.71
 -6 -2 30 24.14 4.11
 -2 6 30 25.28 4.08
 -6 -2 -30 18.08 3.68
 2 6 -30 19.33 3.81
 -2 6 -30 10.78 3.05
 6 2 31 192.05 11.16
 6 2 -31 158.88 9.98
 6 -2 -31 170.7 10.37
 6 2 -31 170.36 9.14
 -6 2 -31 171.12 9.23
 2 6 -31 165.42 8.66
 2 -6 -31 166.48 8.95
 2 6 31 182.64 8.53
 -2 6 31 169.95 10.27
 -2 -6 31 177.94 11.28
 -2 6 -31 164.53 8.92
 -2 -6 -31 163.68 8.93
 -6 -2 31 172.72 9.72
 -6 -2 31 168.45 10.37
 -6 2 31 157.68 9.96
 2 6 31 176.59 10.42
 -6 2 31 173.77 7.36
 -6 -2 -31 168.38 10.18
 -6 2 -31 176.53 10.08
 2 6 -31 188.4 10.46
 -2 6 -31 173.56 10.11
 -2 -6 31 165.13 7.64
 6 2 -32 289.34 14.12
 6 -2 -32 295.1 14.31
 2 6 32 272.19 13.75
 6 2 32 292.56 14.6
 -2 -6 32 304.18 15.32
 -6 2 -32 306.1 13.04
 2 -6 -32 293.35 12.56
 -2 6 -32 304.68 12.72
 -2 -6 -32 268.37 12.22
 6 2 -32 290.28 12.66
 -6 -2 32 318.4 13.78
 -6 -2 32 276.69 13.94
 -6 2 32 299 14.23
 -6 2 -32 299.93 13.68
 -6 -2 -32 317.27 14.63
 -6 2 32 309.98 10.62
 -2 -6 32 293.95 11.07
 2 6 -32 295.99 12.33
 -2 6 32 292.76 14.31
 -2 6 -32 303.93 14.05
 2 6 32 315.59 11.9
 2 6 -32 284.76 13.7
 6 2 -33 90.06 7.61
 6 -2 -33 116.16 8.51
 6 2 33 107.67 8.5
 -6 2 -33 103.97 7.27
 2 6 -33 112.81 7.17
 2 -6 -33 107.31 7.22
 2 6 33 109.68 8.43
 -2 -6 33 116.01 9.13
 -2 6 -33 117.05 7.48
 -2 -6 -33 98.38 6.94
 -6 -2 33 119.22 7.99
 -6 -2 33 109.59 8.37
 -6 2 33 100.26 7.91
 -6 2 33 107.54 5.61
 6 2 -33 107.98 7.28
 -6 -2 -33 98.65 7.95
 2 6 33 111.61 6.6
 -2 6 33 102.86 8.24
 -6 2 -33 119.63 8.15
 -2 -6 33 105.17 6.04
 2 6 -33 105.88 8.06
 -2 6 -33 104.79 7.97
 -2 6 -34 21.92 4.36
 2 6 -34 13.06 3.69
 6 2 34 19.41 3.85
 -2 -6 34 22.05 2.98
 6 2 -34 17.17 3.45
 -2 -6 34 13.63 3.58
 2 6 -34 22.02 3.36
 2 -6 -34 20.27 3.17
 6 2 -34 20.72 4.17
 -6 2 -34 18.51 3.44
 6 -2 -34 21.47 3.88
 -2 6 -34 19.04 3.24
 -2 -6 -34 16.69 3.22
 -6 -2 34 21.77 3.8
 2 6 34 17.35 3.77
 -6 -2 34 15.86 3.86
 -6 2 34 17.63 3.54
 -6 -2 -34 20.68 3.93
 -6 2 34 17.04 2.41
 2 6 34 21.01 3.19
 -6 2 -34 17.36 3.43
 -2 6 34 27.02 4.57
 -6 2 -35 84.45 7.09
 -2 6 35 76.53 7.18
 6 2 35 86.48 7.68
 -2 -6 35 84.97 5.51
 6 2 -35 68.36 6.04
 -6 2 -35 65.55 6.01
 2 6 -35 74.65 6.01
 2 -6 -35 83.76 6.41
 -2 -6 35 78.84 7.84
 -2 6 -35 75.3 6.86
 2 -6 35 62.85 6.98
 -2 6 -35 80.5 6.32
 6 2 -35 81.73 7.28
 -2 -6 -35 81.59 6.4
 -6 -2 35 75.25 6.59
 -6 -2 35 69.41 6.88
 2 6 35 73.01 7.09
 -6 2 35 92.45 5.37
 2 6 35 79.56 5.68
 2 6 -35 60.23 6.49
 6 -2 -35 84.06 7.37
 6 -2 -36 187.26 11.59
 6 2 36 192.66 11.89
 6 2 -36 185.22 10.19
 2 6 -36 211.69 10.4
 -6 2 -36 186.23 10.29
 2 -6 -36 177.12 9.85
 -6 2 -36 189.75 10.91
 -2 -6 36 177.99 11.89
 2 -6 36 200.13 12.37
 -2 6 -36 197.23 10.36
 -2 -6 -36 193.91 10.33
 -6 -2 36 210.75 11.14
 2 6 36 196.14 11.71
 -6 2 36 197 8.28
 -2 -6 36 187.78 8.83
 -2 6 36 185.11 11.55
 2 6 36 202.89 9.35
 6 2 -36 207.58 11.85
 6 2 37 66.81 6.87
 2 6 -37 77.23 6.25
 6 2 -37 68.13 6.23
 -6 2 -37 60.98 5.92
 2 -6 -37 64.91 5.83
 -2 -6 37 73.21 5.31
 -2 -6 37 90.6 8.29
 2 -6 37 83.36 7.81
 6 -2 -37 66.29 6.13
 -2 6 -37 64.65 5.94
 -2 -6 -37 72.66 6.26
 -6 -2 37 68.2 6.43
 2 6 37 62.46 6.7
 -6 2 37 73.85 4.75
 -6 2 -37 63.81 6.39
 2 6 37 88.58 6.01
 -2 6 37 75.04 7.36
 6 2 -37 76.14 7.13
 6 -2 -37 77.71 7.48
 2 6 38 17.13 3.74
 6 2 38 21.29 4.23
 6 2 -38 17.57 3.44
 -6 2 -38 13.31 3.26
 6 2 -38 14.59 3.84
 6 -2 -38 17.82 3.81
 2 6 -38 16.04 3.14
 2 -6 -38 13.27 3.09
 -2 -6 38 15.37 4.03
 2 -6 38 20.49 4.2
 6 -2 -38 17.88 3.47
 -6 -2 -38 9.7 2.98
 -6 -2 38 15.77 3.49
 -2 6 -38 24.35 3.9
 -2 -6 -38 12.6 3.02
 -6 2 38 20.68 2.78
 -2 -6 38 16 2.82
 -6 2 -38 14.3 3.64
 -2 6 38 15.41 3.69
 2 6 38 17.99 2.97
 -2 6 39 61.28 6.75
 6 2 39 54.06 6.44
 2 6 -39 51.78 5.25
 6 2 -39 51.42 5.7
 -6 2 -39 55.49 5.75
 2 -6 -39 61.42 5.84
 6 -2 -39 55.02 5.63
 -6 -2 -39 49.87 5.51
 -2 -6 39 61.39 7.15
 2 -6 39 56.12 6.75
 -2 6 -39 56.17 5.68
 -2 -6 -39 40.31 5.05
 -6 -2 39 47.5 5.45
 2 6 39 47.6 4.55
 2 6 39 53.26 6.2
 -6 2 39 48.27 4.14
 6 2 -39 55.97 6.11
 6 -2 -39 45.14 5.67
 -2 -6 39 43.11 4.37
 -2 -6 40 89.41 6.24
 6 2 40 103.61 8.82
 2 6 -40 96.2 7.32
 6 2 -40 106.82 7.89
 -6 2 -40 86.17 7.23
 6 -2 -40 84.5 7.06
 -6 -2 -40 99.07 7.6
 2 6 40 91.71 8.25
 -2 6 -40 98.26 7.47
 -2 -6 -40 90.02 7.28
 -6 -2 40 93.88 7.73
 -6 2 40 99.98 5.77
 2 -6 -40 104.28 7.61
 2 6 40 111.94 6.87
 6 2 -40 102.89 8.54
 6 -2 -40 101.08 8.5
 -2 6 40 71.26 7.46
 6 2 -41 24.74 4.27
 -6 2 -41 27.35 4.43
 2 6 41 30.31 5.02
 6 2 -41 20.69 4.58
 6 -2 -41 30.02 4.96
 2 6 -41 26.93 4.18
 2 -6 -41 26.96 4.1
 6 -2 -41 28.27 4.29
 -6 -2 -41 19.62 3.79
 -2 -6 -41 24.37 4.17
 -6 -2 41 26.97 4.81
 -2 6 -41 19.84 3.8
 -2 -6 41 23.84 3.33
 -6 2 41 26.66 3.21
 6 2 41 23.67 4.59
 2 6 41 29.74 3.95
 -2 6 41 27.28 4.97
 6 2 42 12.72 3.88
 6 2 -42 6.78 3.11
 6 -2 -42 8.14 3.72
 2 6 42 3.6 2.84
 -2 -6 42 5.73 1.99
 2 6 -42 5.72 2.81
 2 -6 -42 1.08 2.25
 6 -2 -42 7.64 2.9
 -6 -2 42 4.47 2.77
 -2 6 -42 1.64 2.16
 -6 2 42 9.36 2.82
 -2 -6 -42 10.51 2.94
 -2 6 42 9.54 3.36
 2 6 42 8.69 2.62
 6 2 -42 4.4 2.46
 6 2 -43 78.43 7.56
 2 6 -43 62.81 6.09
 2 -6 -43 58.06 6
 -6 2 43 82.57 5.41
 6 2 43 78.19 7.84
 -2 6 -43 70.69 6.57
 -6 -2 43 69.62 6.96
 -2 -6 -43 64.81 6.34
 2 6 43 54.93 6.71
 -2 -6 43 58.16 5.31
 -2 6 43 54.01 6.86
 2 6 43 70.66 5.71
 6 -2 -43 79.8 7.84
 2 6 -44 115.43 8.32
 6 2 44 118.57 9.65
 -6 -2 44 143.28 9.52
 -2 6 -44 105.29 8.16
 -2 -6 -44 117.55 8.66
 2 -6 -44 124.99 8.88
 -2 -6 44 106.27 7.33
 -2 6 44 114.05 9.93
 6 2 -44 122.4 9.52
 6 -2 -44 118.72 9.64
 2 6 44 128.67 7.61
 2 6 44 103.23 9.27
 -6 2 44 137.3 6.93
 6 -2 -45 39.01 5.9
 6 2 45 39.83 5.8
 6 2 -45 39.8 6.36
 2 6 -45 26.72 4.37
 2 -6 -45 31.79 4.79
 -6 2 45 37.75 4
 -2 6 -45 29.63 4.72
 -2 -6 -45 25.28 4.43
 2 6 45 24.31 5.12
 -2 -6 45 26.81 3.96
 -2 6 45 29.67 5.52
 2 6 45 36.4 4.63
 -2 6 -46 16.02 3.76
 6 2 46 6.73 3.12
 6 2 -46 20.21 4.73
 6 -2 -46 26.64 5.1
 2 6 -46 2.28 2.5
 2 -6 -46 2.95 2.59
 2 6 46 10.85 3.63
 -2 -6 -46 7.22 3.1
 -6 2 46 18.38 2.96
 -2 -6 46 8.73 2.41
 -2 6 46 11.15 3.95
 2 6 46 14.9 3.26
 2 6 47 55.32 5.66
 -6 2 47 61.9 4.7
 2 6 -47 50.57 5.91
 6 2 47 51.54 6.64
 2 -6 -47 39.79 5.44
 -2 6 -47 38.21 5.62
 -2 -6 47 48.2 5.13
 -2 -6 -47 43.12 5.65
 -2 6 47 59.18 7.33
 6 2 -47 67.43 7.67
 6 -2 -47 52.61 6.77
 2 6 47 42.56 6.51
 2 6 -48 76.02 7.25
 6 2 48 95.95 8.98
 -6 2 -48 90.44 8.96
 -6 -2 -48 78.4 8.45
 2 -6 -48 76.02 7.31
 -2 6 -48 85.14 7.7
 -2 -6 -48 90.3 7.98
 -6 2 48 88.69 5.77
 2 6 48 96.38 9.22
 -2 6 48 98.66 9.47
 6 -2 -48 97.91 8.92
 -2 -6 48 72.89 6.39
 2 6 48 104.5 7.11
 6 2 -48 100.49 9.23
 -6 -2 48 81.9 8.65
 -6 2 48 94.91 9.45
 6 2 -49 35.5 5.8
 6 -2 -49 30.84 5.45
 6 2 49 40.43 6.19
 -6 2 -49 28.18 5.41
 -6 -2 -49 26.52 5.4
 2 6 -49 17.58 4.06
 2 -6 -49 27.51 4.55
 2 6 49 31.8 5.64
 -2 6 -49 23.64 4.4
 -2 -6 -49 25.87 4.66
 -2 -6 49 25.71 4
 2 6 49 50.71 5.08
 -2 6 49 30.93 5.67
 -6 2 49 34.19 5.92
 -6 -2 49 27.41 5.29
 -2 6 -50 1.96 2.65
 -6 -2 50 1.68 2.4
 6 -2 -50 6.87 3.57
 6 2 50 3.15 3.01
 2 6 50 2.49 2.97
 2 6 50 15.65 3.73
 -2 6 50 1.7 3.04
 -6 2 -50 4.08 3.11
 -6 -2 -50 1.63 2.91
 2 6 -50 3.71 2.77
 6 2 -50 5.36 3.27
 -2 -6 50 4.56 2.22
 -2 -6 -50 1.98 2.44
 -6 2 50 5.46 2.75
 6 2 -51 28.74 5.53
 -2 6 51 20.74 5.05
 2 6 51 22.84 5.2
 -6 2 -51 25.71 5.51
 -6 -2 -51 33.96 6.1
 2 6 -51 26.4 4.68
 2 -6 -51 24.04 4.76
 6 2 51 28.67 5.35
 6 -2 -51 27.08 5.41
 -2 -6 51 34.95 4.7
 -2 6 -51 19.29 4.48
 -2 -6 -51 26.27 4.93
 2 6 51 34.27 4.43
 -6 2 51 27.82 5.63
 -6 -2 51 25.54 5.17
 6 2 -52 45.7 6.53
 6 -2 -52 45.48 6.59
 6 2 52 36.26 6.03
 -6 2 -52 42.77 6.57
 -6 -2 -52 47.68 6.93
 2 6 -52 46.78 5.94
 2 -6 -52 37.72 5.58
 -2 -6 -52 39.73 5.81
 2 6 52 43.49 6.62
 -2 -6 52 48.72 5.48
 -2 6 -52 49.54 6.21
 -2 6 52 41.04 6.41
 2 6 52 45.36 5.14
 -6 -2 52 44.42 6.76
 -6 2 52 38.81 6.52
 6 2 -53 13.6 4.26
 6 -2 -53 9.53 4.02
 6 2 53 17.92 4.34
 -6 2 -53 18.55 4.77
 -6 -2 -53 9.27 3.78
 2 6 -53 11.75 3.75
 2 -6 -53 15.53 3.88
 -2 6 -53 10.35 3.62
 -2 -6 -53 9.04 3.46
 -2 6 53 10.65 4.49
 -6 -2 53 11.57 4.17
 2 6 53 11.64 2.94
 2 6 53 11.27 3.89
 -6 2 53 17.4 4.62
 6 2 54 0.82 2.08
 2 6 -54 2 2.46
 2 -6 -54 -0.69 2.27
 -2 6 -54 -0.7 2.99
 -2 -6 -54 -0.71 2.86
 -6 -2 54 -0.9 2.72
 2 6 54 2.71 2.28
 6 2 55 11.64 3.82
 2 6 55 18.21 3.43
 2 6 -55 16.95 4.05
 2 -6 -55 16.77 4.12
 -2 6 -55 11.39 3.91
 -2 -6 -55 11.51 3.64
 -6 -2 55 5.48 3.61
 6 2 56 31.08 5.75
 2 6 -56 20.01 4.5
 2 -6 -56 30.55 5.19
 -2 6 -56 23.16 4.91
 -2 -6 -56 19.68 4.48
 -6 -2 56 26.73 5.72
 -6 -3 0 4.55 1.02
 -6 -3 0 2.92 1.38
 6 -3 0 3.35 0.95
 6 -3 0 2.45 1.17
 -6 -3 0 4.04 1.61
 -3 -6 0 2.49 0.78
 -6 3 0 2.1 1.25
 -3 6 0 4.64 1
 6 3 0 1.28 1.08
 -3 -6 0 3.15 1.01
 -3 -6 0 4.9 1.65
 6 -3 1 27.94 2.26
 -6 -3 -1 21.36 3.14
 6 -3 -1 18.17 2.45
 6 -3 1 26.67 2.98
 -3 -6 -1 23.11 2.03
 -6 3 -1 20.55 2.82
 -3 -6 1 29.19 2.39
 -6 -3 1 32.29 3.62
 -3 6 -1 25.2 2.05
 -6 3 1 21.68 2.89
 6 3 1 23.1 3.3
 -3 -6 1 22.25 3.16
 6 3 -1 23.81 3.32
 -3 6 1 22.82 1.95
 -3 -6 -1 19.71 3.06
 -6 -3 1 24.12 2.16
 -3 -6 1 22.68 1.97
 6 -3 -1 22.28 2.03
 -6 -3 -1 24.94 2.18
 -6 -3 -1 31.64 3.49
 -3 -6 -1 20.69 2.15
 -3 -6 -2 0.4 1.01
 -6 3 -2 1.77 1.31
 -6 -3 -2 0.42 1.06
 -6 -3 -2 0.37 1.23
 6 -3 -2 0.58 0.73
 -6 -3 2 0.89 0.59
 6 -3 2 0.34 0.63
 -3 -6 -2 0.63 0.66
 6 -3 2 -0.33 0.83
 -3 6 -2 0.61 0.65
 -3 -6 -2 1.7 0.91
 -6 3 2 0.35 1.1
 6 3 -2 0.87 1.1
 -3 -6 2 0.53 0.68
 -3 -6 2 1.25 1.2
 6 3 2 2.16 1.49
 -3 -6 2 0.31 0.62
 -3 6 2 0.15 0.63
 -6 -3 2 1.47 1.31
 -6 -3 -2 0.54 0.67
 6 -3 -2 0.34 0.69
 6 -3 -3 1.39 0.99
 6 3 -3 0.44 1.02
 -6 -3 -3 1.69 1.14
 -3 6 -3 0.93 0.61
 -3 6 3 1.39 0.67
 -6 -3 3 0.37 1.16
 3 -6 3 -0.42 1.12
 -3 -6 3 0.16 0.68
 -6 3 3 0.35 1.29
 -3 -6 3 0.17 0.64
 6 3 3 1.28 1.29
 -3 -6 -3 0.87 0.78
 -3 -6 -3 0.4 1.08
 6 -3 3 0.88 0.77
 -6 -3 3 1.08 0.67
 -3 -6 3 1.25 1.26
 -3 -6 3 0.42 1.27
 -3 -6 -3 0.16 0.62
 -3 -6 4 11.36 2.55
 -3 6 -4 13.62 1.57
 -6 -3 -4 11.02 2.3
 -6 -3 4 13.04 1.71
 -6 -3 4 12.02 2.32
 -3 -6 4 12.22 1.59
 -3 6 4 13.84 1.55
 -6 3 4 7.99 1.92
 3 6 4 13.14 2.41
 6 3 -4 10.13 2.28
 -3 -6 4 12.66 1.55
 6 3 4 11.95 2.39
 -3 -6 -4 13.21 1.82
 6 -3 4 15.63 1.73
 -3 -6 -4 16.23 2.6
 -3 -6 -4 12.3 1.53
 -3 -6 4 11.42 2.44
 3 -6 4 12.91 2.5
 6 -3 -4 13.29 2.02
 -3 -6 -5 1.97 1.19
 -6 -3 -5 5.08 1.81
 -6 -3 5 2.86 1.01
 6 -3 5 5.4 1.17
 -3 -6 5 4.87 1.1
 -3 6 5 1.45 0.72
 3 6 5 4.66 1.66
 6 3 -5 5.82 1.96
 -3 -6 5 5.57 1.78
 -3 -6 -5 1.04 0.78
 6 3 5 1.7 1.41
 -3 -6 -5 1.89 0.87
 -6 3 5 2.81 1.38
 6 -3 -5 0.26 0.8
 -6 -3 5 -0.37 1.36
 -3 -6 5 2.12 1.4
 3 -6 5 1.25 1.26
 -6 -3 -6 10.73 2.39
 -3 -6 6 8.76 1.44
 -6 -3 6 3.94 1.18
 6 -3 6 11.79 1.62
 -3 6 6 5.96 1.14
 3 6 6 13.06 2.35
 6 3 -6 9.47 2.32
 -3 -6 6 7.34 2.11
 -3 -6 -6 6.66 1.91
 6 3 6 4.71 1.59
 -3 -6 -6 8.56 1.62
 -6 3 6 13.13 2.35
 6 -3 -6 3.33 1.16
 -6 -3 6 6.3 1.84
 -3 -6 6 9.31 2.22
 3 -6 6 6.71 2.01
 3 -6 7 8.43 2.17
 -3 -6 7 7.45 1.42
 -3 6 7 11.03 1.53
 -3 -6 7 5.54 1.78
 -6 -3 7 9.99 1.61
 6 -3 7 10.12 1.58
 6 -3 -7 14.44 2.02
 3 6 7 4.54 1.66
 -6 -3 7 13.78 2.49
 6 3 -7 5.88 1.84
 -6 3 7 10 2.05
 -3 -6 7 6.11 1.96
 -3 -6 -7 9.44 1.73
 6 3 7 12.51 2.51
 -6 -3 -7 6.46 1.89
 -3 -6 -7 9.26 2.16
 -3 -6 8 3 1.59
 -3 6 8 3.05 0.98
 -3 -6 8 1.88 0.93
 6 -3 8 1.26 0.81
 -6 -3 8 2.34 0.99
 -3 -6 8 4.85 1.84
 -6 -3 8 1.12 1.29
 -6 3 8 1.79 1.33
 -3 -6 -8 4.52 1.39
 6 3 -8 3.67 1.7
 3 6 8 4.48 1.63
 -3 -6 -8 3.06 1.46
 6 3 8 2.61 1.55
 6 -3 -8 1.74 0.92
 3 -6 8 2.14 1.64
 6 -3 -9 8.52 1.58
 -3 -6 9 3.92 1.72
 6 3 9 6.09 1.86
 -6 3 9 6.47 1.91
 -6 -3 9 7.7 1.44
 3 -6 9 3.47 1.71
 6 -3 9 8.04 1.51
 -3 6 9 5.6 1.18
 3 -6 -9 5.56 0.99
 6 3 -9 2.81 1.49
 3 6 9 6.67 1.81
 -3 -6 9 4.03 1.77
 -6 -3 9 8.62 2.03
 -3 -6 -9 5.29 1.48
 -3 -6 9 7.34 1.41
 -3 -6 -9 6.89 1.87
 -6 -3 10 16.34 2.7
 -3 -6 10 9.64 2.26
 3 -6 10 13.05 2.6
 -3 -6 -10 12.98 2.43
 -6 3 10 10.54 2.34
 -6 -3 10 16.59 2.06
 6 -3 10 9.65 1.72
 -3 6 10 13.44 1.74
 6 3 -10 10.93 2.54
 3 -6 -10 9.33 1.17
 3 6 10 11.87 2.25
 -3 -6 10 5.91 1.9
 6 -3 -10 11.37 1.81
 -3 -6 -10 11 2.01
 -6 -3 10 18.54 3.09
 6 3 10 9.69 2.28
 -3 -6 10 11.91 1.72
 -3 -6 -11 15.47 2.58
 -3 -6 11 23.16 3.48
 6 -3 11 22.52 2.44
 3 6 -11 17.02 2.02
 6 3 -11 18.03 3.13
 -3 -6 11 22.03 3.33
 3 6 11 19.63 2.88
 3 -6 -11 23.72 1.4
 3 -6 -11 21.08 2.36
 6 -3 -11 22.17 2.41
 -6 3 11 24.74 3.18
 -3 -6 11 19.21 2.19
 -3 6 11 22.76 2.26
 3 -6 11 22.46 3.31
 -6 -3 11 13.45 2.72
 -3 -6 -11 19.92 2.63
 -6 -3 11 17.91 2.23
 6 3 11 19.95 3.22
 -6 -3 11 19.64 3.02
 -3 -6 12 4.19 1.3
 -3 -6 -12 2.26 1.49
 -3 -6 12 2.23 1.7
 3 -6 12 4.41 1.83
 -6 -3 12 2.71 1.53
 -6 3 12 5.57 1.7
 -3 -6 -12 3.13 1.4
 -6 -3 12 2.99 1.26
 6 -3 12 3.76 1.24
 3 6 -12 2.16 0.99
 -3 -6 12 2.31 1.65
 3 6 12 3.66 1.48
 6 -3 -12 1.14 0.93
 3 -6 -12 5.09 1.36
 -3 6 12 3.16 1.12
 -6 -3 12 3.94 1.82
 -6 -3 13 29.81 3.8
 -3 -6 13 38.95 4.24
 3 -6 13 29.76 3.78
 3 6 -13 27.19 2.6
 -6 -3 13 35.31 3.1
 3 -6 -13 33.9 2.94
 6 -3 13 28.92 2.93
 -3 -6 -13 30.44 3.28
 -6 -3 13 28.66 3.6
 -6 3 13 31.58 3.61
 3 6 13 32.51 3.56
 -3 -6 13 25.73 3.74
 6 -3 -13 35.95 2.93
 -3 -6 13 30.07 2.74
 -3 6 13 31.28 2.76
 -3 6 -13 35.28 2.45
 -3 -6 -13 26.99 3.43
 -3 -6 -14 28.02 3.36
 -3 -6 14 24.18 3.51
 3 -6 14 22.73 3.41
 -6 3 14 22.09 3.23
 -6 -3 14 24.24 2.7
 6 -3 14 22.46 2.68
 -3 -6 -14 25.78 3.16
 6 -3 -14 26.36 2.49
 -3 -6 14 28.53 3.86
 -3 -6 14 29.29 2.75
 3 6 14 29.1 3.34
 -3 6 14 24.33 2.47
 -6 -3 -14 25.38 3.4
 -3 6 -14 23.11 2.04
 3 6 -14 29.69 2.73
 -6 -3 14 21.12 3.32
 6 3 -14 27.77 3.56
 6 -3 -14 31.51 3.75
 -6 -3 14 19.92 3.2
 3 -6 -14 31.02 2.88
 -6 -3 15 20.73 3.31
 -6 -3 -15 24.6 3.44
 -3 -6 15 24.64 3.6
 3 -6 15 23.93 3.6
 6 3 -15 26.19 3.39
 -6 -3 15 25.98 2.79
 6 -3 -15 32.48 3.88
 6 -3 15 25.74 2.82
 6 -3 -15 27.39 2.56
 -3 -6 15 24.93 2.62
 -3 6 -15 27.51 2.26
 -3 -6 15 26.12 3.85
 -3 6 15 23.39 2.49
 3 6 15 25.47 3.12
 -6 -3 15 27 3.56
 -6 3 15 17.66 3
 -6 3 -15 31.43 2.99
 3 -6 -15 25.09 2.67
 -3 -6 -15 27.34 3.27
 3 6 -15 30.37 2.81
 -3 -6 -15 33.28 3.69
 -3 -6 16 0.48 1.52
 3 -6 16 3.82 1.99
 -3 -6 -16 3.43 1.46
 3 -6 -16 1.6 1.08
 -6 -3 16 2.62 1.27
 6 -3 -16 3.39 1.07
 -6 -3 16 1.25 1.49
 -3 -6 16 0.99 1.33
 -6 3 16 1.2 1.37
 6 -3 16 0.29 1.09
 -3 -6 16 1.3 1.02
 3 6 16 1.82 1.3
 -3 6 16 2.23 1.16
 6 3 -16 2.15 1.23
 -6 -3 -16 1.32 1.33
 -3 6 -16 1.03 0.82
 -6 -3 16 2.24 1.6
 -3 -6 -16 2.48 1.44
 3 6 -16 2.51 1.1
 6 3 -16 2.3 1.07
 -6 3 -16 2.4 0.99
 6 -3 -16 5.86 1.97
 6 -3 -17 23.76 3.39
 -6 -3 17 28.74 3.62
 -3 -6 17 24.37 3.64
 3 -6 17 30.45 4.03
 3 6 -17 20.89 2.51
 3 -6 -17 29.38 2.96
 -6 -3 17 22.7 2.8
 6 -3 17 21.55 2.71
 -3 -6 17 24.03 2.74
 -6 3 17 19.86 2.94
 -3 6 17 23.57 2.59
 -3 -6 17 28.07 3.92
 3 6 17 24.21 3.13
 6 3 -17 27.42 3.51
 -3 6 -17 25.33 2.24
 -6 -3 17 20.77 3.29
 -3 -6 -17 25.47 3.24
 6 3 -17 27.88 2.76
 -6 -3 -17 28.35 3.7
 -6 3 -17 17.12 2.42
 6 -3 -18 19.05 3.19
 -6 3 -18 15.75 2.43
 -6 -3 -18 19.38 3.27
 -3 -6 18 18.33 3.4
 3 -6 18 14.26 3.07
 -3 -6 -18 17.28 2.8
 -6 -3 18 17.16 2.95
 -6 3 18 14.36 2.65
 -3 -6 18 24.36 2.82
 -6 -3 18 20.31 2.58
 3 6 18 23.64 3.11
 -3 -6 18 16.81 3.32
 -3 6 18 15.84 2.34
 -6 -3 18 15.47 3.09
 -3 6 -18 20.06 2.01
 3 6 -18 17.19 2.29
 3 -6 -18 19.78 2.59
 6 3 -18 20.06 3.21
 6 3 -18 19.57 2.57
 -3 -6 19 6.06 2.37
 3 -6 19 14.09 2.93
 6 3 -19 9.16 1.94
 -6 -3 19 11.78 2.7
 6 -3 -19 7.06 2.11
 -3 -6 19 8.73 2.9
 -3 -6 19 7.82 1.76
 -3 6 19 8.09 1.76
 6 3 -19 7.65 2.15
 3 6 -19 11.6 2.1
 3 -6 -19 9.51 1.87
 3 6 19 9.18 2.08
 -6 -3 -19 6.96 2.35
 -6 -3 19 11.56 2.65
 -3 6 -19 6.35 1.36
 -6 3 19 6.23 2.07
 -3 -6 -19 9 2.19
 -6 3 -19 7.7 1.93
 3 -6 -20 24.85 3
 6 -3 -20 31.73 4.1
 -3 6 -20 21.57 2.21
[truncated: 797,324 more chars]
