# Supplementary material for: Synthesis, dielectric, magnetic, and photoluminescence properties of two new hybrid rare-earth double perovskites
Source: Front Chem. 2022 Aug 5;10:969156. doi: 10.3389/fchem.2022.969156 (PMC9389020; doi:10.3389/fchem.2022.969156)
Supplement: Supplementary file 1 [file DataSheet1.ZIP › Cif and CheckCif/Compound 2.cif]

data_zj210825_1h_rt
_audit_creation_date               2021-12-14
_audit_creation_method
;
Olex2 1.5
(compiled 2021.11.18 svn.ra9532c28 for OlexSys, GUI svn.r6429)
;
_shelx_SHELXL_version_number       '2018/3'
_audit_contact_author_address      ?
_audit_contact_author_email        ?
_audit_contact_author_name         ''
_audit_contact_author_phone        ?
_publ_contact_author_id_orcid      ?
_publ_section_references
;
Bourhis, L.J., Dolomanov, O.V., Gildea, R.J., Howard, J.A.K., Puschmann, H.
 (2015). Acta Cryst. A71, 59-75.

Dolomanov, O.V., Bourhis, L.J., Gildea, R.J, Howard, J.A.K. & Puschmann, H.
 (2009), J. Appl. Cryst. 42, 339-341.

Sheldrick, G.M. (2015). Acta Cryst. C71, 3-8.
;
_chemical_name_common              ?
_chemical_name_systematic          ?
_chemical_formula_moiety           'Cs Eu N8 O24, 4(C7 H14 N O)'
_chemical_formula_sum              'C28 H56 Cs Eu N12 O28'
_chemical_formula_weight           1293.71
_chemical_absolute_configuration   'ad'
_chemical_melting_point            ?
_chemical_oxdiff_formula           'C H O N Eu Cs'
loop_
  _atom_type_symbol
  _atom_type_description
  _atom_type_scat_dispersion_real
  _atom_type_scat_dispersion_imag
  _atom_type_scat_source
 'C' 'C' 0.0033 0.0016 'International Tables Vol C Tables 4.2.6.8 and 6.1.1.4'
 'H' 'H' 0.0000 0.0000 'International Tables Vol C Tables 4.2.6.8 and 6.1.1.4'
 'Cs' 'Cs' -0.3680 2.1192
 'International Tables Vol C Tables 4.2.6.8 and 6.1.1.4'
 'Eu' 'Eu' -0.1578 3.6682
 'International Tables Vol C Tables 4.2.6.8 and 6.1.1.4'
 'N' 'N' 0.0061 0.0033 'International Tables Vol C Tables 4.2.6.8 and 6.1.1.4'
 'O' 'O' 0.0106 0.0060 'International Tables Vol C Tables 4.2.6.8 and 6.1.1.4'

_shelx_space_group_comment
;
The symmetry employed for this shelxl refinement is uniquely defined
by the following loop, which should always be used as a source of
symmetry information in preference to the above space-group names.
They are only intended as comments.
;
_space_group_crystal_system        'tetragonal'
_space_group_IT_number             95
_space_group_name_H-M_alt          'P 43 2 2'
_space_group_name_Hall             'P 4cw 2c'
loop_
  _space_group_symop_operation_xyz
 'x, y, z'
 '-x, -y, z+1/2'
 '-y, x, z+3/4'
 'y, -x, z+1/4'
 '-x, y, -z'
 'x, -y, -z+1/2'
 'y, x, -z+1/4'
 '-y, -x, -z+3/4'

_cell_length_a                     10.1157(3)
_cell_length_b                     10.1157(3)
_cell_length_c                     46.210(2)
_cell_angle_alpha                  90
_cell_angle_beta                   90
_cell_angle_gamma                  90
_cell_volume                       4728.5(3)
_cell_formula_units_Z              4
_cell_measurement_reflns_used      7905
_cell_measurement_temperature      301.70(10)
_cell_measurement_theta_max        29.4980
_cell_measurement_theta_min        2.3930
_shelx_estimated_absorpt_T_max     0.811
_shelx_estimated_absorpt_T_min     0.669
_exptl_absorpt_coefficient_mu      2.189
_exptl_absorpt_correction_T_max    1.00000
_exptl_absorpt_correction_T_min    0.83329
_exptl_absorpt_correction_type     multi-scan
_exptl_absorpt_process_details
;
CrysAlisPro 1.171.40.39a (Rigaku Oxford Diffraction, 2019)
Empirical absorption correction using spherical harmonics,
 implemented in SCALE3 ABSPACK scaling algorithm.
;
_exptl_absorpt_special_details     ?
_exptl_crystal_colour              'clear light colourless'
_exptl_crystal_colour_lustre       clear
_exptl_crystal_colour_modifier     light
_exptl_crystal_colour_primary      colourless
_exptl_crystal_density_diffrn      1.817
_exptl_crystal_density_meas        ?
_exptl_crystal_density_method      ?
_exptl_crystal_description         block
_exptl_crystal_F_000               2600
_exptl_crystal_size_max            0.2
_exptl_crystal_size_mid            0.2
_exptl_crystal_size_min            0.1
_exptl_transmission_factor_max     ?
_exptl_transmission_factor_min     ?
_diffrn_reflns_av_R_equivalents    0.0446
_diffrn_reflns_av_unetI/netI       0.0439
_diffrn_reflns_Laue_measured_fraction_full  0.999
_diffrn_reflns_Laue_measured_fraction_max  0.999
_diffrn_reflns_limit_h_max         9
_diffrn_reflns_limit_h_min         -12
_diffrn_reflns_limit_k_max         11
_diffrn_reflns_limit_k_min         -10
_diffrn_reflns_limit_l_max         50
_diffrn_reflns_limit_l_min         -57
_diffrn_reflns_number              17649
_diffrn_reflns_point_group_measured_fraction_full  0.998
_diffrn_reflns_point_group_measured_fraction_max  0.998
_diffrn_reflns_theta_full          25.242
_diffrn_reflns_theta_max           25.999
_diffrn_reflns_theta_min           2.198
_diffrn_ambient_environment        air
_diffrn_ambient_temperature        301.70(10)
_diffrn_detector                   'CCD plate'
_diffrn_detector_area_resol_mean   10.0000
_diffrn_detector_type              HyPix
_diffrn_measured_fraction_theta_full  0.999
_diffrn_measured_fraction_theta_max  0.999
_diffrn_measurement_details
;
List of Runs (angles in degrees, time in seconds):

  # Type    Start    End  Width  t~exp~   \w     \q     \k     \f   Frames
--------------------------------------------------------------------------
  1  \w    -79.00   4.22   0.38    0.29    --   -5.42 -25.00 -97.00  219
  2  \w    -13.00  20.06   0.38    0.29    --   -5.42 -99.00-150.00   87
;
_diffrn_measurement_device         'four-circle diffractometer'
_diffrn_measurement_device_type    'XtaLAB Synergy R, HyPix'
_diffrn_measurement_method         '\w scans'
_diffrn_orient_matrix_type        
 'CrysAlisPro convention (1999,Acta A55,543-557)'
_diffrn_orient_matrix_UB_11        0.0638127000
_diffrn_orient_matrix_UB_12        0.0192234000
_diffrn_orient_matrix_UB_13        -0.0047757000
_diffrn_orient_matrix_UB_21        -0.0181588000
_diffrn_orient_matrix_UB_22        0.0674281000
_diffrn_orient_matrix_UB_23        0.0013803000
_diffrn_orient_matrix_UB_31        0.0226980000
_diffrn_orient_matrix_UB_32        -0.0000713000
_diffrn_orient_matrix_UB_33        0.0145238000
_diffrn_radiation_monochromator    mirror
_diffrn_radiation_probe            x-ray
_diffrn_radiation_type             'Mo K\a'
_diffrn_radiation_wavelength       0.71073
_diffrn_source                     'micro-focus sealed X-ray tube'
_diffrn_source_type                'Mova (Mo) X-ray Source'
_reflns_Friedel_coverage           0.655
_reflns_Friedel_fraction_full      0.997
_reflns_Friedel_fraction_max       0.997
_reflns_number_gt                  3849
_reflns_number_total               4661
_reflns_special_details
;
 Reflections were merged by SHELXL according to the crystal
 class for the calculation of statistics and refinement.
 
 _reflns_Friedel_fraction is defined as the number of unique
 Friedel pairs measured divided by the number that would be
 possible theoretically, ignoring centric projections and
 systematic absences.
;
_reflns_threshold_expression       'I > 2\s(I)'
_computing_cell_refinement         'CrysAlisPro 1.171.40.39a (Rigaku OD, 2019)'
_computing_data_collection         'CrysAlisPro 1.171.40.39a (Rigaku OD, 2019)'
_computing_data_reduction          'CrysAlisPro 1.171.40.39a (Rigaku OD, 2019)'
_computing_molecular_graphics      'Olex2 1.5 (Dolomanov et al., 2009)'
_computing_publication_material    'Olex2 1.5 (Dolomanov et al., 2009)'
_computing_structure_refinement    'SHELXL 2018/3 (Sheldrick, 2015)'
_computing_structure_solution      'olex2.solve 1.5 (Bourhis et al., 2015)'
_refine_diff_density_max           0.948
_refine_diff_density_min           -1.269
_refine_diff_density_rms           0.136
_refine_ls_abs_structure_details
;
 Flack x determined using 1280 quotients [(I+)-(I-)]/[(I+)+(I-)]
 (Parsons, Flack and Wagner, Acta Cryst. B69 (2013) 249-259).
;
_refine_ls_abs_structure_Flack     0.027(14)
_refine_ls_extinction_coef         .
_refine_ls_extinction_method       none
_refine_ls_goodness_of_fit_ref     1.056
_refine_ls_hydrogen_treatment      constr
_refine_ls_matrix_type             full
_refine_ls_number_parameters       320
_refine_ls_number_reflns           4661
_refine_ls_number_restraints       181
_refine_ls_R_factor_all            0.0652
_refine_ls_R_factor_gt             0.0533
_refine_ls_restrained_S_all        1.088
_refine_ls_shift/su_max            0.000
_refine_ls_shift/su_mean           0.000
_refine_ls_structure_factor_coef   Fsqd
_refine_ls_weighting_details      
 'w=1/[\s^2^(Fo^2^)+(0.0722P)^2^+17.9214P] where P=(Fo^2^+2Fc^2^)/3'
_refine_ls_weighting_scheme        calc
_refine_ls_wR_factor_gt            0.1384
_refine_ls_wR_factor_ref           0.1463
_refine_special_details            ?
_olex2_refinement_description
;
1. Fixed Uiso
 At 1.2 times of:
  All C(H) groups, H14 of O14, All C(H,H) groups, All N(H) groups
 At 1.5 times of:
  H15 of O15
2. Rigid bond restraints
 O15
 with sigma for 1-2 distances of 0.002 and sigma for 1-3 distances of 0.002
 Eu1, O7
 with sigma for 1-2 distances of 0.001 and sigma for 1-3 distances of 0.001
3. Uiso/Uaniso restraints and constraints
O9 \\sim O10 \\sim O11: within 2A with sigma of 2 and sigma for terminal atoms
of 4 within 2A
O8 \\sim O11: within 2A with sigma of 0.002 and sigma for terminal atoms of
0.004 within 2A
O10: within 2A with sigma of 0.002 and sigma for terminal atoms of 0.004 within
2A
O11: within 2A with sigma of 0.002 and sigma for terminal atoms of 0.004 within
2A
O1 \\sim O2 \\sim O3 \\sim O4 \\sim O5 \\sim O6 \\sim O7 \\sim O8 \\sim O9
\\sim O10 \\sim O11 \\sim O12 \\sim O13: within 2A with sigma of 0.002 and
sigma for terminal atoms of 0.004 within 2A
O8 \\sim N1 \\sim N2 \\sim N3 \\sim N4 \\sim N5 \\sim N6 \\sim N7: within 2A
with sigma of 0.002 and sigma for terminal atoms of 0.004 within 2A
O11 \\sim O15: within 2A with sigma of 0.002 and sigma for terminal atoms of
0.004 within 2A
O1 \\sim O2 \\sim O3 \\sim O4 \\sim O5 \\sim O6 \\sim O7 \\sim O8 \\sim O12
\\sim O13: within 2A with sigma of 0.002 and sigma for terminal atoms of 0.004
within 2A
N1 \\sim N2 \\sim N3 \\sim N5: within 2A with sigma of 0.002 and sigma for
terminal atoms of 0.004 within 2A
O1 \\sim O2 \\sim O3 \\sim O4 \\sim O5 \\sim O6 \\sim O7 \\sim O8 \\sim O12
\\sim O13 \\sim N1 \\sim N3 \\sim N5: within 2A with sigma of 0.002 and sigma
for terminal atoms of 0.004 within 2A
O1 \\sim O2 \\sim O3 \\sim O4 \\sim O5 \\sim O6 \\sim O7 \\sim O8 \\sim O9
\\sim O10 \\sim O11 \\sim O12 \\sim O13 \\sim N1 \\sim N2 \\sim N3 \\sim N5:
within 2A with sigma of 0.002 and sigma for terminal atoms of 0.004 within 2A
O1 \\sim O2 \\sim O3 \\sim O4 \\sim O5 \\sim O6 \\sim O7 \\sim O8 \\sim O9
\\sim O10 \\sim O11 \\sim O12 \\sim O13 \\sim O14 \\sim O15: within 2A with
sigma of 0.002 and sigma for terminal atoms of 0.004 within 2A
C12 \\sim C11 \\sim C10 \\sim C13 \\sim C14 \\sim C9 \\sim C8: within 2A with
sigma of 0.002 and sigma for terminal atoms of 0.004 within 2A
C1 \\sim C2 \\sim C7 \\sim C6 \\sim C3 \\sim C4 \\sim C5: within 2A with sigma
of 0.002 and sigma for terminal atoms of 0.004 within 2A
O15 \\sim O10: within 2A with sigma of 0.001 and sigma for terminal atoms of
0.002 within 2A
O14 \\sim O15 \\sim O6 \\sim O9 \\sim O10 \\sim O11: within 2A with sigma of
0.002 and sigma for terminal atoms of 0.004 within 2A
Uanis(O8) \\sim Ueq: with sigma of 0.001 and sigma for terminal atoms of 0.002
Uanis(N3) \\sim Ueq: with sigma of 0.001 and sigma for terminal atoms of 0.002
Uanis(O2) \\sim Ueq, Uanis(O5) \\sim Ueq, Uanis(O13) \\sim Ueq: with sigma of
0.001 and sigma for terminal atoms of 0.002
Uanis(C11) \\sim Ueq: with sigma of 0.001 and sigma for terminal atoms of 0.002
Uanis(C12) \\sim Ueq: with sigma of 0.001 and sigma for terminal atoms of 0.002
Uanis(C4) \\sim Ueq: with sigma of 0.001 and sigma for terminal atoms of 0.002
4.a Riding coordinates:
 O14(H14)
4.b Ternary CH refined with riding coordinates:
 N6(H6), C3(H3), C6(H6a), N7(H7), C10(H10), C13(H13)
4.c Secondary CH2 refined with riding coordinates:
 C1(H1a,H1b), C2(H2a,H2b), C4(H4a,H4b), C5(H5a,H5b), C7(H7a,H7b), C8(H8a,H8b),
 C9(H9a,H9b), C11(H11a,H11b), C12(H12a,H12b), C14(H14a,H14b)
4.d Idealised tetrahedral OH refined as rotating group:
 O15(H15)
;
_atom_sites_solution_hydrogens     mixed
_atom_sites_solution_primary       iterative
_atom_sites_solution_secondary     ?
loop_
  _atom_site_label
  _atom_site_type_symbol
  _atom_site_fract_x
  _atom_site_fract_y
  _atom_site_fract_z
  _atom_site_U_iso_or_equiv
  _atom_site_adp_type
  _atom_site_occupancy
  _atom_site_site_symmetry_order
  _atom_site_calc_flag
  _atom_site_refinement_flags_posn
  _atom_site_refinement_flags_adp
  _atom_site_refinement_flags_occupancy
  _atom_site_disorder_assembly
  _atom_site_disorder_group
 Eu1 Eu 0.26977(4) 0.73023(4) 0.375000 0.0247(2) Uani 1 2 d S TU P . .
 Cs1 Cs -0.23024(7) 0.23024(7) 0.375000 0.0435(3) Uani 1 2 d S T P . .
 O1 O 0.1756(9) 0.7872(9) 0.42483(16) 0.0543(15) Uani 1 1 d . U . . .
 O2 O 0.2431(9) 0.7169(10) 0.46634(19) 0.067(2) Uani 1 1 d . U . . .
 O3 O 0.3261(9) 0.6376(9) 0.42666(17) 0.0556(16) Uani 1 1 d . U . . .
 O4 O 0.0997(9) 0.5576(9) 0.39143(18) 0.0547(16) Uani 1 1 d . U . . .
 O5 O -0.0190(10) 0.4357(10) 0.36313(18) 0.0597(16) Uani 1 1 d . U . . .
 O6 O 0.1178(9) 0.5769(9) 0.34559(17) 0.0536(15) Uani 1 1 d . U . . .
 O7 O 0.3574(8) 0.4944(8) 0.37260(18) 0.0485(13) Uani 1 1 d . U . . .
 O8 O 0.5633(9) 0.4367(9) 0.375000 0.0586(14) Uani 1 2 d S TU P . .
 O9 O -0.1001(11) 0.2060(10) 0.3114(2) 0.067(3) Uani 1 1 d . . . . .
 O10 O -0.0747(10) 0.3836(11) 0.2864(2) 0.068(3) Uani 1 1 d . . . . .
 O11 O -0.2528(10) 0.3554(11) 0.3112(2) 0.072(3) Uani 1 1 d . . . . .
 O12 O 0.0333(8) -0.1834(9) 0.37234(18) 0.0540(16) Uani 1 1 d . U . . .
 O13 O -0.0230(9) 0.0230(9) 0.375000 0.0593(16) Uani 1 2 d S TU P . .
 N1 N 0.2480(10) 0.7143(11) 0.4397(2) 0.0543(14) Uani 1 1 d . U . . .
 N2 N 0.0626(11) 0.5238(11) 0.3679(2) 0.0537(14) Uani 1 1 d . U . . .
 N3 N 0.4788(10) 0.5212(10) 0.375000 0.0525(13) Uani 1 2 d S TU P . .
 N4 N -0.1444(12) 0.3134(11) 0.3028(2) 0.052(3) Uani 1 1 d . . . . .
 N5 N 0.0622(10) -0.0622(10) 0.375000 0.0548(16) Uani 1 2 d S TU P . .
 O14 O 0.6735(14) 0.1412(15) 0.2486(2) 0.126(6) Uani 1 1 d . . . . .
 H14 H 0.621508 0.190434 0.258137 0.151 Uiso 1 1 d R U . . .
 N6 N 0.8068(12) 0.3558(11) 0.1999(2) 0.059(3) Uani 1 1 d . . . . .
 H6 H 0.825756 0.450803 0.199485 0.071 Uiso 1 1 calc R U . . .
 C1 C 0.9233(16) 0.2841(18) 0.2122(3) 0.076(2) Uani 1 1 d . U . . .
 H1A H 0.936500 0.309648 0.232222 0.092 Uiso 1 1 calc R U . . .
 H1B H 1.002400 0.306698 0.201406 0.092 Uiso 1 1 calc R U . . .
 C2 C 0.8984(16) 0.1375(17) 0.2103(4) 0.076(2) Uani 1 1 d . U . . .
 H2A H 0.912233 0.096793 0.229078 0.091 Uiso 1 1 calc R U . . .
 H2B H 0.959082 0.097526 0.196619 0.091 Uiso 1 1 calc R U . . .
 C3 C 0.7569(17) 0.1156(18) 0.2005(3) 0.0758(19) Uani 1 1 d . U . . .
 H3 H 0.736355 0.020988 0.200262 0.091 Uiso 1 1 calc R U . . .
 C4 C 0.7421(17) 0.1735(17) 0.1705(3) 0.077(2) Uani 1 1 d . U . . .
 H4A H 0.795338 0.123554 0.156852 0.093 Uiso 1 1 calc R U . . .
 H4B H 0.650479 0.167926 0.164379 0.093 Uiso 1 1 calc R U . . .
 C5 C 0.7838(17) 0.3092(17) 0.1706(3) 0.078(2) Uani 1 1 d . U . . .
 H5A H 0.716369 0.363359 0.161493 0.093 Uiso 1 1 calc R U . . .
 H5B H 0.864425 0.317914 0.159379 0.093 Uiso 1 1 calc R U . . .
 C6 C 0.6603(18) 0.1889(17) 0.2200(3) 0.074(2) Uani 1 1 d . U . . .
 H6A H 0.570024 0.171969 0.213316 0.089 Uiso 1 1 calc R U . . .
 C7 C 0.6872(17) 0.3318(16) 0.2181(3) 0.074(2) Uani 1 1 d . U . . .
 H7A H 0.701332 0.367417 0.237361 0.089 Uiso 1 1 calc R U . . .
 H7B H 0.611655 0.376512 0.209674 0.089 Uiso 1 1 calc R U . . .
 O15 O 0.4518(18) 0.3769(17) 0.2631(3) 0.150(8) Uani 1 1 d . . . . .
 H15 H 0.398027 0.359670 0.250334 0.225 Uiso 1 1 calc R U . . .
 N7 N 0.1848(11) 0.2509(11) 0.3011(2) 0.059(3) Uani 1 1 d . . . . .
 H7 H 0.088799 0.263995 0.301085 0.070 Uiso 1 1 calc R U . . .
 C8 C 0.2168(16) 0.1306(16) 0.2831(3) 0.068(2) Uani 1 1 d . U . . .
 H8A H 0.174982 0.052952 0.291318 0.082 Uiso 1 1 calc R U . . .
 H8B H 0.183932 0.142411 0.263538 0.082 Uiso 1 1 calc R U . . .
 C9 C 0.3640(16) 0.1131(16) 0.2827(3) 0.0683(19) Uani 1 1 d . U . . .
 H9A H 0.396702 0.121755 0.263007 0.082 Uiso 1 1 calc R U . . .
 H9B H 0.386884 0.025605 0.289659 0.082 Uiso 1 1 calc R U . . .
 C10 C 0.4276(17) 0.2188(17) 0.3021(3) 0.0703(17) Uani 1 1 d . U . . .
 H10 H 0.523635 0.206647 0.303124 0.084 Uiso 1 1 calc R U . . .
 C11 C 0.3646(16) 0.2082(18) 0.3322(3) 0.0746(19) Uani 1 1 d . U . . .
 H11A H 0.382910 0.121598 0.340286 0.090 Uiso 1 1 calc R U . . .
 H11B H 0.403543 0.273940 0.344917 0.090 Uiso 1 1 calc R U . . .
 C12 C 0.2277(17) 0.2276(17) 0.3308(3) 0.077(2) Uani 1 1 d . U . . .
 H12A H 0.203675 0.302871 0.342746 0.092 Uiso 1 1 calc R U . . .
 H12B H 0.182941 0.150336 0.338466 0.092 Uiso 1 1 calc R U . . .
 C13 C 0.3943(16) 0.3522(16) 0.2906(3) 0.0677(19) Uani 1 1 d . U . . .
 H13 H 0.429629 0.417803 0.304154 0.081 Uiso 1 1 calc R U . . .
 C14 C 0.2474(15) 0.3690(15) 0.2897(3) 0.067(2) Uani 1 1 d . U . . .
 H14A H 0.221917 0.445187 0.301136 0.080 Uiso 1 1 calc R U . . .
 H14B H 0.218917 0.383568 0.269911 0.080 Uiso 1 1 calc R U . . .

loop_
  _atom_site_aniso_label
  _atom_site_aniso_U_11
  _atom_site_aniso_U_22
  _atom_site_aniso_U_33
  _atom_site_aniso_U_23
  _atom_site_aniso_U_13
  _atom_site_aniso_U_12
 Eu1 0.0222(2) 0.0222(2) 0.0298(3) -0.00008(17) -0.00008(17) 0.0010(2)
 Cs1 0.0320(3) 0.0320(3) 0.0666(6) 0.0106(3) 0.0106(3) 0.0061(4)
 O1 0.060(4) 0.059(4) 0.044(3) 0.004(3) 0.001(2) 0.001(3)
 O2 0.072(3) 0.072(3) 0.058(3) 0.003(2) 0.001(2) 0.000(2)
 O3 0.060(4) 0.060(4) 0.047(3) 0.007(3) -0.002(3) 0.000(3)
 O4 0.051(3) 0.053(3) 0.060(3) -0.001(3) 0.001(3) -0.002(3)
 O5 0.0586(19) 0.0589(19) 0.0615(19) -0.0007(12) -0.0008(12) -0.0034(12)
 O6 0.051(3) 0.053(3) 0.057(3) -0.004(3) -0.002(3) -0.005(3)
 O7 0.048(2) 0.0349(17) 0.063(3) -0.004(2) 0.000(2) 0.013(2)
 O8 0.0577(15) 0.0577(15) 0.0604(19) -0.0007(9) -0.0007(9) 0.0020(12)
 O9 0.080(8) 0.047(6) 0.073(6) 0.001(5) 0.006(5) 0.013(6)
 O10 0.067(7) 0.075(7) 0.063(6) 0.009(5) 0.009(5) 0.005(5)
 O11 0.045(6) 0.078(7) 0.093(7) 0.017(6) 0.012(5) 0.007(6)
 O12 0.050(3) 0.050(3) 0.062(3) 0.001(3) -0.001(3) 0.005(3)
 O13 0.0583(16) 0.0583(16) 0.061(2) -0.0001(9) -0.0001(9) 0.0024(13)
 N1 0.060(3) 0.059(3) 0.043(3) 0.006(2) 0.000(2) 0.000(3)
 N2 0.051(2) 0.053(2) 0.058(2) -0.002(2) -0.002(2) -0.006(2)
 N3 0.0507(13) 0.0507(13) 0.0559(17) -0.0007(8) -0.0007(8) 0.0030(12)
 N4 0.058(8) 0.046(7) 0.052(6) -0.004(5) -0.002(5) 0.001(5)
 N5 0.0515(19) 0.0515(19) 0.061(3) 0.0000(18) 0.0000(18) 0.004(2)
 O14 0.125(12) 0.169(15) 0.085(8) 0.054(9) 0.040(8) 0.004(11)
 N6 0.071(9) 0.042(6) 0.065(6) -0.003(5) 0.023(6) -0.004(5)
 C1 0.068(4) 0.080(4) 0.082(4) 0.002(4) 0.004(4) -0.004(4)
 C2 0.069(4) 0.078(4) 0.081(3) 0.003(3) 0.006(3) -0.002(3)
 C3 0.071(3) 0.076(3) 0.080(3) 0.001(2) 0.007(2) -0.001(3)
 C4 0.076(2) 0.078(2) 0.078(2) 0.0001(13) 0.0013(13) -0.0009(13)
 C5 0.078(3) 0.079(3) 0.077(3) 0.003(3) 0.000(3) 0.000(3)
 C6 0.067(4) 0.076(4) 0.079(3) 0.002(3) 0.012(3) -0.001(3)
 C7 0.066(4) 0.077(4) 0.079(4) 0.001(4) 0.016(4) 0.001(4)
 O15 0.182(16) 0.122(12) 0.147(12) -0.066(10) 0.132(12) -0.095(12)
 N7 0.045(6) 0.068(8) 0.062(6) 0.006(5) 0.017(5) -0.001(6)
 C8 0.069(4) 0.063(4) 0.072(4) -0.010(4) 0.002(4) -0.003(4)
 C9 0.069(3) 0.064(3) 0.072(3) -0.010(3) 0.003(3) -0.001(3)
 C10 0.070(3) 0.066(3) 0.074(3) -0.006(2) 0.002(2) -0.001(2)
 C11 0.075(2) 0.074(2) 0.075(2) -0.0010(12) -0.0007(12) 0.0001(12)
 C12 0.077(2) 0.077(2) 0.076(2) -0.0001(12) 0.0008(12) -0.0004(12)
 C13 0.069(4) 0.063(3) 0.072(3) -0.004(3) 0.007(3) -0.002(3)
 C14 0.068(4) 0.061(4) 0.070(4) 0.000(4) 0.009(4) -0.001(4)

_geom_special_details
;
 All esds (except the esd in the dihedral angle between two l.s. planes)
 are estimated using the full covariance matrix.  The cell esds are taken
 into account individually in the estimation of esds in distances, angles
 and torsion angles; correlations between esds in cell parameters are only
 used when they are defined by crystal symmetry.  An approximate (isotropic)
 treatment of cell esds is used for estimating esds involving l.s. planes.
;
loop_
  _geom_bond_atom_site_label_1
  _geom_bond_atom_site_label_2
  _geom_bond_distance
  _geom_bond_site_symmetry_2
  _geom_bond_publ_flag
 Eu1 O1 2.558(8) . ?
 Eu1 O1 2.558(8) 8_665 ?
 Eu1 O3 2.627(8) 8_665 ?
 Eu1 O3 2.627(8) . ?
 Eu1 O4 2.566(9) . ?
 Eu1 O4 2.566(9) 8_665 ?
 Eu1 O6 2.572(8) 8_665 ?
 Eu1 O6 2.572(8) . ?
 Eu1 O7 2.547(7) . ?
 Eu1 O7 2.547(7) 8_665 ?
 Eu1 O12 2.550(8) 8_565 ?
 Eu1 O12 2.550(8) 1_565 ?
 Cs1 O5 3.031(9) . ?
 Cs1 O5 3.031(9) 8 ?
 Cs1 O8 2.954(13) 1_455 ?
 Cs1 O9 3.228(9) 8 ?
 Cs1 O9 3.228(9) . ?
 Cs1 O11 3.219(10) . ?
 Cs1 O11 3.219(10) 8 ?
 Cs1 O13 2.964(12) . ?
 Cs1 N4 3.548(10) . ?
 Cs1 N4 3.548(10) 8 ?
 O1 N1 1.245(13) . ?
 O2 N1 1.233(13) . ?
 O3 N1 1.260(13) . ?
 O4 N2 1.200(12) . ?
 O5 N2 1.235(14) . ?
 O6 N2 1.290(12) . ?
 O7 N3 1.263(11) . ?
 O8 N3 1.208(19) . ?
 O9 N4 1.241(14) . ?
 O10 N4 1.255(13) . ?
 O11 N4 1.238(14) . ?
 O12 N5 1.266(11) . ?
 O13 N5 1.219(19) . ?
 O14 H14 0.8490 . ?
 O14 C6 1.410(18) . ?
 N6 H6 0.9800 . ?
 N6 C1 1.50(2) . ?
 N6 C5 1.455(18) . ?
 N6 C7 1.493(18) . ?
 C1 H1A 0.9700 . ?
 C1 H1B 0.9700 . ?
 C1 C2 1.51(2) . ?
 C2 H2A 0.9700 . ?
 C2 H2B 0.9700 . ?
 C2 C3 1.52(2) . ?
 C3 H3 0.9800 . ?
 C3 C4 1.51(2) . ?
 C3 C6 1.52(2) . ?
 C4 H4A 0.9700 . ?
 C4 H4B 0.9700 . ?
 C4 C5 1.44(2) . ?
 C5 H5A 0.9700 . ?
 C5 H5B 0.9700 . ?
 C6 H6A 0.9800 . ?
 C6 C7 1.47(2) . ?
 C7 H7A 0.9700 . ?
 C7 H7B 0.9700 . ?
 O15 H15 0.8200 . ?
 O15 C13 1.421(17) . ?
 N7 H7 0.9800 . ?
 N7 C8 1.510(17) . ?
 N7 C12 1.458(18) . ?
 N7 C14 1.452(17) . ?
 C8 H8A 0.9700 . ?
 C8 H8B 0.9700 . ?
 C8 C9 1.50(2) . ?
 C9 H9A 0.9700 . ?
 C9 H9B 0.9700 . ?
 C9 C10 1.54(2) . ?
 C10 H10 0.9800 . ?
 C10 C11 1.54(2) . ?
 C10 C13 1.49(2) . ?
 C11 H11A 0.9700 . ?
 C11 H11B 0.9700 . ?
 C11 C12 1.40(2) . ?
 C12 H12A 0.9700 . ?
 C12 H12B 0.9700 . ?
 C13 H13 0.9800 . ?
 C13 C14 1.50(2) . ?
 C14 H14A 0.9700 . ?
 C14 H14B 0.9700 . ?

loop_
  _geom_angle_atom_site_label_1
  _geom_angle_atom_site_label_2
  _geom_angle_atom_site_label_3
  _geom_angle
  _geom_angle_site_symmetry_1
  _geom_angle_site_symmetry_3
  _geom_angle_publ_flag
 O1 Eu1 O1 130.0(4) . 8_665 ?
 O1 Eu1 O3 48.9(3) . . ?
 O1 Eu1 O3 48.9(3) 8_665 8_665 ?
 O1 Eu1 O3 178.9(3) . 8_665 ?
 O1 Eu1 O3 178.9(3) 8_665 . ?
 O1 Eu1 O4 68.7(3) . . ?
 O1 Eu1 O4 111.6(3) . 8_665 ?
 O1 Eu1 O4 111.6(3) 8_665 . ?
 O1 Eu1 O4 68.7(3) 8_665 8_665 ?
 O1 Eu1 O6 67.3(3) 8_665 . ?
 O1 Eu1 O6 112.9(3) . . ?
 O1 Eu1 O6 67.3(3) . 8_665 ?
 O1 Eu1 O6 112.9(3) 8_665 8_665 ?
 O3 Eu1 O3 132.2(4) 8_665 . ?
 O4 Eu1 O3 111.1(3) . 8_665 ?
 O4 Eu1 O3 68.5(3) . . ?
 O4 Eu1 O3 111.1(3) 8_665 . ?
 O4 Eu1 O3 68.5(3) 8_665 8_665 ?
 O4 Eu1 O4 179.2(4) . 8_665 ?
 O4 Eu1 O6 49.1(3) . . ?
 O4 Eu1 O6 130.9(3) 8_665 . ?
 O4 Eu1 O6 49.1(3) 8_665 8_665 ?
 O4 Eu1 O6 130.9(3) . 8_665 ?
 O6 Eu1 O3 66.6(3) . 8_665 ?
 O6 Eu1 O3 113.3(3) 8_665 8_665 ?
 O6 Eu1 O3 66.6(3) 8_665 . ?
 O6 Eu1 O3 113.3(3) . . ?
 O6 Eu1 O6 179.6(4) . 8_665 ?
 O7 Eu1 O1 112.8(3) 8_665 . ?
 O7 Eu1 O1 112.8(3) . 8_665 ?
 O7 Eu1 O1 112.3(3) . . ?
 O7 Eu1 O1 112.3(3) 8_665 8_665 ?
 O7 Eu1 O3 68.3(3) 8_665 8_665 ?
 O7 Eu1 O3 68.5(3) . 8_665 ?
 O7 Eu1 O3 68.3(3) . . ?
 O7 Eu1 O3 68.5(3) 8_665 . ?
 O7 Eu1 O4 112.2(3) . 8_665 ?
 O7 Eu1 O4 112.2(3) 8_665 . ?
 O7 Eu1 O4 67.0(3) . . ?
 O7 Eu1 O4 67.0(3) 8_665 8_665 ?
 O7 Eu1 O6 67.7(3) . . ?
 O7 Eu1 O6 111.9(3) . 8_665 ?
 O7 Eu1 O6 67.7(3) 8_665 8_665 ?
 O7 Eu1 O6 111.9(3) 8_665 . ?
 O7 Eu1 O7 49.5(4) 8_665 . ?
 O7 Eu1 O12 179.6(3) . 8_565 ?
 O7 Eu1 O12 130.2(3) . 1_565 ?
 O7 Eu1 O12 130.2(3) 8_665 8_565 ?
 O7 Eu1 O12 179.6(3) 8_665 1_565 ?
 O12 Eu1 O1 67.5(3) 1_565 8_665 ?
 O12 Eu1 O1 67.5(3) 1_565 . ?
 O12 Eu1 O1 67.5(3) 8_565 . ?
 O12 Eu1 O1 67.5(3) 8_565 8_665 ?
 O12 Eu1 O3 111.4(3) 1_565 8_665 ?
 O12 Eu1 O3 111.4(3) 8_565 . ?
 O12 Eu1 O3 111.7(3) 1_565 . ?
 O12 Eu1 O3 111.7(3) 8_565 8_665 ?
 O12 Eu1 O4 113.2(3) 8_565 . ?
 O12 Eu1 O4 67.6(3) 1_565 . ?
 O12 Eu1 O4 113.2(3) 1_565 8_665 ?
 O12 Eu1 O4 67.6(3) 8_565 8_665 ?
 O12 Eu1 O6 112.7(3) 8_565 . ?
 O12 Eu1 O6 67.7(3) 1_565 . ?
 O12 Eu1 O6 112.7(3) 1_565 8_665 ?
 O12 Eu1 O6 67.7(3) 8_565 8_665 ?
 O12 Eu1 O12 50.1(4) 8_565 1_565 ?
 O5 Cs1 O5 178.4(4) . 8 ?
 O5 Cs1 O9 113.0(3) 8 . ?
 O5 Cs1 O9 113.0(3) . 8 ?
 O5 Cs1 O9 66.4(3) . . ?
 O5 Cs1 O9 66.4(3) 8 8 ?
 O5 Cs1 O11 67.3(3) . . ?
 O5 Cs1 O11 113.2(3) 8 . ?
 O5 Cs1 O11 67.3(3) 8 8 ?
 O5 Cs1 O11 113.2(3) . 8 ?
 O5 Cs1 N4 59.7(2) 8 8 ?
 O5 Cs1 N4 120.3(2) . 8 ?
 O5 Cs1 N4 120.3(2) 8 . ?
 O5 Cs1 N4 59.7(2) . . ?
 O8 Cs1 O5 90.8(2) 1_455 8 ?
 O8 Cs1 O5 90.8(2) 1_455 . ?
 O8 Cs1 O9 110.00(18) 1_455 . ?
 O8 Cs1 O9 110.00(18) 1_455 8 ?
 O8 Cs1 O11 70.83(19) 1_455 8 ?
 O8 Cs1 O11 70.83(19) 1_455 . ?
 O8 Cs1 O13 180.0 1_455 . ?
 O8 Cs1 N4 90.3(2) 1_455 8 ?
 O8 Cs1 N4 90.3(2) 1_455 . ?
 O9 Cs1 O9 140.0(4) . 8 ?
 O9 Cs1 N4 159.0(3) 8 . ?
 O9 Cs1 N4 20.4(2) . . ?
 O9 Cs1 N4 159.0(3) . 8 ?
 O9 Cs1 N4 20.4(2) 8 8 ?
 O11 Cs1 O9 39.2(2) 8 8 ?
 O11 Cs1 O9 179.0(3) . 8 ?
 O11 Cs1 O9 39.2(2) . . ?
 O11 Cs1 O9 179.0(3) 8 . ?
 O11 Cs1 O11 141.7(4) . 8 ?
 O11 Cs1 N4 160.3(3) 8 . ?
 O11 Cs1 N4 160.3(3) . 8 ?
 O11 Cs1 N4 20.3(2) 8 8 ?
 O11 Cs1 N4 20.3(2) . . ?
 O13 Cs1 O5 89.2(2) . . ?
 O13 Cs1 O5 89.2(2) . 8 ?
 O13 Cs1 O9 70.00(18) . 8 ?
 O13 Cs1 O9 70.00(18) . . ?
 O13 Cs1 O11 109.17(19) . . ?
 O13 Cs1 O11 109.17(19) . 8 ?
 O13 Cs1 N4 89.7(2) . 8 ?
 O13 Cs1 N4 89.7(2) . . ?
 N4 Cs1 N4 179.4(4) 8 . ?
 N1 O1 Eu1 98.3(7) . . ?
 N1 O3 Eu1 94.5(6) . . ?
 N2 O4 Eu1 97.8(7) . . ?
 N2 O5 Cs1 159.1(7) . . ?
 N2 O6 Eu1 95.0(6) . . ?
 N3 O7 Eu1 97.7(7) . . ?
 N3 O8 Cs1 180.0(9) . 1_655 ?
 N4 O9 Cs1 94.5(7) . . ?
 N4 O11 Cs1 95.0(7) . . ?
 N5 O12 Eu1 96.3(8) . 1_545 ?
 N5 O13 Cs1 180.0(8) . . ?
 O1 N1 Eu1 57.5(5) . . ?
 O1 N1 O3 118.0(9) . . ?
 O2 N1 Eu1 175.3(8) . . ?
 O2 N1 O1 120.9(11) . . ?
 O2 N1 O3 121.0(11) . . ?
 O3 N1 Eu1 60.8(5) . . ?
 O4 N2 Eu1 58.7(6) . . ?
 O4 N2 O5 125.2(10) . . ?
 O4 N2 O6 118.1(10) . . ?
 O5 N2 Eu1 175.5(8) . . ?
 O5 N2 O6 116.6(9) . . ?
 O6 N2 Eu1 59.4(5) . . ?
 O7 N3 Eu1 57.6(7) . . ?
 O7 N3 Eu1 57.6(7) 8_665 . ?
 O7 N3 O7 115.1(13) . 8_665 ?
 O8 N3 Eu1 180.0(9) . . ?
 O8 N3 O7 122.4(7) . . ?
 O8 N3 O7 122.4(7) . 8_665 ?
 O9 N4 Cs1 65.1(6) . . ?
 O9 N4 O10 119.1(12) . . ?
 O10 N4 Cs1 147.0(8) . . ?
 O11 N4 Cs1 64.6(6) . . ?
 O11 N4 O9 121.4(11) . . ?
 O11 N4 O10 119.4(12) . . ?
 O12 N5 Eu1 58.6(7) 8 1_545 ?
 O12 N5 Eu1 58.6(7) . 1_545 ?
 O12 N5 O12 117.2(14) 8 . ?
 O13 N5 Eu1 180.0(10) . 1_545 ?
 O13 N5 O12 121.4(7) . . ?
 O13 N5 O12 121.4(7) . 8 ?
 C6 O14 H14 103.2 . . ?
 C1 N6 H6 109.2 . . ?
 C5 N6 H6 109.2 . . ?
 C5 N6 C1 108.8(12) . . ?
 C5 N6 C7 110.0(13) . . ?
 C7 N6 H6 109.2 . . ?
 C7 N6 C1 110.3(11) . . ?
 N6 C1 H1A 109.9 . . ?
 N6 C1 H1B 109.9 . . ?
 N6 C1 C2 108.9(13) . . ?
 H1A C1 H1B 108.3 . . ?
 C2 C1 H1A 109.9 . . ?
 C2 C1 H1B 109.9 . . ?
 C1 C2 H2A 110.0 . . ?
 C1 C2 H2B 110.0 . . ?
 C1 C2 C3 108.6(14) . . ?
 H2A C2 H2B 108.4 . . ?
 C3 C2 H2A 110.0 . . ?
 C3 C2 H2B 110.0 . . ?
 C2 C3 H3 110.2 . . ?
 C2 C3 C6 110.9(14) . . ?
 C4 C3 C2 108.1(14) . . ?
 C4 C3 H3 110.2 . . ?
 C4 C3 C6 107.0(14) . . ?
 C6 C3 H3 110.2 . . ?
 C3 C4 H4A 109.7 . . ?
 C3 C4 H4B 109.7 . . ?
 H4A C4 H4B 108.2 . . ?
 C5 C4 C3 109.7(13) . . ?
 C5 C4 H4A 109.7 . . ?
 C5 C4 H4B 109.7 . . ?
 N6 C5 H5A 109.4 . . ?
 N6 C5 H5B 109.4 . . ?
 C4 C5 N6 111.1(12) . . ?
 C4 C5 H5A 109.4 . . ?
 C4 C5 H5B 109.4 . . ?
 H5A C5 H5B 108.0 . . ?
 O14 C6 C3 109.0(15) . . ?
 O14 C6 H6A 109.0 . . ?
 O14 C6 C7 112.0(14) . . ?
 C3 C6 H6A 109.0 . . ?
 C7 C6 C3 108.9(13) . . ?
 C7 C6 H6A 109.0 . . ?
 N6 C7 H7A 109.6 . . ?
 N6 C7 H7B 109.6 . . ?
 C6 C7 N6 110.1(12) . . ?
 C6 C7 H7A 109.6 . . ?
 C6 C7 H7B 109.6 . . ?
 H7A C7 H7B 108.2 . . ?
 C13 O15 H15 109.5 . . ?
 C8 N7 H7 108.7 . . ?
 C12 N7 H7 108.7 . . ?
 C12 N7 C8 109.0(12) . . ?
 C14 N7 H7 108.7 . . ?
 C14 N7 C8 111.6(10) . . ?
 C14 N7 C12 110.2(12) . . ?
 N7 C8 H8A 110.0 . . ?
 N7 C8 H8B 110.0 . . ?
 H8A C8 H8B 108.4 . . ?
 C9 C8 N7 108.4(13) . . ?
 C9 C8 H8A 110.0 . . ?
 C9 C8 H8B 110.0 . . ?
 C8 C9 H9A 109.9 . . ?
 C8 C9 H9B 109.9 . . ?
 C8 C9 C10 109.0(13) . . ?
 H9A C9 H9B 108.3 . . ?
 C10 C9 H9A 109.9 . . ?
 C10 C9 H9B 109.9 . . ?
 C9 C10 H10 110.9 . . ?
 C11 C10 C9 107.9(14) . . ?
 C11 C10 H10 110.9 . . ?
 C13 C10 C9 109.2(13) . . ?
 C13 C10 H10 110.9 . . ?
 C13 C10 C11 107.0(14) . . ?
 C10 C11 H11A 109.4 . . ?
 C10 C11 H11B 109.4 . . ?
 H11A C11 H11B 108.0 . . ?
 C12 C11 C10 111.1(13) . . ?
 C12 C11 H11A 109.4 . . ?
 C12 C11 H11B 109.4 . . ?
 N7 C12 H12A 109.4 . . ?
 N7 C12 H12B 109.4 . . ?
 C11 C12 N7 111.1(13) . . ?
 C11 C12 H12A 109.4 . . ?
 C11 C12 H12B 109.4 . . ?
 H12A C12 H12B 108.0 . . ?
 O15 C13 C10 112.6(15) . . ?
 O15 C13 H13 107.7 . . ?
 O15 C13 C14 111.2(15) . . ?
 C10 C13 H13 107.7 . . ?
 C10 C13 C14 109.8(14) . . ?
 C14 C13 H13 107.7 . . ?
 N7 C14 C13 109.3(13) . . ?
 N7 C14 H14A 109.8 . . ?
 N7 C14 H14B 109.8 . . ?
 C13 C14 H14A 109.8 . . ?
 C13 C14 H14B 109.8 . . ?
 H14A C14 H14B 108.3 . . ?

loop_
  _geom_torsion_atom_site_label_1
  _geom_torsion_atom_site_label_2
  _geom_torsion_atom_site_label_3
  _geom_torsion_atom_site_label_4
  _geom_torsion
  _geom_torsion_site_symmetry_1
  _geom_torsion_site_symmetry_2
  _geom_torsion_site_symmetry_3
  _geom_torsion_site_symmetry_4
  _geom_torsion_publ_flag
 Eu1 O1 N1 O2 174.8(9) . . . . ?
 Eu1 O1 N1 O3 -5.5(11) . . . . ?
 Eu1 O3 N1 O1 5.3(10) . . . . ?
 Eu1 O3 N1 O2 -175.0(9) . . . . ?
 Eu1 O4 N2 O5 177.2(13) . . . . ?
 Eu1 O4 N2 O6 1.9(13) . . . . ?
 Eu1 O6 N2 O4 -1.8(13) . . . . ?
 Eu1 O6 N2 O5 -177.5(11) . . . . ?
 Eu1 O7 N3 O7 0.008(3) . . . 8_665 ?
 Eu1 O7 N3 O8 180.000(0) . . . . ?
 Eu1 O12 N5 O12 -0.007(2) 1_545 . . 8 ?
 Eu1 O12 N5 O13 180.000(0) 1_545 . . . ?
 Cs1 O5 N2 O4 11(4) . . . . ?
 Cs1 O5 N2 O6 -173.9(18) . . . . ?
 Cs1 O9 N4 O10 143.1(9) . . . . ?
 Cs1 O9 N4 O11 -33.2(12) . . . . ?
 Cs1 O11 N4 O9 33.3(12) . . . . ?
 Cs1 O11 N4 O10 -142.9(10) . . . . ?
 O14 C6 C7 N6 115.6(15) . . . . ?
 N6 C1 C2 C3 -7.7(18) . . . . ?
 C1 N6 C5 C4 66.8(16) . . . . ?
 C1 N6 C7 C6 -57.6(17) . . . . ?
 C1 C2 C3 C4 62.9(17) . . . . ?
 C1 C2 C3 C6 -54.1(18) . . . . ?
 C2 C3 C4 C5 -54.3(18) . . . . ?
 C2 C3 C6 O14 -60.5(19) . . . . ?
 C2 C3 C6 C7 62.0(19) . . . . ?
 C3 C4 C5 N6 -9.2(19) . . . . ?
 C3 C6 C7 N6 -5.1(19) . . . . ?
 C4 C3 C6 O14 -178.2(14) . . . . ?
 C4 C3 C6 C7 -55.7(18) . . . . ?
 C5 N6 C1 C2 -55.7(17) . . . . ?
 C5 N6 C7 C6 62.4(17) . . . . ?
 C6 C3 C4 C5 65.2(17) . . . . ?
 C7 N6 C1 C2 65.0(16) . . . . ?
 C7 N6 C5 C4 -54.0(17) . . . . ?
 O15 C13 C14 N7 127.0(13) . . . . ?
 N7 C8 C9 C10 3.1(18) . . . . ?
 C8 N7 C12 C11 61.8(18) . . . . ?
 C8 N7 C14 C13 -62.2(16) . . . . ?
 C8 C9 C10 C11 55.0(18) . . . . ?
 C8 C9 C10 C13 -60.9(17) . . . . ?
 C9 C10 C11 C12 -59.3(19) . . . . ?
 C9 C10 C13 O15 -66.0(18) . . . . ?
 C9 C10 C13 C14 58.5(16) . . . . ?
 C10 C11 C12 N7 1(2) . . . . ?
 C10 C13 C14 N7 1.7(17) . . . . ?
 C11 C10 C13 O15 177.5(14) . . . . ?
 C11 C10 C13 C14 -58.0(17) . . . . ?
 C12 N7 C8 C9 -63.1(16) . . . . ?
 C12 N7 C14 C13 59.1(15) . . . . ?
 C13 C10 C11 C12 58(2) . . . . ?
 C14 N7 C8 C9 58.8(17) . . . . ?
 C14 N7 C12 C11 -61.0(18) . . . . ?

_shelx_res_file
;
TITL wqw190813_4_rt_a.res in P4(3)22
    zj210825_1h_rt.res
    created by SHELXL-2018/3 at 22:20:26 on 13-Dec-2021
REM Old TITL wqw190813_4_rt_a.res in P4(3)22
REM SHELXT solution in P4(3)22
REM R1 0.743, Rweak 0.230, Alpha 0.044, Orientation as input
REM Flack x = 0.459 ( 0.006 ) from Parsons' quotients
REM Formula found by SHELXT: C28 H56 Cs N12 O28 Eu
CELL 0.71073 10.115695 10.115695 46.209732 90 90 90
ZERR 4 0.00029 0.00029 0.002013 0 0 0
LATT -1
SYMM -X,-Y,0.5+Z
SYMM -Y,+X,0.75+Z
SYMM +Y,-X,0.25+Z
SYMM -X,+Y,-Z
SYMM +X,-Y,0.5-Z
SYMM +Y,+X,0.25-Z
SYMM -Y,-X,0.75-Z
SFAC C H Cs Eu N O
UNIT 112 224 4 4 48 112
DELU 0.002 0.002 O15
SIMU 2 4 2 O9 O10 O11
SIMU 0.002 0.004 2 O8 O11
SIMU 0.002 0.004 2 O10
SIMU 0.002 0.004 2 O11
SIMU 0.002 0.004 2 O1 > O13
SIMU 0.002 0.004 2 O8 N1 > N5 N6 N7
SIMU 0.002 0.004 2 O11 O15
SIMU 0.002 0.004 2 O1 > O8 O12 O13
SIMU 0.002 0.004 2 N1 N2 N3 N5
SIMU 0.002 0.004 2 O1 > O8 O12 O13 N1 N3 N5
SIMU 0.002 0.004 2 O1 > N3 N5
SIMU 0.002 0.004 2 O1 > O13 O14 O15
ISOR 0.001 0.002 O8
ISOR 0.001 0.002 N3
ISOR 0.001 0.002 O2 O5 O13
DELU 0.001 0.001 Eu1 O7
ISOR 0.001 0.002 C11
ISOR 0.001 0.002 C12
SIMU 0.002 0.004 2 C12 C11 C10 C13 C14 C9 C8
ISOR 0.001 0.002 C4
SIMU 0.002 0.004 2 C1 C2 C7 C6 C3 C4 C5
SIMU 0.001 0.002 2 O15 O10
SIMU 0.002 0.004 2 O14 O15 O6 O9 O10 O11

L.S. 20 0 0
PLAN  5
SIZE 0.1 0.2 0.2
CONF
BOND $H
list 4
MORE -1
fmap 2 53
acta
OMIT -3 52
OMIT 0 0 4
REM <olex2.extras>
REM <HklSrc "%.\\ZJ210825_1H_RT.hkl">
REM </olex2.extras>

WGHT    0.072200   17.921400
FVAR       0.12144
EU1   4    0.269768    0.730232    0.375000    10.50000    0.02220    0.02220 =
         0.02980   -0.00008   -0.00008    0.00104
CS1   3   -0.230240    0.230240    0.375000    10.50000    0.03203    0.03203 =
         0.06658    0.01060    0.01060    0.00615
O1    6    0.175610    0.787154    0.424835    11.00000    0.06021    0.05874 =
         0.04386    0.00374    0.00149    0.00112
O2    6    0.243091    0.716924    0.466341    11.00000    0.07222    0.07197 =
         0.05806    0.00273    0.00116   -0.00028
O3    6    0.326059    0.637637    0.426664    11.00000    0.06018    0.05960 =
         0.04709    0.00727   -0.00227   -0.00004
O4    6    0.099654    0.557630    0.391429    11.00000    0.05099    0.05280 =
         0.06018   -0.00062    0.00136   -0.00178
O5    6   -0.018996    0.435698    0.363134    11.00000    0.05863    0.05885 =
         0.06151   -0.00074   -0.00077   -0.00336
O6    6    0.117779    0.576933    0.345589    11.00000    0.05098    0.05283 =
         0.05708   -0.00389   -0.00205   -0.00548
O7    6    0.357371    0.494395    0.372602    11.00000    0.04780    0.03490 =
         0.06287   -0.00387    0.00042    0.01329
O8    6    0.563277    0.436723    0.375000    10.50000    0.05774    0.05774 =
         0.06038   -0.00074   -0.00074    0.00199
O9    6   -0.100106    0.206044    0.311443    11.00000    0.08037    0.04722 =
         0.07317    0.00051    0.00615    0.01341
O10   6   -0.074719    0.383604    0.286429    11.00000    0.06728    0.07472 =
         0.06311    0.00938    0.00856    0.00453
O11   6   -0.252798    0.355443    0.311154    11.00000    0.04485    0.07846 =
         0.09347    0.01684    0.01248    0.00656
O12   6    0.033322   -0.183363    0.372340    11.00000    0.05007    0.04980 =
         0.06204    0.00123   -0.00109    0.00515
O13   6   -0.023016    0.023016    0.375000    10.50000    0.05827    0.05827 =
         0.06131   -0.00009   -0.00009    0.00240
N1    5    0.248015    0.714347    0.439680    11.00000    0.06023    0.05937 =
         0.04317    0.00551   -0.00003    0.00017
N2    5    0.062630    0.523791    0.367901    11.00000    0.05063    0.05251 =
         0.05804   -0.00185   -0.00181   -0.00558
N3    5    0.478828    0.521172    0.375000    10.50000    0.05072    0.05072 =
         0.05595   -0.00072   -0.00072    0.00298
N4    5   -0.144427    0.313366    0.302802    11.00000    0.05794    0.04614 =
         0.05164   -0.00416   -0.00203    0.00116
N5    5    0.062227   -0.062227    0.375000    10.50000    0.05149    0.05149 =
         0.06143   -0.00004   -0.00004    0.00431
O14   6    0.673528    0.141204    0.248557    11.00000    0.12467    0.16918 =
         0.08485    0.05397    0.03961    0.00351
AFIX   3
H14   2    0.621508    0.190434    0.258137    11.00000   -1.20000
AFIX   0
N6    5    0.806823    0.355813    0.199930    11.00000    0.07070    0.04189 =
         0.06547   -0.00267    0.02333   -0.00398
AFIX  13
H6    2    0.825756    0.450803    0.199485    11.00000   -1.20000
AFIX   0
C1    1    0.923322    0.284083    0.212198    11.00000    0.06762    0.07960 =
         0.08164    0.00152    0.00358   -0.00407
AFIX  23
H1A   2    0.936500    0.309648    0.232222    11.00000   -1.20000
H1B   2    1.002400    0.306698    0.201406    11.00000   -1.20000
AFIX   0
C2    1    0.898369    0.137474    0.210313    11.00000    0.06893    0.07760 =
         0.08127    0.00254    0.00557   -0.00215
AFIX  23
H2A   2    0.912233    0.096793    0.229078    11.00000   -1.20000
H2B   2    0.959082    0.097526    0.196619    11.00000   -1.20000
AFIX   0
C3    1    0.756943    0.115647    0.200508    11.00000    0.07109    0.07641 =
         0.07986    0.00109    0.00694   -0.00148
AFIX  13
H3    2    0.736355    0.020988    0.200262    11.00000   -1.20000
AFIX   0
C4    1    0.742092    0.173540    0.170455    11.00000    0.07648    0.07788 =
         0.07788    0.00009    0.00131   -0.00085
AFIX  23
H4A   2    0.795338    0.123554    0.156852    11.00000   -1.20000
H4B   2    0.650479    0.167926    0.164379    11.00000   -1.20000
AFIX   0
C5    1    0.783755    0.309167    0.170564    11.00000    0.07776    0.07853 =
         0.07661    0.00252    0.00017   -0.00018
AFIX  23
H5A   2    0.716369    0.363359    0.161493    11.00000   -1.20000
H5B   2    0.864425    0.317914    0.159379    11.00000   -1.20000
AFIX   0
C6    1    0.660319    0.188943    0.220043    11.00000    0.06717    0.07627 =
         0.07881    0.00179    0.01225   -0.00089
AFIX  13
H6A   2    0.570024    0.171969    0.213316    11.00000   -1.20000
AFIX   0
C7    1    0.687207    0.331800    0.218118    11.00000    0.06600    0.07671 =
         0.07937    0.00057    0.01571    0.00070
AFIX  23
H7A   2    0.701332    0.367417    0.237361    11.00000   -1.20000
H7B   2    0.611655    0.376512    0.209674    11.00000   -1.20000
AFIX   0

O15   6    0.451806    0.376890    0.263065    11.00000    0.18177    0.12183 =
         0.14677   -0.06602    0.13209   -0.09491
AFIX 147
H15   2    0.398027    0.359670    0.250334    11.00000   -1.50000
AFIX   0
N7    5    0.184784    0.250868    0.301150    11.00000    0.04545    0.06810 =
         0.06215    0.00624    0.01710   -0.00100
AFIX  13
H7    2    0.088799    0.263995    0.301085    11.00000   -1.20000
AFIX   0
C8    1    0.216794    0.130627    0.283089    11.00000    0.06903    0.06316 =
         0.07167   -0.00986    0.00178   -0.00303
AFIX  23
H8A   2    0.174982    0.052952    0.291318    11.00000   -1.20000
H8B   2    0.183932    0.142411    0.263538    11.00000   -1.20000
AFIX   0
C9    1    0.364031    0.113056    0.282650    11.00000    0.06918    0.06366 =
         0.07205   -0.00971    0.00299   -0.00115
AFIX  23
H9A   2    0.396702    0.121755    0.263007    11.00000   -1.20000
H9B   2    0.386884    0.025605    0.289659    11.00000   -1.20000
AFIX   0
C10   1    0.427648    0.218824    0.302058    11.00000    0.07040    0.06643 =
         0.07415   -0.00589    0.00196   -0.00104
AFIX  13
H10   2    0.523635    0.206647    0.303124    11.00000   -1.20000
AFIX   0
C11   1    0.364645    0.208224    0.332222    11.00000    0.07529    0.07356 =
         0.07495   -0.00103   -0.00072    0.00009
AFIX  23
H11A  2    0.382910    0.121598    0.340286    11.00000   -1.20000
H11B  2    0.403543    0.273940    0.344917    11.00000   -1.20000
AFIX   0
C12   1    0.227733    0.227642    0.330843    11.00000    0.07724    0.07667 =
         0.07614   -0.00013    0.00080   -0.00043
AFIX  23
H12A  2    0.203675    0.302871    0.342746    11.00000   -1.20000
H12B  2    0.182941    0.150336    0.338466    11.00000   -1.20000
AFIX   0
C13   1    0.394270    0.352210    0.290602    11.00000    0.06870    0.06265 =
         0.07189   -0.00403    0.00702   -0.00219
AFIX  13
H13   2    0.429629    0.417803    0.304154    11.00000   -1.20000
AFIX   0
C14   1    0.247440    0.368952    0.289695    11.00000    0.06806    0.06101 =
         0.07049   -0.00033    0.00852   -0.00060
AFIX  23
H14A  2    0.221917    0.445187    0.301136    11.00000   -1.20000
H14B  2    0.218917    0.383568    0.269911    11.00000   -1.20000
AFIX   0
HKLF 4


REM  wqw190813_4_rt_a.res in P4(3)22
REM wR2 = 0.1463, GooF = S = 1.056, Restrained GooF = 1.088 for all data
REM R1 = 0.0533 for 3849 Fo > 4sig(Fo) and 0.0652 for all 4661 data
REM 320 parameters refined using 181 restraints

END

WGHT      0.0723     17.8890

REM Highest difference peak  0.948,  deepest hole -1.269,  1-sigma level  0.136
Q1    1   0.5704  0.4467  0.3573  11.00000  0.05    0.95
Q2    1   0.4714  0.5328  0.3596  11.00000  0.05    0.87
Q3    1   0.4264  0.2199  0.3202  11.00000  0.05    0.86
Q4    1  -0.0242  0.0065  0.3934  11.00000  0.05    0.83
Q5    1   0.4269  0.2290  0.3270  11.00000  0.05    0.81
;
_shelx_res_checksum                34334
_shelx_hkl_file
;
   0   0  -4   -0.05    0.13
   0   0  -5    0.31    0.22
   0   0   5    0.55    0.27
   0   0   6    0.44    0.28
   0   0  -6    0.67    0.32
   0   0  -7    0.35    0.35
   0   0  -8  764.79   30.17
   0   0  -9    0.11    0.51
   0   0 -10   -0.13    0.66
   0   0 -11   73.90    4.43
   0   0 -12 9999.00  383.47
   0   0 -13    3.42    1.24
   0   0 -14    0.53    1.00
   0   0 -15   49.11    3.71
   0   0 -16 3121.09  121.12
   0   0 -17    6.43    1.77
   0   0 -18    2.05    1.25
   0   0 -19   67.61    4.84
   0   0 -20 2575.17  100.76
   0   0 -21    7.23    1.98
   0   0 -22    2.81    1.67
   0   0 -23  101.34    6.41
   0   0 -24 3381.04  132.07
   0   0 -25   12.87    2.72
   0   0 -26    0.67    1.49
   0   0 -27   23.02    3.14
   0   0 -28  687.96   29.56
   0   0 -29    3.78    1.98
   0   0 -30    2.75    2.08
   0   0 -31   35.39    4.05
   0   0 -32  967.09   40.78
   0   0 -33    6.99    2.47
   0   0 -34    4.06    2.37
   0   0 -35   18.66    3.42
   0   0 -36  398.40   19.32
   0   0 -37   10.91    3.04
   0   0 -38    4.10    2.72
   0   0 -39   16.85    3.73
   0   0 -40  355.14   18.10
   0   0 -41    7.78    3.17
   0   0 -42    9.70    3.49
   0   0 -43   33.35    4.86
   0   0 -44  524.39   25.11
   0   0 -45   12.28    4.03
   0   0 -46    3.77    2.80
   0   0 -47    5.15    3.11
   0   0 -48  125.28    9.40
   0   0 -49    8.76    3.67
   0   0 -50    5.50    3.07
   0   0 -51    6.32    3.77
   0   0 -52   62.93    7.01
   0   0 -53    0.73    3.35
   0   0 -54   -0.74    3.23
   0   0 -55    5.26    3.29
   0   0 -56   92.29    8.59
   0   0 -57    0.77    3.73
   0   0 -58    2.35    4.05
   0   0 -59    0.79    3.48
   0   1  -2    2.17    0.31
   0  -1   2    1.73    0.30
  -1   0   3  203.53    8.26
   0   1  -3  197.78    8.28
   0  -1   3  206.63    8.28
   0   1  -4    4.64    0.58
  -1   0  -4    4.11    0.48
   0  -1   4    4.81    0.58
   0   1  -5  282.92   12.00
  -1   0  -5  288.17   11.76
   0  -1   5  315.19   12.03
   0  -1   6  129.42    5.60
   0   1  -6  120.57    5.59
   0  -1  -6  128.10    5.25
   0  -1  -6  124.25    5.23
  -1   0  -6  120.81    5.25
  -1   0  -7   89.31    3.87
   0   1  -7   82.26    4.22
   0  -1  -7   84.67    3.91
   0  -1  -7   92.46    3.88
   0  -1   7   87.95    4.26
   0  -1  -8   38.90    1.94
   0   1  -8   36.57    2.39
  -1   0  -8   37.65    1.93
  -1   0   8   39.62    2.43
   0  -1  -8   36.25    2.11
   0  -1   8   44.28    2.50
   0  -1  -9   42.58    2.48
  -1   0  -9   44.16    2.17
   0  -1  -9   44.92    2.18
  -1   0   9   48.06    2.83
   0   1  -9   41.58    2.74
   0   1 -10   27.77    2.21
  -1   0 -10   31.01    1.67
   0  -1 -10   30.69    1.65
   0  -1 -10   32.97    2.08
   0   1 -11   24.57    2.21
   0  -1  11   23.96    1.42
   0  -1 -11   28.41    1.48
  -1   0  11   23.33    1.42
  -1   0 -11   27.13    1.50
  -1   0 -12   10.24    0.82
   0  -1  12    9.00    0.74
   0  -1 -12   11.16    0.84
   0   1 -12    9.30    1.57
   0  -1 -12   11.53    1.32
   1   0 -12   12.60    1.68
  -1   0  12    9.62    0.79
   0  -1  13    3.06    0.48
   1   0 -13    4.96    1.34
  -1   0  13    3.06    0.50
   0  -1 -13    3.80    1.07
   0   1 -13    2.40    1.12
   0  -1 -13    3.24    0.48
  -1   0 -13    3.77    0.55
   1   0 -14  137.70    7.08
  -1   0  14  132.66    5.90
   0  -1 -14  159.42    5.99
  -1   0 -14  148.29    5.99
   0   1 -14  141.77    7.17
   0  -1  14  136.19    5.91
   0  -1 -14  145.35    6.82
  -1   0 -15   28.43    1.47
   0  -1 -15   28.75    2.22
   0   1 -15   23.39    2.35
  -1   0  15   24.61    1.42
   1   0 -15   23.58    2.44
   0  -1 -15   28.33    1.47
   0  -1  15   24.60    1.41
  -1   0 -16    3.59    0.50
  -1   0  16    2.99    0.47
   0  -1 -16    3.17    0.47
   0  -1 -16    3.05    1.12
   0  -1  16    3.81    0.51
   0   1 -16    3.58    1.30
   1   0 -16    3.59    1.33
   1   0 -17   11.16    1.82
   0   1 -17   13.27    1.95
  -1   0 -17   12.08    0.85
   0  -1 -17   12.36    0.85
   0  -1  17   10.62    0.82
   0  -1 -17   10.95    1.64
  -1   0  17   11.40    0.83
  -1   0  18   54.71    2.47
  -1   0 -18   52.80    2.48
   0   1 -18   50.80    3.86
   0  -1  18   54.72    2.46
   1   0 -18   46.09    3.76
   0  -1 -18   57.21    2.51
   0  -1 -18   53.57    3.63
   0   1 -19  120.24    7.37
   0  -1 -19  141.17    7.23
   0  -1  19  145.15    5.79
   1   0 -19  126.39    7.40
  -1   0 -19  141.33    5.82
  -1   0  19  143.32    5.80
   0  -1 -19  143.45    5.83
   0  -1 -20    5.80    1.62
   0  -1 -20    2.42    0.41
   0   1 -20    6.93    1.84
   1   0 -20    3.32    1.70
   0   1 -21  271.81   12.99
  -1   0 -21  278.55   12.89
   0  -1 -21  275.30   12.67
   1   0 -21  277.58   13.10
   1   0 -22    3.35    1.90
   0  -1 -22    2.06    1.35
   0   1 -22   -0.30    1.42
  -1   0 -22   -0.28    1.29
  -1   0 -23  186.65    9.41
   1   0 -23  174.31    9.46
   0  -1 -23  181.38    9.19
   0   1 -23  182.07    9.59
   0   1 -24   -0.66    1.48
   1   0 -24   -0.33    1.62
   0  -1 -24    0.57    1.47
  -1   0 -24    0.31    1.47
   1   0 -25    4.15    1.92
   0   1 -25    3.80    2.02
   0  -1 -25    4.48    1.66
  -1   0 -25    1.28    1.54
  -1   0  26    1.55    1.41
   0   1 -26    2.15    1.95
   1   0 -26    3.60    1.71
  -1   0 -26    3.33    1.70
   0  -1 -26    0.94    1.48
  -1   0 -27    1.73    1.60
   0  -1 -27    0.33    1.55
   0   1 -27   -1.12    1.54
   1   0 -27   -0.37    1.78
  -1   0  27   -0.32    1.38
  -1   0 -28   -1.08    1.71
   0   1 -28   -0.39    1.70
   0  -1 -28    0.34    1.69
   1   0 -28   -0.39    1.78
   0  -1 -29    2.84    1.81
   1   0 -29    5.63    2.19
   0   1 -29    1.21    1.92
  -1   0 -29    3.36    1.98
   1   0 -30   12.49    2.78
   0  -1 -30    7.75    2.25
   0   1 -30    7.09    2.51
  -1   0 -30   10.06    2.42
   0  -1 -31    9.99    2.34
   1   0 -31   12.49    2.71
   0   1 -31    6.90    2.60
  -1   0 -31    8.77    2.38
  -1   0 -32    2.05    2.12
   0  -1 -32    0.40    1.95
   1   0 -32   -0.44    2.47
   0   1 -32    0.89    2.06
  -1   0 -33   51.71    4.81
   1   0 -33   56.06    5.21
   0  -1 -33   45.40    4.58
   0   1 -33   47.14    4.91
   0  -1 -34    4.70    2.74
   0   1 -34    2.86    2.46
   1   0 -34    7.10    2.69
  -1   0 -34    0.88    2.08
   0  -1 -35   46.89    4.81
  -1   0 -35   48.28    4.80
   1   0 -35   52.69    5.22
   0   1 -35   48.65    5.13
   0  -1 -36    5.03    2.65
  -1   0 -36    7.46    2.84
   0   1 -36    3.54    2.52
   1   0 -36    3.52    2.67
   0   1 -37   55.88    5.62
   1   0 -37   64.02    5.95
   0  -1 -37   68.36    5.81
  -1   0 -37   61.50    5.52
   1   0 -38   19.07    3.82
   0   1 -38   24.73    4.15
  -1   0 -38   23.20    3.84
   0  -1 -38   16.06    3.50
   0   1 -39   22.10    3.77
  -1   0 -39   20.31    3.80
   1   0 -39   20.63    3.97
   0  -1 -39   21.04    3.90
   1   0 -40    2.23    3.12
   0  -1 -40    3.61    2.66
  -1   0 -40    1.56    2.59
   0   1 -40    1.70    2.53
   0   1 -41   30.33    4.49
   1   0 -41   23.40    4.35
   0  -1 -41   30.18    4.51
  -1   0 -41   37.52    4.69
   0  -1 -42    9.24    3.12
  -1   0 -42    2.21    2.47
   1   0 -42    5.85    3.28
   0   1 -42    2.39    2.53
   0   1 -43   41.00    5.17
  -1   0 -43   53.25    5.43
   1   0 -43   53.81    5.83
   0  -1 -43   46.26    5.25
   0   1 -44    0.63    2.70
   0  -1 -44    2.29    3.00
  -1   0 -44    5.24    3.34
   1   0 -44    9.79    3.16
   1   0 -45   26.25    4.51
  -1   0 -45   31.09    4.49
   0  -1 -45   22.90    4.11
   0   1 -45   17.32    4.07
   1   0 -46    6.38    3.51
   0  -1 -46    7.82    3.15
  -1   0 -46    1.22    2.44
   0   1 -46    6.56    3.12
   0   1 -47    7.38    3.16
   1   0 -47    8.46    3.43
   0  -1 -47   12.34    3.48
  -1   0 -47   12.55    3.50
   0  -1 -48    3.79    2.76
   0   1 -48    5.50    3.46
  -1   0 -48    0.64    2.72
   0  -1 -49   10.32    3.48
  -1   0 -49   10.53    3.42
   0   1 -49    7.72    3.74
  -1   0 -50   -2.02    2.89
   0  -1 -50    1.98    3.08
   0   1 -50    5.73    3.35
  -1   0 -51    9.63    3.56
   0   1 -51    9.52    3.98
   0  -1 -51    2.68    2.84
   0   1 -52    2.98    3.65
  -1   0 -52    2.81    3.44
   0  -1 -52    4.77    3.43
   0   1 -53    9.10    3.78
  -1   0 -53    6.44    3.52
   0  -1 -53   10.41    3.73
  -1   0 -54    4.37    3.52
   0   1 -54    6.16    3.66
   0  -1 -54    6.36    3.79
   0  -1 -55    8.61    3.74
  -1   0 -55   15.58    4.33
   0   1 -55   20.33    4.78
   0  -1 -56    0.73    2.95
   0   1 -56    4.77    3.48
  -1   0 -56    3.78    3.91
   0  -1 -57   16.25    4.37
  -1   0 -57   20.79    4.64
   0   1 -57   15.31    4.62
   0   1 -58    0.82    3.51
  -1   0 -58    3.92    4.00
  -1   0 -59   12.76    4.80
   0   1 -59   19.03    4.83
  -1   0 -60    4.05    3.96
  -1   1   0    4.93    0.62
   1  -1   0    6.21    0.66
   1  -1   1   34.41    1.90
  -1   1  -1   33.33    1.91
   1  -1  -1   33.37    1.90
  -1   1   1   34.02    1.91
  -1   1  -2 1978.71   75.54
   1  -1   2 1934.68   75.52
   1  -1  -2 2028.80   75.53
  -1   1   2 1887.36   75.55
   1  -1   3   44.20    2.35
  -1   1   3   43.80    2.34
   1  -1  -3   47.26    2.38
  -1   1  -3   44.50    2.35
   1  -1  -4    0.38    0.32
  -1   1  -4    0.62    0.32
   1  -1  -5   18.04    1.26
  -1   1  -5   18.49    1.26
   1  -1  -6 4440.89  170.48
  -1   1  -6 4443.72  170.47
  -1   1  -7  117.53    5.29
  -1  -1   7  128.94    5.81
   1  -1  -7  120.83    5.32
   1  -1  -8   34.99    1.95
  -1   1  -8   30.67    1.87
  -1  -1   9  103.72    4.94
   1  -1  -9   96.48    4.25
  -1   1 -10 1125.01   46.57
   1   1 -10 1142.60   47.42
   1  -1 -10 1248.70   46.61
   1  -1  11   24.25    1.51
  -1  -1  11   26.46    2.31
  -1   1 -11   21.43    1.48
  -1   1  11   24.12    1.49
   1   1 -11   22.73    2.16
   1  -1 -11   21.03    1.46
  -1  -1  12   17.15    1.98
   1  -1 -12   19.54    1.35
  -1   1  12   18.90    1.32
  -1   1 -12   17.86    1.31
   1   1 -12   17.61    2.09
   1  -1  12   22.09    1.37
   1   1 -13   55.55    3.73
  -1   1 -13   53.27    2.73
  -1   1  13   54.04    2.73
   1  -1 -13   57.50    2.78
   1  -1  13   54.65    2.75
  -1  -1  13   55.50    3.61
   1   1 -14 3237.91  125.71
  -1   1 -14 3227.92  124.23
  -1   1  14 3140.11  124.21
  -1  -1  14 3325.69  125.50
   1  -1  14 3301.80  124.24
   1  -1 -14 3233.39  124.25
  -1   1 -15   89.74    4.33
  -1  -1  15   95.40    5.42
   1  -1 -15  109.36    5.39
   1   1 -15   97.45    5.59
  -1   1  15   98.81    4.36
   1  -1 -15   93.32    4.37
   1  -1  15  101.02    4.39
   1  -1  16  216.63    8.68
   1  -1 -16  211.13    9.71
  -1   1  16  216.20    9.59
  -1   1 -16  200.16    8.61
  -1  -1  16  214.78    9.90
   1  -1 -16  199.38    8.61
  -1   1  16  211.73    8.64
   1   1 -16  204.29   10.02
  -1  -1  17   56.62    3.86
  -1   1 -17   49.84    2.66
   1   1 -17   54.36    4.01
   1  -1 -17   54.80    3.65
   1  -1  17   54.77    2.69
   1  -1 -17   53.24    2.72
  -1   1  17   55.62    2.71
  -1   1  17   53.24    3.49
   1   1 -18 3065.88  124.83
  -1   1  18 3273.52  124.33
   1  -1  18 3441.36  123.09
   1  -1 -18 3159.71  124.46
  -1   1  18 3283.19  123.09
   1  -1 -18 3099.80  123.07
  -1  -1  18 3165.81  124.66
  -1   1 -18 3042.02  123.06
   1  -1  19   15.77    1.12
  -1  -1  19   14.56    2.17
   1   1 -19   18.65    2.50
   1  -1 -19   14.36    2.01
  -1   1 -19   14.07    1.07
  -1   1  19   12.61    1.06
  -1   1  19   14.24    1.87
   1   1 -20  166.52    8.73
   1  -1 -20  161.04    8.30
  -1   1 -20  149.87    6.73
   1  -1 -20  162.86    6.80
   1  -1  20  168.93    6.79
  -1   1 -20  164.17    8.46
  -1  -1  20  144.38    8.29
  -1   1  20  162.37    6.80
  -1   1  20  180.33    8.29
  -1   1 -21    9.83    2.10
  -1  -1  21    4.71    1.85
   1  -1 -21    8.81    1.99
  -1   1  21    8.31    0.84
   1  -1 -21    8.35    0.84
   1   1 -21   12.24    2.50
  -1   1 -21    8.78    0.83
   1  -1  21   10.23    0.87
  -1   1  21   10.28    1.82
   1  -1  22  750.02   26.98
  -1  -1 -22  671.93   28.76
  -1   1 -22  657.57   29.01
  -1   1  22  675.16   28.63
   1  -1 -22  652.45   28.81
   1  -1 -22  643.35   26.96
  -1   1  22  741.07   27.00
   1   1 -22  695.25   29.38
  -1   1 -22  656.71   26.93
  -1  -1 -23   48.07    3.81
   1   1 -23   47.45    4.24
  -1   1  23   48.89    3.72
  -1   1 -23   51.93    4.22
   1  -1 -23   45.33    3.90
  -1  -1 -24   35.36    3.36
  -1  -1  24   37.41    1.91
  -1   1 -24   35.83    3.63
  -1   1  24   37.45    3.28
   1  -1 -24   42.21    3.69
   1   1 -24   43.35    3.97
  -1  -1  25    0.55    0.35
  -1  -1 -25    0.37    0.37
  -1  -1 -25    2.07    1.64
   1  -1 -25    2.25    1.99
   1   1 -25    1.11    1.93
  -1   1 -25    2.05    1.96
  -1  -1  25    0.40    0.33
  -1   1  25    1.11    1.34
  -1  -1 -25    0.05    0.35
  -1  -1 -26  347.02   13.68
  -1  -1 -26  355.71   13.70
  -1  -1 -26  340.33   15.96
  -1   1  26  360.65   15.90
   1  -1 -26  327.85   16.02
   1   1 -26  322.65   16.45
  -1   1 -26  318.64   16.17
  -1   1 -27    5.18    1.94
   1  -1 -27    6.29    2.19
   1   1 -27    4.37    2.24
  -1  -1 -27    4.85    1.92
   1  -1 -28   55.93    4.69
   1   1 -28   58.10    5.04
  -1   1 -28   53.71    4.68
  -1  -1 -28   57.91    4.57
  -1   1 -29   42.12    4.47
  -1  -1 -29   41.36    4.20
   1   1 -29   34.93    4.60
  -1  -1 -30  935.47   38.61
   1   1 -30  947.59   39.24
   1  -1 -30  911.66   38.74
  -1   1 -30  892.33   38.82
   1  -1 -31   15.79    3.26
  -1   1 -31    8.86    2.60
   1   1 -31   13.66    3.44
  -1  -1 -31   11.24    2.65
   1   1 -32   16.47    3.28
   1  -1 -32   18.41    3.42
  -1  -1 -32   11.21    2.73
  -1   1 -32   12.16    2.92
   1   1 -33   29.08    4.41
  -1  -1 -33   34.00    4.16
  -1   1 -33   30.03    4.26
   1  -1 -33   31.12    4.52
  -1   1 -34  805.20   35.93
  -1  -1 -34  873.66   35.80
   1   1 -34  846.76   36.39
   1  -1 -34  815.67   35.82
   1  -1 -35   22.52    3.93
   1   1 -35   14.37    3.19
  -1  -1 -35   16.67    3.40
  -1   1 -35   16.65    3.19
   1   1 -36   30.14    4.43
  -1  -1 -36   37.09    4.28
   1  -1 -36   30.25    4.24
  -1   1 -36   36.33    4.41
  -1   1 -37   19.20    3.89
   1   1 -37   24.44    4.26
  -1  -1 -37   23.22    3.85
   1  -1 -37   28.72    4.45
  -1  -1 -38  380.06   19.23
  -1   1 -38  425.77   19.97
   1  -1 -38  419.01   19.73
   1   1 -38  381.39   19.88
   1  -1 -39   11.83    3.44
   1   1 -39    8.58    3.39
  -1   1 -39    4.27    2.77
  -1  -1 -39    8.21    3.11
  -1   1 -40   11.49    3.35
  -1  -1 -40    7.44    2.75
   1   1 -40   15.22    3.61
   1  -1 -40    8.44    3.05
   1  -1 -41   39.51    5.05
   1   1 -41   39.51    5.11
  -1  -1 -41   39.86    4.76
  -1   1 -41   32.04    4.75
   1   1 -42  221.05   13.56
   1  -1 -42  237.81   13.50
  -1   1 -42  247.88   13.69
  -1  -1 -42  231.18   13.19
   1   1 -43    4.39    3.36
   1  -1 -43    7.94    3.73
  -1  -1 -43    1.08    2.42
  -1   1 -43    2.96    3.22
  -1   1 -44    1.83    2.57
  -1  -1 -44    4.46    2.96
   1  -1 -44    4.64    2.72
   1   1 -44    3.20    3.14
  -1  -1 -45    8.00    3.11
   1   1 -45    3.27    3.47
  -1   1 -45    5.61    3.31
   1   1 -46  180.90   12.06
  -1  -1 -46  185.20   11.67
  -1   1 -46  207.89   12.49
  -1  -1 -47    6.02    3.20
  -1   1 -47    7.20    3.39
   1   1 -47    7.49    3.70
  -1  -1 -48    9.24    3.46
  -1   1 -48    4.69    3.24
   1   1 -48    4.86    3.35
   1   1 -49    6.36    3.75
  -1  -1 -49    7.57    3.31
  -1   1 -49    8.92    3.56
  -1  -1 -50   99.40    8.02
  -1   1 -50   77.74    7.50
  -1   1 -51   -0.72    3.19
  -1  -1 -51   -0.66    2.98
  -1  -1 -52   -0.67    2.89
  -1   1 -52    0.73    2.90
  -1   1 -53    3.72    3.21
  -1  -1 -53    6.17    3.77
  -1  -1 -54   78.88    7.45
  -1   1 -54   70.53    7.60
  -1   1 -55   -2.31    3.19
  -1  -1 -55    1.43    3.59
  -1  -1 -56    1.45    3.30
  -1   1 -56    1.57    3.56
  -1   1 -57    4.80    3.50
  -1  -1 -57    2.22    3.30
  -1   1 -58   64.35    7.54
  -1  -1 -58   73.07    7.70
  -1  -1 -59    3.06    4.34
  -1   1 -59    3.31    4.28
  -1  -1 -60    1.55    3.79
  -1  -1 -61    3.92    4.15
  -2   0   0 6076.51  233.24
  -2   0   1  445.43   17.33
  -2   0  -1  404.21   17.27
  -2   0   2   42.63    2.52
  -2   0  -2   41.91    2.49
   0  -2  -3  100.33    4.61
  -2   0   3   96.88    4.61
   0  -2   3   88.95    4.50
  -2   0  -3   94.62    4.58
  -2   0  -4  293.59   12.22
   0  -2   4  287.75   11.98
   0  -2  -4  298.37   12.20
  -2   0  -5  147.02    6.77
   0  -2  -5  155.79    6.79
  -2   0  -6    1.71    0.67
   0  -2  -6    1.86    0.66
  -2   0  -7    1.14    0.58
   0  -2  -7    0.99    0.55
   0  -2  -8   77.91    3.49
  -2   0  -8   77.01    3.95
   0  -2  -8   80.86    3.95
   0  -2  -9  222.97    9.07
   0  -2  -9  210.69    9.40
  -2   0  -9  229.96    9.51
   0  -2  10   15.25    1.36
   0  -2 -10   16.86    1.29
  -2   0 -10   14.22    1.39
   0  -2 -10   16.28    1.38
   0  -2 -11  152.42    6.72
   0  -2 -11  143.86    6.54
   0  -2  11  153.76    6.70
  -2   0 -11  157.67    6.77
  -2   0  11  145.44    6.68
  -2   0 -12  731.82   29.27
   0  -2 -12  737.11   29.29
   0  -2  12  745.10   29.22
   0  -2 -12  744.29   29.22
  -2   0  12  736.96   29.27
   0  -2  13   86.05    4.25
  -2   0  13   89.97    4.32
  -2   0 -13   93.13    4.36
   0  -2 -13   85.01    4.35
   0  -2 -13   87.26    4.30
   0  -2 -14    3.69    0.75
   0  -2  14    2.31    0.66
   0  -2 -14    2.90    0.92
  -2   0 -14    3.02    0.76
   0   2 -14    1.10    1.12
  -2   0  14    3.63    0.74
   0  -2 -15    0.65    0.55
   0  -2  15    1.56    0.56
  -2   0  15    0.77    0.60
  -2   0 -15    1.11    0.59
   0  -2 -15    0.43    0.96
   0   2 -15    2.34    1.21
   0   2 -16  967.52   40.55
  -2   0 -16  999.91   39.38
  -2   0  16  994.64   39.37
   0  -2  16  992.29   39.32
   0  -2 -16 1024.84   39.90
   0  -2 -16 1036.25   39.44
   0  -2 -17  106.73    4.83
  -2   0 -17  102.25    4.80
  -2   0  17   90.97    4.69
   0  -2  17  102.62    4.75
   0  -2 -17  105.33    5.31
   0   2 -17   98.76    5.90
  -2   0 -18    2.16    0.60
   0  -2 -18    1.46    0.95
   0  -2  18    1.93    0.60
  -2   0  18    1.26    0.53
   0   2 -18    1.37    1.18
   0  -2 -18    2.14    0.63
   0  -2 -19    5.01    0.82
   0   2 -19    6.33    1.87
  -2   0 -19    4.26    0.81
  -2   0  19    4.90    0.81
   0  -2 -19    7.64    1.44
   0  -2  19    5.74    0.87
   0   2 -20 1201.71   49.06
  -2   0 -20 1216.44   47.31
   0  -2 -20 1284.05   47.31
   0  -2 -20 1209.96   48.25
  -2   0  20 1165.39   47.22
   0  -2  20 1192.90   47.19
  -2   0 -21   71.18    3.64
  -2   0  21   70.07    3.59
   0  -2 -21   77.53    3.69
   0  -2  21   69.45    3.55
   0  -2 -21   70.54    4.46
   0   2 -21   73.53    5.10
   0  -2 -22    4.25    1.37
   0  -2  22    3.45    0.69
  -2   0  22    2.65    0.67
  -2   0 -22    2.02    0.66
   0  -2 -22    2.98    0.71
   0   2 -22    3.61    1.85
   0  -2 -23   30.85    1.89
  -2   0 -23   29.05    1.90
  -2   0  23   25.21    1.81
   0  -2  23   28.53    1.84
   0  -2 -23   33.46    3.11
   0   2 -23   33.52    3.56
   0  -2 -24 1133.87   45.09
  -2   0 -24 1103.47   43.54
  -2   0  24 1085.67   43.49
   0  -2 -24 1187.99   43.57
   0  -2  24 1087.37   43.44
   0   2 -24 1113.28   45.86
   0  -2  25   47.61    2.49
  -2   0 -25   45.14    2.58
  -2   0  25   46.92    4.07
  -2   0  25   46.84    2.53
   0   2 -25   44.32    4.23
   0  -2 -25   41.28    3.65
   0  -2 -25   48.59    2.58
   0   2 -26    0.38    1.74
  -2   0 -26    0.62    0.57
  -2   0  26   -0.32    1.46
   0  -2  26    0.41    0.43
   0  -2 -26   -1.16    1.50
  -2   0  26   -0.17    0.47
   0  -2 -26    0.09    0.48
   0  -2 -27    1.29    0.56
  -2   0  27    1.33    1.59
   0   2 -27    1.19    1.86
  -2   0 -27    1.24    0.58
   0  -2  27    0.31    0.54
  -2   0  27    1.12    0.55
   0  -2  28  602.31   22.97
  -2   0  28  540.71   25.28
   0   2 -28  510.57   25.59
   0  -2 -28  578.61   25.19
   0  -2 -28  593.55   23.07
  -2   0  28  606.12   23.03
  -2   0 -28  557.73   23.04
   0  -2 -29   46.62    2.40
  -2   0 -29   38.72    2.35
  -2   0  29   45.62    2.33
   0   2 -29   40.19    4.43
   0  -2  29   50.11    2.34
   0  -2 -29   46.63    4.16
  -2   0  29   46.35    4.18
  -2   0 -30    1.95    1.83
   0  -2  30    1.09    0.51
  -2   0  30    0.92    0.49
   0  -2 -30    1.77    0.58
   0   2 -30    1.33    2.26
   0  -2 -30    3.47    2.03
  -2   0 -30    1.66    0.53
  -2   0  30    2.20    2.06
  -2   0  31   34.94    1.72
  -2   0  31   34.59    3.95
   0  -2 -31   42.19    4.12
  -2   0 -31   29.41    3.91
  -2   0 -31   32.23    1.71
   0  -2 -31   28.67    1.73
   0  -2  31   31.23    1.67
   0   2 -31   42.51    4.70
  -2   0 -32  531.16   21.38
   0  -2 -32  566.68   24.39
  -2   0  32  529.46   24.34
   0  -2 -32  567.39   21.45
  -2   0  32  549.04   21.36
   0   2 -32  567.96   25.24
  -2   0 -32  563.71   24.78
   0   2 -33    1.46    2.71
   0  -2 -33    3.12    2.28
  -2   0 -33    3.42    2.21
  -2   0  33    1.97    1.99
  -2   0  34    0.40    2.04
  -2   0 -34   -1.32    1.93
   0  -2 -34    1.21    2.09
   0   2 -34    0.50    2.24
   0  -2 -35   26.79    4.04
  -2   0 -35   25.99    3.78
  -2   0  35   17.89    3.40
   0   2 -35   22.77    4.02
  -2   0 -36  214.51   11.78
   0   2 -36  199.11   12.05
   0  -2 -36  214.31   11.53
  -2   0  36  200.61   11.34
   0  -2 -37   12.50    3.30
   0   2 -37    4.39    3.02
  -2   0 -37    6.77    2.55
   0   2 -38   -0.56    2.60
   0  -2 -38    0.46    2.35
  -2   0 -38   -0.99    2.18
  -2   0 -39   19.90    3.62
   0  -2 -39   21.80    3.96
   0   2 -39   12.17    3.68
   0   2 -40  315.33   16.87
   0  -2 -40  318.09   16.12
  -2   0 -40  302.80   16.14
  -2   0 -41    1.60    2.21
   0   2 -41    4.88    3.38
   0  -2 -41   -1.51    3.30
  -2   0 -42    4.91    2.55
   0  -2 -42    0.52    2.53
   0   2 -42    1.87    2.42
   0   2 -43   30.72    4.91
  -2   0 -43   37.44    4.69
   0  -2 -43   41.41    5.14
   0   2 -44  310.13   17.51
  -2   0 -44  322.98   17.07
   0  -2 -44  345.22   17.25
   0  -2 -45    3.36    3.11
  -2   0 -45    9.39    3.00
   0   2 -45    2.68    2.99
   0   2 -46    2.73    2.77
  -2   0 -46    1.80    2.98
   0  -2 -46   -1.72    2.47
   0   2 -47    4.90    3.08
  -2   0 -47   11.04    3.60
   0  -2 -47   12.33    3.58
   0   2 -48  128.05    9.94
   0  -2 -48  130.67    9.34
  -2   0 -48  138.11    9.66
   0  -2 -49    6.11    3.39
  -2   0 -49    3.20    2.81
   0   2 -49    0.73    2.96
   0  -2 -50   -0.62    2.73
  -2   0 -50   -1.97    3.07
   0   2 -50    2.98    3.54
   0  -2 -51   11.44    4.02
  -2   0 -51    5.37    3.20
   0   2 -51    6.09    3.63
   0   2 -52   79.81    8.00
  -2   0 -52   87.21    7.84
   0  -2 -52   67.33    6.73
   0   2 -53    1.58    3.19
  -2   0 -53    4.21    3.07
   0  -2 -53   -0.66    3.08
   0   2 -54   -1.60    3.44
  -2   0 -54   -1.43    2.90
   0  -2 -54   -0.67    3.03
   0   2 -55   10.54    4.26
  -2   0 -55    8.77    3.89
   0   2 -56   49.44    6.83
  -2   0 -56   53.59    6.61
   0   2 -57    5.85    3.92
  -2   0 -57    5.31    3.56
   0   2 -58    3.39    4.32
  -2   0 -58    0.77    3.67
  -2   0 -59    0.79    3.68
  -2   1   0    9.03    1.07
  -1   2   0    9.36    1.11
   1  -2   0    9.42    1.11
   2  -1   0    9.19    1.12
  -1   2  -1   63.29    3.34
   1  -2   1   54.25    3.21
  -1   2   1   53.43    3.21
  -2   1  -1   58.73    3.31
   2  -1  -1   54.95    3.26
   1  -2  -1   64.42    3.37
  -2   1   1   67.33    3.40
   2  -1   1   69.91    3.43
   2  -1  -2   15.11    1.41
  -1   2   2   13.42    1.34
  -2   1   2   15.54    1.39
   1  -2   2   14.57    1.40
   2  -1   2   19.33    1.51
  -2   1  -2   14.31    1.38
   1  -2  -2   15.24    1.39
  -1   2  -2   18.84    1.51
   1  -2   3   33.95    2.30
   1  -2  -3   41.05    2.43
   2  -1  -3   35.54    2.32
  -1   2  -3   36.21    2.36
  -2   1  -3   37.15    2.38
  -1   2   3   33.62    2.30
   2  -1   3   41.74    2.46
  -2   1   3   39.30    2.41
  -1   2  -4  130.71    5.93
   1  -2  -4  130.99    5.91
   2  -1  -4  122.43    5.88
  -2   1  -4  124.70    5.91
   1  -2  -5   71.52    3.89
  -2   1  -5   80.81    4.02
   2  -1  -5   80.90    4.01
  -1  -2   5   75.78    4.00
  -1   2  -5   76.18    3.92
  -2   1  -6    2.88    0.80
   1  -2  -6    2.77    0.75
   2  -1  -6    3.20    0.81
  -1   2  -6    2.72    0.77
  -1  -2   6    3.84    1.07
  -1  -2   7   92.56    4.95
   2  -1  -7   98.17    4.80
  -1   2  -7   96.77    4.76
   1  -2  -7   98.54    4.76
  -2   1  -7  102.11    4.82
   1  -2  -8   13.24    1.30
  -1  -2   8   13.10    1.61
  -2   1  -8   14.71    1.38
   2  -1  -8   13.92    1.34
  -1   2  -8    9.95    1.20
  -1   2  -9   33.14    2.20
  -2   1  -9   29.61    2.11
  -1   2   9   31.12    1.97
   1  -2  -9   33.21    2.15
   2  -1  -9   31.91    2.17
  -1  -2   9   39.35    2.68
  -1  -2  10   97.18    4.90
   1  -2  10   75.73    4.15
   2  -1 -10   82.03    4.28
   1  -2 -10   94.03    4.37
  -1   2 -10   83.32    4.29
  -2   1 -10   90.12    4.35
   2  -1  10   87.26    4.31
  -1   2  10   82.39    4.11
   2  -1  11    1.33    0.73
   1  -2 -11    2.53    0.77
  -1   2  11    6.61    1.03
  -1   2 -11    2.94    0.75
   2  -1 -11    5.68    0.91
  -2   1 -11    9.05    1.07
  -1   2  11    5.15    0.87
  -1  -2  11    1.50    1.11
   1  -2  11    6.46    0.95
  -2   1  12    2.32    0.75
  -2  -1  12    2.70    1.19
   2  -1 -12    1.11    0.72
  -2   1 -12    1.36    0.62
  -1   2  12    1.74    0.84
   1  -2  12    1.99    0.69
   1  -2 -12    2.05    0.66
  -1   2 -12    1.10    0.56
  -1   2  12    0.85    0.53
  -1  -2  12    0.99    1.06
   2  -1  12    1.21    0.65
   1   2 -13    5.07    1.57
  -1   2  13    4.50    1.03
   1  -2  13    4.19    0.81
  -2   1 -13    4.92    0.91
   2  -1  13    9.60    1.10
  -1   2 -13    8.01    1.00
   2  -1 -13    7.02    1.02
  -2   1  13    9.73    1.06
  -2  -1  13    3.29    1.30
  -1  -2  13    8.97    1.61
  -1   2  13    7.54    1.01
   1  -2 -13   11.43    1.14
   1  -2 -14   12.28    1.23
   1   2 -14   10.98    1.91
   2  -1  14   13.61    1.30
  -1   2  14   12.61    1.25
  -1   2 -14   13.94    1.28
  -2   1  14   13.75    1.27
  -2  -1  14   10.38    1.78
   2  -1 -14    8.71    1.17
   1  -2  14   11.79    1.20
  -2   1 -14   12.48    1.24
  -1   2  14   10.28    1.35
  -1  -2  14   14.70    1.86
  -2   1 -15   75.70    3.51
   2  -1  15   53.76    3.24
  -1  -2  15   51.75    3.93
  -1   2 -15   57.00    3.29
  -2   1  15   54.57    3.25
  -2   1  15   58.63    3.92
  -1   2  15   72.81    3.52
  -1   2  15   69.93    3.72
   1  -2  15   73.53    3.47
   1   2 -15   72.44    4.51
   1  -2 -15   49.48    3.20
  -2  -1  15   73.01    4.43
   2  -1 -15   69.70    3.49
  -1   2 -16    2.64    0.70
  -2   1 -16    3.11    0.74
  -1   2  16    3.61    0.74
   1  -2 -16    3.75    0.78
  -2   1  16    2.61    0.65
   1  -2  16    3.46    0.73
  -1  -2  16    2.65    1.22
   2  -1  16    2.49    0.73
  -2   1  16    5.26    1.41
   2  -1 -16    3.90    0.83
  -1   2  16    3.12    0.93
  -2  -1  16    1.00    1.15
   1   2 -16    3.51    1.49
  -2   1  17   22.41    1.88
   1  -2 -17   39.92    2.26
   2  -1  17   39.50    2.22
   1  -2  17   30.75    2.05
   1   2 -17   39.13    3.25
  -1   2  17   38.33    2.59
  -2  -1  17   36.34    3.08
  -1   2  17   15.44    1.74
   2  -1 -17   29.76    2.07
  -2   1  17   41.58    3.03
  -1   2 -17   43.23    2.29
  -2   1 -17   31.85    2.08
  -1  -2  17   38.21    3.08
  -1  -2  18    4.51    1.52
   2  -1  18    4.89    0.91
  -1   2 -18    5.19    1.58
   1   2 -18    6.53    1.82
  -2   1  18    6.37    0.94
  -1   2  18    5.69    0.85
  -1   2 -18    5.54    0.89
   2  -1 -18    8.20    1.04
  -2   1  18    5.26    1.49
   1  -2  18    6.40    0.90
  -2   1 -18    5.69    0.89
  -1   2  18    7.17    1.29
  -2  -1  18    5.10    1.63
   1  -2 -18    4.37    0.85
   1  -2 -19   29.31    2.00
  -1   2  19   29.59    2.54
   2  -1 -19   23.91    1.93
  -2   1  19   28.53    2.76
  -2   1 -19   29.54    2.03
  -1  -2  19   28.49    2.95
  -1   2 -19   33.43    2.08
   1  -2  19   29.04    1.96
   1   2 -19   25.47    3.04
  -1   2 -19   28.31    3.00
  -2   1  19   31.96    2.04
  -2  -1  19   32.69    3.08
  -1   2  19   35.12    2.14
   2  -1  19   30.71    2.06
   1   2 -20    4.21    1.86
  -1   2 -20    3.58    1.49
  -2   1 -20    3.87    0.80
  -2  -1  20    4.87    1.75
  -1   2  20    4.61    1.31
   2  -1 -20    4.03    0.83
  -2   1  20    5.17    1.56
  -2   1  20    3.70    0.75
   1  -2  20    3.62    0.76
  -1  -2  20    0.29    1.37
   1  -2 -20    2.53    0.76
  -2   1  21   63.87    3.24
  -1   2  21   52.43    3.80
  -2   1  21   71.29    4.43
   1  -2  21   54.89    3.10
  -1  -2  21   70.05    4.66
   1  -2 -21   63.60    4.22
  -1   2 -21   63.58    4.62
   1   2 -21   45.93    4.54
  -2   1 -21   52.08    3.10
  -1  -2 -21   54.59    3.85
   1  -2 -21   69.21    3.33
  -1   2 -22    3.58    1.73
   1  -2 -22    5.10    0.88
  -1  -2 -22    5.42    1.50
   1  -2  22    5.34    0.86
  -2   1 -22    6.04    0.90
   1  -2 -22    7.08    1.63
  -1   2  22    3.98    1.38
  -2   1  22    4.76    0.82
   1   2 -22    0.70    1.73
  -1  -2  22    4.63    1.66
  -2   1  22    4.99    1.53
   1  -2 -23   88.51    5.63
   1  -2 -23   84.95    4.49
  -1  -2  23   81.94    5.90
   1   2 -23   92.87    6.64
  -2   1  23   86.06    4.48
  -1   2  23  100.25    5.61
  -2   1 -23  100.72    4.60
  -1  -2 -23  114.01    5.85
  -2   1  23   85.08    5.63
   1  -2  23  110.86    4.63
  -1   2 -23   83.15    6.09
  -1  -2 -24    4.44    1.57
  -2   1  24    3.82    0.78
  -1  -2  24    5.27    1.80
   1  -2 -24    2.80    1.55
   1  -2 -24    4.72    0.81
   1   2 -24    1.90    1.94
  -2  -1  24    4.44    0.83
  -2   1  24    4.52    1.64
  -2   1 -24    5.23    0.84
  -1   2 -24    3.18    1.83
   1  -2  24    7.70    0.90
   1  -2 -25   17.33    2.56
  -1   2 -25   15.41    2.59
  -2   1 -25    8.17    1.05
  -1  -2  25   11.94    2.47
  -2  -1  25    9.24    1.09
   1  -2  25   10.40    1.13
  -1  -2 -25    9.66    1.10
  -2   1  25   12.53    2.16
  -1  -2  25   15.03    1.25
   1   2 -25    5.91    2.13
  -2  -1 -25   14.29    1.29
   1  -2 -25   12.92    1.26
  -2   1  25   14.96    1.26
  -1  -2 -25   11.53    1.98
   1  -2 -26   22.05    1.57
  -1  -2  26   20.22    1.45
  -2   1  26   22.30    2.67
  -1  -2 -26   15.80    1.34
   1   2 -26   10.20    2.60
  -2  -1 -26   20.17    1.53
  -1  -2  26   18.68    2.70
   1  -2  26   17.92    1.40
   1  -2 -26   20.59    2.86
  -1   2 -26   17.90    2.78
  -2   1  26   21.46    1.49
  -2  -1  26   14.23    1.36
  -2   1 -26   17.03    1.40
  -1  -2 -26   18.99    2.40
   1  -2 -27    1.60    1.66
  -2  -1 -27    3.19    0.79
   1   2 -27    0.42    1.85
  -1  -2 -27    2.61    0.70
  -1  -2 -27    1.50    1.43
  -2   1  27    4.06    1.68
  -2   1  27    1.65    0.66
  -2   1 -27    1.67    0.61
  -1   2 -27    1.97    1.73
   1  -2 -27    1.64    0.69
  -1  -2  27    2.98    0.66
  -1  -2  27    1.82    1.62
  -2  -1  27    2.04    0.67
   1  -2  27    1.96    0.65
  -2   1  28   16.23    2.69
   1  -2 -28   13.38    2.45
  -1  -2  28   14.82    1.28
   1  -2 -28   16.54    1.32
  -1   2 -28    9.78    2.36
   1   2 -28   21.84    3.50
  -1  -2 -28   18.25    1.39
  -2  -1 -28   13.09    1.24
  -2   1  28   15.45    1.27
  -1  -2 -28   11.62    2.44
  -2   1 -28   15.38    1.26
  -2  -1  28   14.43    1.25
   1  -2  28   15.60    1.28
  -1  -2 -29    7.11    0.90
  -2   1 -29    6.41    0.85
  -1   2 -29    6.29    2.44
   1  -2 -29    9.05    2.34
   1  -2 -29    6.13    0.90
  -1  -2 -29    8.81    2.12
  -2   1  29    3.35    1.91
  -1  -2  29    7.48    0.90
   1  -2  29    7.22    0.87
  -2  -1 -29    7.65    0.95
  -2   1  29    7.58    0.91
   1   2 -29    2.71    2.22
  -2  -1  29    4.33    0.78
   1  -2  30    2.10    0.62
  -1  -2  30    0.92    0.55
   1   2 -30    2.33    2.38
  -2  -1 -30    2.43    0.64
  -2  -1  30    1.54    0.61
  -1   2 -30    6.48    2.45
  -2   1 -30   -1.65    1.99
  -1  -2 -30    2.02    1.63
  -2   1  30    1.72    1.69
   1  -2 -30    1.81    2.22
  -1  -2 -30    1.46    0.61
   1  -2 -30    0.35    0.61
  -2   1 -30    1.55    0.60
  -2   1  30    1.08    0.54
  -1  -2  31    4.20    0.68
  -1  -2 -31    5.72    0.81
  -2  -1 -31    4.18    1.84
   1  -2  31    7.71    0.79
   1   2 -31    6.73    2.65
   1  -2 -31    5.63    2.45
  -2  -1  31    6.35    0.82
  -2  -1 -31    6.68    0.84
  -1   2 -31    2.67    2.28
  -2   1  31    3.60    0.73
   1  -2 -31    4.12    0.75
  -2   1 -31    5.96    2.45
  -2   1  31    2.13    1.82
  -2   1 -31    5.44    0.78
  -1  -2 -31    5.25    2.21
   1  -2 -32    2.33    0.65
  -2   1  32    5.45    2.27
  -2  -1  32    1.14    0.53
   1   2 -32    1.49    2.39
  -2  -1 -32    1.49    0.61
  -2   1 -32    2.63    2.17
  -2  -1 -32    2.75    2.03
  -1  -2  32    1.25    0.47
  -1  -2 -32    2.00    0.61
   1  -2 -32   -0.39    2.09
  -1   2 -32   -0.46    2.25
  -1  -2 -32    0.36    1.88
  -2   1  33   13.79    2.67
   1   2 -33    8.17    2.80
  -2  -1  33   10.02    0.83
   1  -2 -33   13.68    2.88
  -1  -2  33   11.23    0.84
  -1   2 -33   14.67    2.99
  -1  -2 -33   12.04    2.56
  -2  -1 -33   11.94    0.96
  -1  -2 -33   11.67    0.95
  -2   1 -33    7.24    2.46
  -2  -1 -33   15.36    2.93
   1   2 -34    1.05    2.30
  -2  -1 -34    1.25    1.93
  -1   2 -34    2.93    2.25
  -1  -2 -34    2.00    0.48
  -2  -1 -34    1.96    0.44
  -1  -2 -34    2.34    2.12
   1  -2 -34    5.41    2.46
  -2   1 -34   -0.47    2.01
  -2  -1 -34    1.30    0.42
  -2   1  34    2.68    2.15
  -2  -1 -35    9.94    2.60
   1  -2 -35   15.45    3.23
  -1   2 -35   10.04    2.94
  -1  -2 -35   23.02    3.28
  -2   1  35   14.19    2.81
  -2   1 -35   17.76    3.28
   1   2 -35   24.81    4.11
  -2  -1  35   18.37    3.02
  -2  -1  36    5.83    2.30
   1  -2 -36    7.09    2.89
  -2  -1 -36    4.01    2.31
  -1   2 -36    6.20    2.84
  -1  -2 -36    8.33    2.56
  -2   1 -36    2.96    2.21
   1   2 -36    4.99    2.84
  -2   1 -37   12.20    2.94
  -2  -1 -37   18.82    3.53
   1  -2 -37   18.24    3.47
   1   2 -37   16.52    3.67
  -1   2 -37   14.85    3.45
  -1  -2 -37   14.63    3.16
  -2  -1 -38    3.31    2.50
   1  -2 -38    6.09    2.80
  -1   2 -38   -0.54    2.63
  -2   1 -38    3.13    2.73
   1   2 -38   -2.34    3.13
  -1  -2 -38    0.44    2.35
  -2   1 -39   17.11    3.50
   1  -2 -39   11.09    3.14
  -2  -1 -39   11.16    2.89
  -1   2 -39   20.13    4.05
  -1  -2 -39   18.79    3.35
   1   2 -39   13.77    3.61
  -1  -2 -40   -0.47    2.53
  -2   1 -40    1.64    2.30
  -1   2 -40    0.57    2.28
  -2  -1 -40    2.98    2.66
   1   2 -40    7.35    3.12
  -2   1 -41   17.83    3.81
  -1  -2 -41   19.00    3.42
  -2  -1 -41   16.73    3.53
  -1   2 -41   21.80    3.96
   1   2 -41   18.78    3.97
   1   2 -42    0.64    2.75
  -1   2 -42    2.42    2.69
  -1  -2 -42    4.02    2.42
  -2   1 -42    1.71    2.32
  -2  -1 -42    4.16    2.58
  -2  -1 -43   30.41    4.22
  -2   1 -43   28.09    4.23
  -1  -2 -43   35.65    4.27
  -1   2 -43   19.24    4.13
   1   2 -43   35.96    5.08
  -2  -1 -44    2.19    2.48
  -2   1 -44    1.80    2.67
   1   2 -44    2.00    2.87
  -1  -2 -44   -0.53    2.85
  -1   2 -44   -0.64    2.63
  -1   2 -45   19.56    3.87
  -1  -2 -45   12.53    3.41
   1   2 -45   17.73    4.04
  -2  -1 -45   23.01    3.86
  -2   1 -45   17.18    3.89
  -1  -2 -46    0.56    2.50
  -2  -1 -46    4.02    2.97
  -2   1 -46    0.63    2.60
   1   2 -46   -2.09    2.76
  -1   2 -46    4.01    3.18
   1   2 -47    4.97    3.02
  -2  -1 -47    9.41    3.11
  -2   1 -47   15.40    3.78
  -1   2 -47   10.23    3.46
  -2   1 -48   -1.31    2.54
   1   2 -48    7.95    3.33
  -1   2 -48   -1.40    2.89
  -1  -2 -48   -1.18    2.96
  -2  -1 -48    0.60    2.68
  -2   1 -49    4.68    3.09
  -2  -1 -49    9.85    3.35
  -1   2 -49    0.71    2.78
   1   2 -49   11.77    4.22
  -1  -2 -49   10.84    3.31
  -2  -1 -50    1.89    3.04
  -2   1 -50    4.10    3.05
  -1  -2 -50    0.62    2.79
  -1   2 -50   -2.19    3.67
  -1   2 -51    2.98    2.90
  -2  -1 -51    3.22    2.93
  -2   1 -51    7.00    3.38
  -2   1 -52    2.86    3.24
  -2  -1 -52    1.32    2.89
  -1  -2 -52    2.57    2.71
  -1   2 -52    0.76    3.26
  -2   1 -53   10.23    3.75
  -2  -1 -53   12.80    3.76
  -1  -2 -53    9.83    3.58
  -1   2 -53    9.27    4.26
  -2   1 -54    0.74    3.02
  -1   2 -54   -0.79    3.19
  -1  -2 -54   -0.67    3.09
  -2  -1 -54    0.69    3.11
  -2  -1 -55   10.53    4.04
  -1  -2 -55    7.51    3.72
  -2   1 -55    7.59    3.67
  -1   2 -55    8.00    4.09
  -1   2 -56    2.45    3.44
  -2  -1 -56    2.15    3.08
  -1  -2 -56    2.09    3.55
  -2   1 -56    3.10    3.14
  -1  -2 -57   10.61    4.12
  -2   1 -57   14.99    4.45
  -2  -1 -57   13.87    4.20
  -1   2 -57    5.81    3.79
  -2   1 -58    1.61    3.70
  -1  -2 -58    0.72    3.14
  -2  -1 -58   -0.74    3.58
  -1  -2 -59    5.08    3.51
  -2  -1 -59   12.83    4.68
  -1  -2 -60    3.68    3.71
  -2  -1 -60    5.36    4.06
  -1  -2 -61    8.95    3.96
  -1  -2 -62   -3.02    3.53
  -2   2   0 5887.67  224.79
   2  -2   0 5802.52  224.75
   2  -2   1  530.78   21.58
  -2   2  -1  528.36   21.60
   2  -2  -1  518.19   21.55
  -2   2   1  534.58   21.62
   2  -2  -2   13.76    1.58
  -2   2  -2   11.42    1.44
  -2   2   2   12.65    1.46
   2  -2   2   13.24    1.54
  -2   2  -3   97.79    5.10
  -2   2   3  101.00    5.13
   2  -2   3   99.60    5.11
   2  -2  -3  102.39    5.19
   2  -2  -4 3076.39  119.74
  -2   2  -4 3115.96  119.73
  -2   2  -5  516.53   20.93
   2  -2  -5  505.27   20.91
  -2   2  -6   21.35    1.86
   2  -2  -6   23.02    1.96
   2  -2  -7    7.21    1.13
  -2   2  -7    7.32    1.11
  -2   2  -8 1724.42   66.24
   2  -2  -8 1667.60   66.24
  -2   2  -9  135.18    6.46
   2  -2 -10   91.98    4.85
   2  -2  10   90.76    4.81
  -2   2 -10   97.04    4.87
  -2  -2  11  697.45   28.50
   2  -2  11  690.41   27.83
  -2   2  11  679.25   27.85
  -2   2 -11  707.09   27.90
   2  -2 -11  688.95   27.87
  -2   2  12 1523.71   61.86
   2  -2 -12 1596.07   61.92
  -2  -2  12 1587.97   62.57
  -2   2 -12 1587.68   61.90
   2  -2  12 1617.33   61.85
   2  -2 -13    1.84    0.80
  -2   2  13    2.28    0.79
  -2  -2  13    1.44    1.31
  -2   2 -13    2.62    0.86
   2  -2  13    2.69    0.92
   2  -2  14   18.50    1.73
  -2  -2  14   17.70    2.25
   2  -2 -14   19.03    1.73
  -2   2  14   19.18    1.75
  -2   2 -14   19.45    1.75
  -2   2  15  124.36    6.33
  -2   2 -15  119.66    6.04
   2  -2  15  132.38    6.13
  -2   2  15  125.93    6.09
  -2  -2  15  126.13    6.91
   2  -2 -15  122.34    6.08
  -2   2 -16 1461.51   57.99
  -2   2  16 1462.53   57.99
   2  -2  16 1492.38   57.96
   2  -2 -16 1459.95   57.99
  -2   2  16 1497.97   58.39
  -2  -2  16 1536.80   59.12
  -2   2  17   55.89    3.59
  -2   2  17   51.55    3.22
   2  -2  17   54.62    3.21
  -2  -2  17   54.75    4.06
  -2   2 -17   49.91    3.20
   2  -2 -17   54.33    3.27
  -2  -2  18  226.29   11.13
   2  -2 -18  223.97   10.03
   2  -2  18  225.75   10.01
  -2   2  18  223.88   10.52
  -2   2  18  226.75    9.99
  -2   2 -18  234.56   10.05
  -2  -2  19   50.81    4.05
   2  -2  19   49.91    3.08
  -2   2  19   56.49    3.79
   2  -2 -19   49.33    3.10
  -2   2 -19   48.05    3.08
  -2   2  19   51.03    3.11
  -2  -2  20 1604.17   61.19
   2  -2 -20 1494.32   59.63
   2  -2  20 1501.83   59.55
  -2   2  20 1533.27   59.62
  -2   2 -20 1514.61   59.61
  -2   2  20 1543.03   60.36
  -2   2  21   53.97    3.82
  -2  -2  21   57.52    4.32
  -2   2  21   47.85    3.06
   2  -2  21   56.07    3.20
  -2   2 -21   47.10    3.06
   2  -2 -21   50.48    3.15
   2  -2 -22   29.88    2.24
  -2  -2  22   31.80    3.37
   2  -2  22   29.78    2.24
  -2   2 -22   28.60    2.21
  -2   2  22   33.50    2.95
  -2   2  22   28.41    2.15
   2  -2  23  103.19    5.05
  -2   2  23  103.53    5.12
  -2   2 -23   95.58    5.02
  -2  -2  23  101.37    6.47
   2  -2 -23  101.68    5.07
  -2   2  23   93.81    5.80
  -2  -2  24  924.24   39.30
   2  -2 -24  919.65   37.54
   2  -2  24  979.75   37.57
  -2   2  24  962.30   37.57
  -2   2  24  974.75   38.70
  -2   2 -24  927.81   37.55
  -2  -2  25    7.79    1.95
  -2   2  25    8.29    1.18
  -2   2  25    9.97    2.00
  -2   2 -25   10.03    1.27
   2  -2  25    9.51    1.28
  -2  -2  26    5.12    2.05
   2  -2  26    2.53    0.87
  -2   2 -26    2.34    0.83
   2  -2 -26    2.68    0.86
  -2   2  26    1.96    1.54
  -2   2  26    2.89    0.83
  -2   2 -27   86.78    4.51
  -2   2  27   94.43    4.62
   2  -2 -27   89.97    4.57
  -2   2  27   85.28    5.66
  -2  -2  27   85.43    6.15
   2  -2  27   86.33    4.53
  -2  -2  28  543.41   23.99
  -2   2 -28  533.59   24.14
  -2   2 -28  543.38   21.77
   2  -2 -28  504.13   21.76
  -2   2  28  560.79   23.44
   2  -2  28  565.06   21.78
  -2   2  28  527.50   21.81
   2  -2 -29   14.88    1.57
  -2  -2  29   18.73    3.14
   2  -2  29   18.29    1.57
  -2   2 -29   13.40    1.47
  -2   2  29   17.45    2.61
  -2   2 -29   14.40    2.85
  -2   2  29   17.49    1.58
  -2   2 -30   12.20    2.89
   2  -2 -30    9.47    1.27
  -2  -2  30    8.58    2.61
   2  -2  30   11.72    1.30
  -2   2  30   11.80    1.29
  -2   2  30    9.31    2.26
  -2   2 -30   10.29    1.20
  -2  -2 -30   11.75    2.39
   2  -2 -31   41.97    2.58
  -2   2  31   39.62    3.93
  -2  -2 -31   44.33    4.22
  -2   2 -31   39.03    4.32
  -2  -2  31   45.26    4.48
  -2   2 -32  477.62   22.73
  -2   2  32  496.16   21.82
  -2  -2 -32  494.98   22.00
  -2  -2 -33   21.37    3.11
  -2   2 -33   27.72    4.06
  -2   2  33   30.53    3.37
  -2  -2  33   26.65    1.84
  -2  -2 -34    0.40    1.88
  -2  -2 -34   -0.20    0.60
  -2  -2  34   -0.10    0.65
  -2   2  34    1.08    2.03
  -2  -2  34   -0.19    0.56
  -2  -2 -34    0.21    0.70
  -2   2 -34    0.98    2.34
  -2   2 -35   18.72    3.86
  -2  -2 -35   22.49    3.56
  -2  -2  35   28.60    1.78
  -2  -2  35   24.37    1.71
  -2  -2 -35   29.18    1.80
  -2  -2 -35   26.21    1.77
  -2  -2  36  210.04    8.60
  -2  -2 -36  202.85   11.30
  -2   2 -36  196.46   11.92
  -2  -2 -36  207.97    8.67
  -2  -2 -36  206.95    8.70
  -2  -2  37   17.13    1.21
  -2  -2 -37   20.45    1.30
  -2  -2  37   15.05    1.15
  -2  -2 -37   21.76    3.48
  -2   2 -37   17.09    3.75
  -2  -2 -37   16.76    1.29
  -2   2 -38    3.83    2.48
  -2  -2 -38    5.82    2.68
  -2  -2 -38    4.99    0.68
  -2  -2 -38    4.72    0.63
  -2  -2 -39    5.96    2.84
  -2   2 -39    4.46    2.85
  -2   2 -40  226.15   13.30
  -2  -2 -40  238.88   12.85
  -2   2 -41    6.42    2.87
  -2  -2 -41    7.23    2.66
  -2  -2 -42    6.93    2.71
  -2   2 -42   15.54    3.65
  -2  -2 -43   30.55    4.58
  -2   2 -43   21.39    4.25
  -2  -2 -44  271.14   14.08
  -2   2 -44  231.11   14.12
  -2  -2 -45    8.01    2.99
  -2   2 -45   11.53    3.65
  -2  -2 -46    3.84    2.68
  -2   2 -46   -0.65    2.76
  -2  -2 -47    9.53    3.20
  -2   2 -47    8.02    3.43
  -2  -2 -48  112.63    8.40
  -2   2 -48  111.91    8.94
  -2   2 -49    8.35    3.37
  -2  -2 -49    5.30    3.05
  -2   2 -50    0.71    3.18
  -2  -2 -50    6.64    3.24
  -2  -2 -51    4.33    3.03
  -2   2 -51    2.19    3.36
  -2  -2 -52   73.28    6.90
  -2   2 -52   67.01    7.44
  -2  -2 -53    4.52    3.38
  -2   2 -53    6.07    3.21
  -2  -2 -54   -1.98    3.04
  -2   2 -54    3.87    3.39
  -2   2 -55   11.04    4.62
  -2  -2 -55    5.39    3.40
  -2  -2 -56   39.81    5.75
  -2   2 -56   54.57    6.83
  -2  -2 -57    2.79    3.52
  -2   2 -57    4.91    3.77
  -2  -2 -58   -0.71    3.22
  -2  -2 -59   10.81    4.32
  -2  -2 -60   32.24    5.49
  -2  -2 -61    0.75    3.43
   0  -3   0    0.49    0.80
  -3   0   0    0.34    0.71
   0   3   0    0.59    0.55
  -3   0  -1    8.97    1.31
   0   3  -1    8.36    0.92
  -3   0   1    8.27    1.26
   0  -3  -1    7.68    1.20
   0  -3   1    7.50    1.22
   0  -3  -2    0.33    0.70
   0  -3   2    0.33    0.74
  -3   0  -2   -0.17    0.82
   0   3  -2   -0.45    0.61
  -3   0   2    0.34    0.78
   0  -3  -3   62.35    3.63
  -3   0   3   59.92    3.66
   0   3  -3   63.30    3.23
   0  -3   3   52.92    3.44
  -3   0  -3   65.65    3.72
  -3   0  -4   62.50    3.72
   0  -3  -4   58.90    3.60
   0   3  -4   64.19    3.38
   0   3  -5  106.21    5.19
  -3   0  -5  113.26    5.56
   0  -3  -5  101.25    5.37
   0  -3  -6    8.53    1.26
  -3   0  -6    6.56    1.21
   0   3  -6    5.76    1.15
  -3   0  -7   56.52    3.50
   0  -3  -7   59.96    3.48
   0   3  -7   52.23    3.32
   0  -3  -8    6.57    1.15
  -3   0  -8    5.85    1.15
  -3   0  -9   18.74    1.82
   0  -3  -9   25.37    2.02
  -3   0 -10  225.95   10.26
   0  -3  10  222.83   10.15
   0  -3 -10  238.15    9.31
   0  -3 -10  216.89   10.13
  -3   0 -11  370.00   15.36
  -3   0  11  343.54   15.26
   0  -3 -11  364.18   14.46
   0  -3  11  357.63   15.24
   0  -3 -11  368.71   15.31
   0  -3  12   39.21    2.69
   0  -3 -12   41.32    2.26
  -3   0 -12   39.00    2.75
  -3   0  12   39.29    2.74
   0  -3 -12   40.54    2.77
  -3   0 -13   23.08    2.02
   0  -3  13   21.45    1.91
   0  -3 -13   24.90    2.03
  -3   0  13   25.95    2.09
   0  -3 -13   24.29    1.69
  -3   0  14    3.02    0.94
  -3   0 -14    3.07    0.89
   0  -3  14    2.87    0.86
   0  -3 -14    3.48    0.76
   0  -3 -14    3.59    0.89
   0  -3 -15    9.60    1.31
  -3   0  15   11.69    1.40
  -3   0 -15   13.91    1.49
   0  -3  15   11.09    1.35
   0  -3 -15    8.77    1.14
   0  -3 -16    0.16    0.68
   0  -3  16    0.16    0.74
  -3   0  16   -0.33    0.79
  -3   0 -16    0.17    0.70
   0  -3 -16    0.67    0.78
   0  -3 -17    0.15    0.82
  -3   0 -17   -0.17    0.71
   0  -3 -17   -0.16    0.79
   0  -3  17    0.47    0.67
  -3   0  17    0.83    0.80
   0  -3 -18   -0.32    0.92
  -3   0  18    0.16    0.76
   0  -3 -18   -0.16    0.73
   0  -3  18    1.09    0.79
  -3   0 -18    0.34    0.76
  -3   0  19   53.11    3.33
  -3   0 -19   59.04    3.46
   0  -3 -19   51.24    3.43
   0  -3 -19   55.54    3.37
   0  -3  19   56.92    3.35
   0  -3 -20   18.55    2.07
  -3   0  20   20.91    1.87
   0  -3  20   20.41    1.79
  -3   0 -20   17.95    1.80
   0  -3 -20   21.26    1.84
  -3   0 -21   91.18    4.93
   0  -3 -21   97.31    4.96
  -3   0  21   87.77    4.85
   0  -3 -21  100.96    5.37
   0  -3  21   98.31    4.90
   0  -3  22   62.25    3.51
  -3   0 -22   61.96    3.62
  -3   0  22   53.45    3.46
   0  -3 -22   61.97    3.55
   0  -3 -22   61.81    4.04
  -3   0 -23  160.72    7.67
   0  -3  23  161.15    7.55
  -3   0  23  160.64    7.61
   0  -3 -23  170.71    7.67
   0  -3 -23  173.10    8.35
  -3   0  24    9.74    2.23
  -3   0  24    8.98    1.26
  -3   0 -24    6.99    1.17
   0  -3 -24    9.37    1.32
   0  -3  24   10.35    1.30
   0  -3 -24   11.34    1.93
  -3   0 -25    4.07    1.04
  -3   0  25    1.72    2.05
   0  -3 -25    3.93    0.99
  -3   0  25    4.69    1.02
   0  -3  25    3.99    0.98
   0  -3 -25    4.08    1.61
   0  -3 -26  103.75    6.19
  -3   0 -26  103.71    5.33
  -3   0  26   96.65    6.60
   0  -3 -26  114.20    5.37
   0  -3  26  109.65    5.26
  -3   0  26   98.47    5.23
  -3   0  27    2.76    0.96
  -3   0 -27    1.05    0.77
   0  -3 -27    2.34    0.89
  -3   0  27    2.16    1.83
   0  -3 -27    3.66    1.67
   0   3 -27   -1.27    2.02
   0  -3  27    1.51    0.80
   0  -3 -28    4.84    1.04
   0  -3 -28    0.59    1.62
   0   3 -28    4.40    2.50
  -3   0 -28    1.32    0.87
   0  -3  28    2.26    0.79
  -3   0  28    1.10    1.87
  -3   0  28    1.69    0.87
  -3   0  29   -1.88    1.96
   0  -3  29    0.65    0.72
   0  -3 -29   -0.31    1.64
   0   3 -29    1.82    2.32
  -3   0  29    0.41    0.72
  -3   0 -29    0.14    0.70
   0  -3 -29    0.56    0.70
   0  -3 -30    3.27    1.02
   0  -3  30    3.14    0.93
   0  -3 -30    5.49    1.97
  -3   0  30    2.69    2.04
  -3   0  30    3.85    0.97
   0  -3 -31   33.33    3.60
   0  -3  31   29.75    2.19
   0  -3 -31   36.13    2.36
  -3   0  31   34.40    2.32
  -3   0  31   29.09    3.67
  -3   0 -31   36.20    2.42
   0   3 -31   32.47    4.38
   0   3 -32   27.98    3.97
  -3   0  32   24.33    1.86
  -3   0  32   23.72    3.47
  -3   0 -32   24.40    1.91
   0  -3 -32   23.12    1.94
   0  -3  32   23.58    1.79
  -3   0  33   62.12    5.47
   0  -3 -33   66.63    5.32
   0  -3 -33   74.48    3.76
  -3   0  33   64.05    3.59
   0  -3  33   75.81    3.64
   0   3 -33   68.45    6.24
  -3   0 -33   67.31    3.68
  -3   0 -34   46.58    2.77
  -3   0  34   47.86    2.76
  -3   0  34   38.91    4.42
   0  -3 -34   48.18    2.80
   0  -3  34   53.06    2.77
   0   3 -34   39.71    4.95
   0  -3 -34   55.90    4.76
  -3   0  35   59.61    3.15
   0   3 -35   47.99    5.58
   0  -3  35   60.99    3.15
  -3   0  35   59.52    5.23
  -3   0 -35   57.19    3.15
   0  -3 -35   63.40    5.18
   0  -3 -35   65.70    3.29
   0   3 -36   10.66    3.34
  -3   0  36   12.78    1.15
  -3   0  36    7.99    2.81
  -3   0 -36   11.51    1.16
   0  -3  36    9.95    1.08
   0  -3 -36   10.54    2.76
   0  -3 -36   11.29    1.21
   0  -3  37    1.50    0.63
  -3   0  37    1.81    2.51
   0  -3 -37    1.26    2.28
  -3   0  37    1.39    0.63
  -3   0 -37    0.68    0.64
  -3   0 -37    2.94    2.22
   0  -3 -37    0.91    0.69
   0   3 -37    2.30    2.70
   0  -3 -38    2.68    0.70
   0   3 -38    3.55    2.68
  -3   0 -38   -0.50    2.24
  -3   0  38    2.58    0.62
  -3   0 -38    2.19    0.65
   0  -3  38    3.27    0.64
   0  -3 -38    0.43    2.18
  -3   0  38    6.01    2.57
  -3   0  39    0.94    2.43
  -3   0 -39    0.51    0.43
  -3   0 -39    1.54    2.08
  -3   0  39    0.58    0.38
   0  -3 -39   -0.89    2.43
   0  -3 -39    0.49    0.52
   0   3 -39    0.61    2.51
   0  -3 -40    0.92    2.26
  -3   0 -40   -0.53    2.26
   0   3 -40   -1.87    2.77
  -3   0  40    0.48    2.10
   0   3 -41    3.19    2.74
  -3   0 -41    3.24    2.33
   0  -3 -41    0.48    2.36
  -3   0  41    1.96    2.25
  -3   0  42    1.00    2.02
   0  -3 -42    0.98    2.49
  -3   0 -42   -0.55    2.38
   0   3 -42   -2.61    2.91
   0   3 -43   20.00    4.28
   0  -3 -43   16.56    3.42
  -3   0 -43   27.27    4.23
  -3   0  43   22.90    3.73
   0   3 -44    0.68    2.65
   0  -3 -44    6.67    2.79
  -3   0 -44    1.74    2.36
  -3   0 -45   23.22    4.44
   0   3 -45   17.41    4.13
   0  -3 -45   28.39    4.15
  -3   0 -46    0.61    2.56
   0  -3 -46    0.54    2.78
   0   3 -46   -0.71    2.71
   0  -3 -47   18.72    3.84
   0   3 -47   13.12    4.10
  -3   0 -47   19.12    3.87
   0  -3 -48   -0.56    2.59
  -3   0 -48    4.39    2.84
   0   3 -48    2.23    3.26
   0  -3 -49    2.87    2.77
  -3   0 -49    3.20    2.75
   0   3 -49    1.52    3.20
   0  -3 -50    3.51    3.10
  -3   0 -50   -0.65    2.60
   0   3 -50    5.41    3.51
  -3   0 -51    4.67    2.88
   0   3 -51    5.52    3.52
  -3   0 -52    4.09    2.82
   0   3 -52   -2.41    3.25
  -3   0 -53    5.54    3.29
   0   3 -53   -0.82    3.51
   0   3 -54    1.65    3.35
  -3   0 -54    4.23    3.09
  -3   0 -55   10.77    3.77
   0   3 -55    6.72    4.35
   0   3 -56    3.41    3.93
  -3   0 -56    4.39    3.78
  -3   0 -57   14.93    4.32
  -3   0 -58    3.04    3.33
  -3   1   0   -0.18    0.75
   3  -1   0    0.87    0.84
   1  -3   0    0.17    0.74
  -1   3   0    0.53    0.87
   1  -3   1   50.92    3.28
  -3   1  -1   50.93    3.36
  -3   1   1   55.40    3.42
   3  -1  -1   53.63    3.38
   3  -1   1   53.72    3.33
  -1   3   1   51.52    3.31
  -1   3  -1   48.90    3.24
   1  -3  -1   47.25    3.23
  -3   1   2 1338.45   52.11
  -1   3   2 1286.09   52.00
  -1   3  -2 1286.79   51.99
   1  -3   2 1324.44   52.05
   1  -3  -2 1325.13   52.02
  -1  -3   2 1331.08   51.48
  -3   1  -2 1317.82   52.12
   3  -1  -2 1320.73   52.02
   3  -1   2 1342.91   52.06
  -3   1   3  307.54   13.49
   1  -3  -3  304.27   13.44
  -1   3  -3  318.86   13.48
  -3   1  -3  320.31   13.52
   3  -1  -3  311.25   13.44
  -1   3   3  303.65   13.43
   3  -1   3  324.22   13.48
  -1  -3   3  317.26   13.01
   1  -3   3  288.37   13.33
  -1  -3   4   55.60    3.31
  -3   1  -4   58.24    3.60
  -1   3  -4   59.65    3.58
   1  -3  -4   56.50    3.54
   3  -1  -4   63.03    3.67
  -1   3  -5    8.62    1.27
  -3   1  -5   10.52    1.46
   3  -1  -5   13.28    1.57
  -1  -3   5   10.44    1.32
   1  -3  -5    7.24    1.27
   1  -3  -6  540.75   22.35
  -3   1  -6  555.79   22.40
  -1   3  -6  525.24   22.28
  -1  -3   6  556.86   22.19
   3  -1  -6  532.03   22.28
   3  -1  -7   46.09    3.08
  -1   3  -7   42.21    2.98
  -1  -3   7   44.40    3.02
  -3   1  -7   51.10    3.20
   1  -3  -7   44.73    3.02
  -1   3  -8   21.28    1.84
   3  -1  -8   18.07    1.79
  -3   1  -8   15.01    1.67
  -1  -3   8   18.73    1.92
   1  -3  -8   14.60    1.69
  -3   1  -9  402.03   17.47
  -1   3   9  418.61   16.50
   1  -3  -9  423.65   17.44
   3  -1  -9  412.06   17.46
  -1  -3   9  427.97   17.59
  -1   3  -9  407.05   17.43
  -3   1 -10 1929.94   76.15
  -1   3  10 1942.79   75.17
   3  -1 -10 2024.65   76.16
  -1   3 -10 1939.76   76.09
   1  -3 -10 2055.07   76.16
   1  -3  10 1927.19   76.04
   3  -1  10 1856.04   76.03
  -1  -3  10 1937.35   76.29
  -3   1  11   66.25    3.83
   1  -3 -11   62.66    3.75
  -3   1 -11   56.11    3.65
   3  -1 -11   61.95    3.73
   3  -1  11   66.66    3.79
  -1   3 -11   66.64    3.82
  -1   3  11   57.74    3.07
  -1   3  11   60.73    3.70
  -1  -3  11   67.00    4.07
   1  -3  11   64.79    3.72
   1  -3  12    3.51    1.05
   3  -1  12    3.26    0.96
  -3   1 -12    3.04    0.94
   3  -1 -12    2.44    0.92
  -1   3  12    1.91    0.77
  -1   3  12    2.91    0.71
   1  -3 -12    2.57    0.88
  -3   1  12    3.88    1.01
  -1  -3  12    3.48    1.16
  -1   3 -12    2.27    0.87
  -3   1  13  214.42   10.06
   3  -1  13  212.97   10.01
  -1   3  13  232.10   10.17
  -1   3  13  240.30    9.54
  -1   3 -13  205.99    9.99
   1  -3 -13  230.54   10.12
   1  -3  13  230.80   10.08
   3  -1 -13  230.54   10.16
  -3   1 -13  227.74   10.16
  -1  -3  13  210.78   10.45
   1  -3  14 1482.31   61.25
   3  -1  14 1608.23   61.36
  -1   3  14 1546.33   61.34
  -1  -3  14 1634.75   62.06
  -3   1 -14 1581.34   61.40
  -1   3  14 1563.09   60.79
   3  -1 -14 1569.23   61.37
  -3   1  14 1572.31   61.38
   1  -3 -14 1576.66   61.35
  -1   3 -14 1533.73   61.34
   3  -1 -15  158.00    7.16
  -3   1 -15  149.22    7.09
  -1   3  15  150.95    7.06
   1  -3 -15  138.23    6.94
  -1   3  15  160.97    6.73
   1  -3  15  155.72    7.07
  -3   1  15  130.78    6.90
   3  -1  15  147.72    7.05
  -1  -3  15  127.92    7.44
  -1   3 -15  130.40    6.89
  -3   1  16    5.36    1.11
   3  -1  16    7.98    1.27
  -3   1 -16    6.70    1.14
   3  -1 -16    9.04    1.38
   1  -3 -16   10.47    1.36
  -1   3  16   13.18    1.39
  -1  -3  16    8.18    1.72
   1  -3  16    8.29    1.30
  -1   3  17  141.63    6.57
   1  -3 -17  130.62    6.66
   1  -3  17  140.91    6.70
  -3  -1  17  148.27    7.81
  -1  -3  17  132.23    7.46
  -3   1  17  134.57    6.73
   3  -1 -17  139.81    6.79
  -3   1 -17  142.76    6.82
  -3  -1  18 1029.57   43.01
  -1  -3  18 1072.42   42.93
   1  -3 -18 1031.51   41.83
  -1   3  18 1073.16   41.75
  -3   1  18 1061.09   41.90
   1  -3  18 1052.36   41.77
  -3   1 -18 1058.35   41.91
   1  -3  19   80.16    4.53
  -3  -1  19   78.99    5.57
  -1  -3  19   95.24    5.71
   1  -3 -19   88.64    4.70
  -3   1  19   93.49    5.54
  -1   3  19   89.64    4.72
  -3   1 -19   86.81    4.71
  -3   1  19   81.76    4.61
  -1  -3  20   20.92    2.63
  -3   1  20   26.02    2.81
  -3   1  20   23.70    1.98
   1  -3  20   18.63    1.85
   1  -3 -20   24.30    2.08
  -1   3  20   24.83    2.19
  -1  -3 -20   22.53    2.14
  -1  -3 -21   33.53    2.74
   1  -3 -21   33.61    2.55
  -3   1 -21   33.18    2.52
   1  -3  21   33.89    2.47
  -3   1  21   33.44    3.24
  -1  -3  21   44.23    3.70
  -3   1  21   37.48    2.62
  -3   1 -22  781.23   31.79
   1  -3 -22  808.83   31.85
  -3  -1  22  784.79   31.79
  -3   1  22  788.16   31.76
   1  -3  22  766.68   31.68
  -3   1  22  806.12   33.02
  -1  -3  22  836.10   33.40
  -1  -3 -22  798.73   32.29
  -1  -3 -23   84.73    4.18
  -3  -1 -23   62.53    3.90
  -1  -3  23   64.57    4.96
  -1  -3 -23   68.10    4.46
   1  -3 -23   70.31    3.97
  -3   1  23   55.85    4.61
   1  -3  23   67.79    3.87
  -3  -1  23   69.16    3.94
  -3   1 -23   73.59    4.00
  -3   1  23   65.30    3.85
  -1  -3  23   65.87    3.86
  -3   1 -24    2.61    1.03
  -1  -3  24    3.11    0.95
  -3  -1 -24    3.38    1.01
  -1  -3 -24    4.20    1.04
  -3   1  24    1.90    1.70
  -1  -3 -24    1.43    1.30
  -3  -1  24    4.61    1.08
  -3   1  24    2.73    0.90
  -1  -3  24    3.87    1.84
   1  -3  24    3.08    0.99
   1  -3 -24    3.26    1.05
  -1  -3  25   94.97    5.15
  -1  -3  25  102.68    6.68
  -3   1 -25  107.28    5.34
  -1  -3 -25  115.88    6.24
  -1  -3 -25  115.68    5.39
  -3   1  25   98.37    6.36
  -3  -1 -25   99.86    5.30
  -3   1  25   99.71    5.22
   1  -3  25  105.24    5.23
  -3  -1  25  101.69    5.27
   1  -3 -25   97.44    5.24
  -3   1  26  527.05   21.76
  -1  -3  26  539.21   21.75
  -3   1 -26  531.94   21.80
   1   3 -26  486.73   23.90
  -3  -1 -26  547.33   21.94
  -3   1  26  535.09   23.33
   1  -3 -26  540.45   21.84
  -1  -3 -26  596.68   21.94
  -3  -1  26  498.17   21.71
  -1  -3 -26  547.96   22.81
   1  -3  26  500.66   21.66
  -3   1  27   20.25    1.81
   1  -3  27   19.18    1.77
  -3   1 -27   23.92    1.98
  -3   1  27   15.24    2.80
  -1  -3  27   16.06    1.69
  -1  -3 -27   27.34    2.02
  -1   3 -27   19.57    3.23
   1   3 -27   19.27    3.38
  -3  -1 -27   18.49    1.82
  -3  -1  27   20.14    1.85
   1  -3 -27   19.63    1.83
  -1  -3 -27   23.73    2.71
   1  -3  28    5.59    1.07
  -1  -3 -28    4.75    1.17
   1   3 -28    2.31    2.11
  -3   1 -28    6.51    1.10
  -1  -3 -28    7.19    1.94
  -1   3 -28    2.15    1.82
   1  -3 -28    5.50    1.18
  -3   1  28    4.51    1.02
  -3   1  28    6.90    2.09
  -3  -1 -28    7.77    1.26
  -1  -3  28    5.67    1.08
  -3  -1  28    5.20    1.09
  -3  -1 -29   67.05    3.78
  -1   3 -29   57.07    5.37
   1   3 -29   70.70    5.93
  -1  -3 -29   72.59    3.81
  -3   1  29   61.00    3.60
  -3   1  29   54.94    4.74
   1  -3 -29   60.00    3.63
  -1  -3 -29   68.42    4.82
  -3   1 -29   63.96    3.70
  -3  -1  29   69.36    3.76
  -1  -3  29   64.70    3.65
  -3   1  30  439.20   21.01
  -3  -1  30  457.80   19.25
  -1   3 -30  486.30   22.02
  -1  -3 -30  487.57   19.40
  -3  -1 -30  489.08   19.43
  -3   1  30  461.05   19.24
   1  -3 -30  475.90   19.34
   1   3 -30  425.18   21.98
   1  -3  30  481.55   19.25
  -3   1 -30  475.57   19.30
  -1  -3  30  462.71   19.22
  -1  -3 -30  461.52   20.80
  -1  -3  31   78.91    4.17
   1  -3 -31   88.36    4.34
  -3   1  31   74.79    5.72
   1   3 -31   91.25    6.95
   1  -3  31   82.61    4.19
  -3  -1 -31   78.93    4.30
  -3   1  31   78.15    4.17
  -3   1 -31   81.33    4.24
  -1  -3 -31   76.27    5.43
  -3  -1  31   73.32    4.14
  -1  -3 -31   84.24    4.33
  -1   3 -31   76.21    6.28
   1   3 -32    0.52    2.73
  -1  -3 -32    1.79    0.92
   1  -3 -32    1.12    0.89
  -1  -3  32    1.92    0.81
  -3   1  32    1.07    0.75
  -3  -1 -32    1.84    0.87
  -3   1  32    0.38    1.97
   1  -3  32    2.56    0.89
  -3  -1  32    1.35    0.78
  -1  -3 -32    1.36    1.73
  -1   3 -32    0.97    2.20
  -3   1 -32    2.32    0.88
   1  -3 -33   33.38    2.27
  -3   1 -33   24.04    2.05
   1   3 -33   30.62    4.42
   1  -3  33   28.90    2.16
  -1  -3 -33   36.74    2.30
  -3  -1  33   27.82    2.18
  -3   1  33   32.38    2.15
  -3   1  33   30.44    3.56
  -1   3 -33   41.47    4.64
  -3  -1 -33   33.02    2.22
  -1  -3  33   26.38    2.12
  -1  -3 -33   29.25    3.54
  -1  -3 -34  579.94   24.64
   1  -3 -34  545.25   22.43
  -3   1  34  564.60   22.38
  -3   1  34  557.34   24.85
  -3  -1  34  539.76   22.35
  -1   3 -34  533.33   25.59
  -1  -3 -34  599.75   22.50
  -3  -1 -34  574.51   22.49
   1   3 -34  529.53   25.93
  -1  -3  34  536.28   22.33
   1  -3  34  583.32   22.34
  -3  -1  34  525.65   25.01
  -3   1 -34  520.95   22.36
   1  -3 -35   48.50    2.91
   1  -3  35   37.30    2.61
  -3  -1  35   50.17    4.88
  -3   1 -35   48.83    2.81
  -1  -3 -35   49.68    2.85
  -1   3 -35   53.88    5.43
  -1  -3 -35   53.70    4.67
  -3   1  35   53.04    2.87
  -1  -3  35   42.41    2.67
  -3  -1  35   53.24    2.87
  -3  -1 -35   54.00    2.90
  -3   1  35   47.48    4.58
   1   3 -35   49.30    5.57
   1  -3  36    4.24    0.90
  -3  -1  36    3.26    2.38
   1  -3 -36    2.96    0.91
  -1  -3 -36    0.78    2.10
  -3   1 -36    1.50    2.20
  -3   1  36    4.64    2.40
  -3   1  36    2.72    0.84
  -1  -3  36    3.55    0.83
  -1   3 -36    3.26    2.84
   1   3 -36    1.74    2.76
  -3   1 -36    3.40    0.87
  -3  -1  36    3.57    0.86
  -3  -1 -36    2.82    0.86
  -1  -3 -36    4.57    0.95
   1  -3 -37   29.98    1.99
  -1  -3 -37   36.81    2.05
  -3   1  37   26.28    3.77
  -3  -1 -37   38.26    4.46
  -3   1 -37   31.25    1.94
  -3  -1  37   29.30    1.90
  -3  -1 -37   33.17    2.03
  -1   3 -37   33.96    4.96
  -3   1  37   30.65    1.94
   1  -3  37   23.13    1.80
  -1  -3  37   27.00    1.87
  -3   1 -37   35.46    4.56
   1   3 -37   32.16    4.89
  -1  -3 -37   34.53    4.01
  -3  -1  37   20.89    3.77
  -1  -3  38  232.85    9.29
   1   3 -38  213.95   13.23
  -3   1  38  221.12   12.09
  -1  -3 -38  224.99   12.05
  -3  -1 -38  214.38   12.28
  -3  -1 -38  215.42    9.34
  -1   3 -38  194.23   12.69
  -3   1 -38  216.36    9.33
  -1  -3 -38  249.21    9.47
  -3   1  38  208.36    9.30
  -3  -1  38  210.48   12.28
   1  -3  38  234.72    9.29
  -3  -1  38  232.03    9.34
  -3   1 -38  226.05   12.76
   1  -3 -38  218.00    9.39
  -3  -1 -39   17.65    3.39
  -3  -1  39   12.94    1.08
  -1  -3 -39   14.35    3.21
  -3  -1  39    7.88    2.91
   1   3 -39   14.98    3.80
  -1  -3 -39   12.75    1.16
  -1   3 -39   19.33    3.64
   1  -3 -39   15.00    1.25
  -3   1  39   10.76    2.71
  -3   1 -39   18.83    3.66
  -1  -3  39   16.52    1.14
  -3  -1 -39   18.10    1.25
  -1  -3 -40    1.80    2.32
  -3  -1  40    0.50    2.19
  -3   1 -40    0.55    2.19
  -3   1  40    2.28    2.50
  -3  -1 -40    1.20    0.48
  -3  -1 -40    3.02    2.43
   1   3 -40   -0.64    2.99
  -1   3 -40   -1.81    2.78
  -1  -3 -40    0.67    0.50
  -3  -1  40    1.11    0.40
  -3   1  41   26.62    4.02
  -3   1 -41   27.17    4.08
   1   3 -41   26.72    4.83
  -1  -3 -41   35.62    4.32
  -3  -1 -41   26.32    4.03
  -3  -1  41   31.64    4.31
  -1   3 -41   33.98    4.98
  -1   3 -42  187.78   11.83
  -1  -3 -42  191.60   10.91
   1   3 -42  163.89   11.60
  -3   1 -42  185.68   11.46
  -3  -1  42  172.38   10.94
  -3   1  42  191.24   10.85
  -3  -1 -42  187.57   11.22
  -1  -3 -43   15.73    3.46
  -3   1 -43   15.45    3.53
  -3  -1  43   11.68    3.10
  -3  -1 -43   23.88    3.91
  -1   3 -43   15.58    3.65
   1   3 -43   16.33    4.26
  -3  -1 -44    0.56    2.39
  -1   3 -44   -2.66    2.75
   1   3 -44    0.69    2.87
  -1  -3 -44    2.02    2.81
  -3   1 -44   -0.61    2.41
   1   3 -45    0.71    3.00
  -3  -1 -45   10.81    3.34
  -1  -3 -45    5.71    3.13
  -3   1 -45    6.21    3.04
  -1   3 -45    6.13    3.52
  -1   3 -46  134.87   10.25
  -1  -3 -46  147.97    9.57
  -3   1 -46  159.68   10.30
  -3  -1 -46  155.06    9.98
   1   3 -46  122.87   10.11
  -3   1 -47   19.27    4.01
  -1  -3 -47   24.55    4.15
  -1   3 -47   13.54    4.19
   1   3 -47   16.93    4.41
  -3  -1 -47   22.41    3.85
   1   3 -48    4.49    3.61
  -1   3 -48    0.73    3.19
  -3  -1 -48    2.40    2.58
  -1  -3 -48    0.56    2.57
  -3   1 -48   -0.65    2.81
  -1  -3 -49    5.71    3.11
   1   3 -49    7.62    4.20
  -3   1 -49    8.67    3.63
  -1   3 -49   11.16    4.05
  -3  -1 -49   10.43    3.38
  -3   1 -50   91.18    7.93
  -1  -3 -50   85.45    7.30
  -1   3 -50   78.14    7.87
  -3  -1 -50   77.03    7.11
  -3   1 -51    9.73    3.82
  -1   3 -51    3.09    3.21
  -3  -1 -51    8.96    3.56
  -1  -3 -51    8.37    3.44
  -1   3 -52    0.79    2.91
  -3  -1 -52    3.27    3.06
  -3   1 -52    0.71    2.75
  -1  -3 -52    0.61    2.91
  -1  -3 -53    4.37    3.63
  -1   3 -53    4.81    3.52
  -3   1 -53   13.68    4.18
  -3  -1 -53    5.32    3.40
  -3  -1 -54   60.94    6.53
  -1   3 -54   53.84    6.99
  -3   1 -54   67.48    7.16
  -1  -3 -54   64.91    6.64
  -3  -1 -55    6.90    3.62
  -1   3 -55    8.31    4.25
  -3   1 -55   14.18    4.16
  -1  -3 -55    8.41    3.84
  -3   1 -56   -1.52    3.72
  -1  -3 -56    4.59    3.47
  -3  -1 -56   -0.70    3.29
  -1   3 -56    4.22    4.07
  -3   1 -57    8.53    4.06
  -1  -3 -57    5.99    3.66
  -3  -1 -57    3.59    3.62
  -1  -3 -58   56.78    6.36
  -3  -1 -58   39.48    6.02
  -3  -1 -59    2.23    3.43
  -1  -3 -59    5.48    3.54
  -1  -3 -60    3.47    3.49
   2  -3   0    4.49    1.14
  -3   2   0    3.22    1.05
   3  -2   0    3.16    1.04
  -2   3   0    3.01    1.07
   3  -2   1  149.42    7.56
   2  -3   1  166.23    7.69
   3  -2  -1  161.94    7.66
  -3   2  -1  171.41    7.80
  -3   2   1  145.72    7.53
  -2   3  -1  152.35    7.59
   2  -3  -1  141.94    7.47
  -2   3   1  163.87    7.71
   3  -2   2    6.11    1.24
  -3   2   2    6.23    1.31
  -2   3   2    8.01    1.32
   2  -3  -2    8.22    1.36
   3  -2  -2    7.12    1.24
   2  -3   2    8.38    1.40
  -3   2  -2    8.05    1.39
  -2   3  -2    6.42    1.22
   3  -2  -3   34.47    2.62
   2  -3   3   34.26    2.57
   2  -3  -3   25.07    2.32
  -2   3  -3   25.27    2.36
  -2   3   3   34.83    2.65
   3  -2   3   24.03    2.34
  -3   2   3   25.65    2.38
  -3   2  -3   36.38    2.66
   2  -3  -4   42.15    2.90
  -2   3  -4   41.54    2.92
  -3   2  -4   30.35    2.61
   3  -2  -4   33.31    2.73
   3  -2  -5    8.93    1.52
  -3   2  -5   12.03    1.54
  -2   3  -5   17.86    1.85
   2  -3  -5   22.75    1.99
  -3   2  -6   34.09    2.60
   3  -2  -6   28.99    2.49
   2  -3  -6   28.95    2.41
  -2   3  -6   30.15    2.52
  -2   3  -7    4.42    1.14
  -3   2  -7   13.40    1.64
   2  -3  -7    6.10    1.28
   3  -2  -7   11.52    1.52
   2  -3  -8   11.38    1.54
   3  -2  -8   18.28    1.86
  -2   3  -8   12.85    1.62
  -3   2  -8   17.62    1.81
  -2  -3   8   13.28    1.84
  -3   2  -9    3.41    0.98
  -2   3  -9    4.21    1.04
   2  -3  -9    5.30    1.15
   3  -2  -9    3.96    1.10
  -2  -3   9    7.44    1.49
  -3   2 -10   45.39    3.08
   3  -2  10   39.58    2.94
  -2   3 -10   38.74    2.89
   2  -3  10   44.89    2.99
  -2  -3  10   37.77    3.08
   3  -2 -10   41.15    2.96
   2  -3 -10   38.00    2.88
   3  -2 -11   34.01    2.59
   3  -2  11   29.44    2.39
  -2   3  11   28.15    2.36
   2  -3 -11   24.09    2.28
  -2   3 -11   23.12    2.27
  -2  -3  11   33.12    2.80
  -3   2  11   23.63    2.27
   2  -3  11   32.71    2.52
  -3   2 -11   28.70    2.37
  -3   2 -12   59.17    3.81
  -2  -3  12   61.46    4.22
  -2   3 -12   66.75    3.93
   3  -2 -12   61.81    3.87
  -2   3  12   55.99    3.76
   2  -3  12   62.56    3.81
   2  -3 -12   63.93    3.90
  -3   2  12   57.87    3.85
   3  -2  12   67.69    3.92
   2  -3  13   52.13    3.37
  -2   3 -13   50.38    3.40
  -3   2  13   50.61    3.39
  -2  -3  13   56.71    3.96
   3  -2  13   57.60    3.51
   3  -2 -13   45.55    3.27
  -2   3  13   49.21    3.41
  -3   2 -13   48.33    3.35
   2  -3 -13   53.78    3.46
  -2  -3  14    4.03    1.41
   3  -2  14    3.83    1.05
   2  -3 -14    6.00    1.25
   2  -3  14    3.39    1.05
   3  -2 -14    2.75    1.05
  -2   3  14    1.94    0.94
  -2   3  14    2.18    0.95
  -2   3 -14    5.78    1.17
  -3   2 -14    2.21    0.91
  -3   2  14    3.38    1.06
   3  -2  15    7.25    1.31
  -2   3  15   12.30    1.56
  -2  -3  15   10.81    1.95
   2  -3  15   13.28    1.59
   2  -3 -15    7.53    1.34
   3  -2 -15   10.79    1.50
  -3   2  15    5.36    1.25
  -3   2 -15   12.04    1.57
  -2   3  15   12.44    1.52
  -2   3 -15    8.38    1.33
  -2   3  16    3.86    1.10
  -2   3 -16    2.00    0.92
  -3   2 -16    4.82    1.21
  -2  -3  16    2.58    1.43
   2  -3  16    4.46    1.13
   3  -2 -16    4.11    1.17
   3  -2  16    3.04    1.02
  -3   2  16    4.76    1.15
   2  -3 -16    2.50    0.98
  -2   3  16    4.37    1.09
   3  -2  17   22.73    2.13
  -3  -2  17   24.53    2.84
  -2  -3  17   21.54    2.66
   3  -2 -17   25.82    2.27
  -2   3  17   23.08    2.21
  -3   2 -17   24.76    2.28
  -2   3 -17   23.13    2.22
   2  -3 -17   25.11    2.21
   2  -3  17   27.85    2.29
  -2   3  17   27.43    2.29
  -3   2  17   22.83    2.18
   3  -2 -18   78.61    4.60
  -2  -3  18   86.91    5.52
  -3   2 -18   71.58    4.48
   2  -3  18   77.19    4.47
   2  -3 -18   76.41    4.52
  -2   3  18   83.28    4.67
  -3   2  18   80.42    4.61
  -2   3 -18   83.63    4.69
  -2   3  18   85.00    4.67
  -3  -2  18   72.36    5.38
   3  -2  18   93.41    4.78
  -3   2 -19    7.08    1.30
  -3   2  19   12.91    1.60
  -3   2  19    6.25    1.62
  -2   3 -19    8.22    1.35
   2  -3  19   11.09    1.47
  -3  -2  19    8.91    2.04
  -2   3  19    6.72    1.49
  -2   3  19   11.42    1.49
   3  -2  19    9.79    1.44
  -2  -3  19    8.16    2.04
   3  -2 -19    8.00    1.36
   2  -3 -19    8.26    1.41
  -3   2 -20   54.70    3.45
   2  -3 -20   46.73    3.26
  -3  -2  20   49.08    4.35
  -3   2  20   50.28    3.35
   3  -2  20   55.49    3.44
  -2   3 -20   45.03    3.23
  -3   2  20   39.53    3.60
   2  -3  20   58.03    3.44
   3  -2 -20   60.44    3.58
  -2   3  20   54.25    3.43
  -2   3  20   52.16    3.50
  -2  -3  20   40.18    3.90
  -2   3  21   14.40    1.97
   2  -3 -21   19.25    1.91
  -3  -2  21   13.91    2.45
   3  -2 -21   13.74    1.70
   3  -2  21   16.36    1.84
  -3   2 -21   14.29    1.71
  -2   3 -21   17.97    1.90
   2  -3  21   18.82    1.84
  -2  -3  21   17.04    2.52
  -3   2  21   17.30    1.76
  -2   3  21   17.64    1.84
  -3   2  21   18.68    2.32
  -2   3  22    0.19    0.77
   3  -2 -22    0.58    0.89
  -2   3  22    2.40    1.37
  -3   2  22    0.94    0.95
  -2  -3  22    2.06    1.53
   2  -3 -22    1.90    0.93
  -3   2  22   -0.28    1.47
   2  -3  22    0.91    0.81
   3  -2  22    2.40    0.99
  -3  -2  22    0.36    1.62
  -3   2 -22    2.68    1.05
  -2   3 -22    0.96    0.87
  -2   3 -23   25.94    2.28
   3  -2  23   30.43    2.38
  -3   2  23   27.20    2.92
  -2  -3  23   34.70    3.41
   3  -2 -23   24.44    2.27
  -2   3  23   25.57    2.25
  -3  -2  23   21.14    3.16
   2  -3 -23   26.04    2.27
  -2   3  23   27.24    2.61
  -3   2 -23   22.99    2.18
   2  -3  23   26.23    2.25
  -3   2  23   28.50    2.39
  -2   3 -24    2.08    0.94
  -3  -2  24    0.37    1.83
   3  -2 -24    1.33    0.92
  -3   2  24    1.66    0.94
   3  -2  24    3.81    1.10
  -2   3  24    2.44    1.01
  -3   2 -24    0.38    0.79
  -3   2  24    2.36    1.74
  -2   3  24    1.66    1.35
   2  -3  24    1.07    0.92
  -2  -3  24    4.01    1.98
   2  -3 -24    3.18    1.21
  -3  -2  25    2.29    1.97
  -3   2 -25    2.42    1.00
  -2  -3  25    1.88    1.71
   2  -3  25    2.83    1.02
  -3   2  25    1.81    1.71
   3  -2  25    1.08    0.88
   3  -2 -25    3.57    1.15
   2  -3 -25    0.19    0.91
  -2   3  25    3.72    1.03
  -3   2  25    0.74    0.84
  -2   3 -25    0.19    0.79
  -2   3  25    2.98    1.45
  -3   2  26   12.05    2.35
   3  -2  26   11.55    1.57
  -2   3 -26    7.18    1.36
  -2   3  26    9.82    1.98
  -2  -3  26    6.61    2.15
  -3   2 -26   10.53    1.46
   3  -2 -26   10.97    1.54
   2  -3  26   12.40    1.59
  -2   3  26   12.81    1.60
  -3  -2  26    9.31    2.33
   2  -3 -26   11.07    1.55
  -3   2  26   10.18    1.47
   3  -2 -27   12.15    1.65
   2  -3 -27    9.32    1.48
  -3  -2  27   13.09    2.82
  -3   2  27    7.03    1.26
  -2   3  27   14.20    2.22
   2  -3  27   14.66    1.62
  -3   2  27   10.43    2.30
  -3   2 -27   11.52    1.48
  -2   3  27   15.53    1.67
  -2   3 -27    8.50    1.36
  -2  -3  27   11.18    2.55
   3  -2  27   10.36    1.51
  -3   2  28    4.53    2.03
  -3   2 -28    2.69    1.06
  -3  -2  28    1.62    1.96
  -2   3 -28    6.07    2.30
  -2   3  28    3.33    1.58
   2  -3 -28    6.85    1.31
   3  -2 -28    3.27    1.18
   2  -3  28    2.22    1.02
  -3   2  28    3.72    1.05
  -2  -3  28    3.27    1.89
  -2   3 -29   18.33    3.11
  -3   2 -29   18.96    1.98
  -2  -3 -29   16.77    2.64
  -2   3  29   22.63    2.77
  -2  -3  29   23.04    3.38
  -3   2  29   24.94    3.03
  -3  -2  29   19.53    3.16
   2  -3  29   22.95    2.04
  -3   2  29   18.49    1.90
   2  -3 -29   24.16    2.09
  -3   2  30   14.00    2.62
   2  -3 -30   17.36    1.81
  -3   2 -30   11.74    1.62
  -2  -3  30   20.18    3.23
   2  -3  30   13.09    1.64
  -2  -3 -30   16.44    2.66
  -2   3  30   13.33    2.37
  -3   2  30   21.15    1.89
  -2   3 -30   17.54    3.22
  -3  -2  30   11.05    2.72
  -2  -3 -31   38.67    3.71
  -3   2  31   35.54    2.61
   2  -3  31   36.99    2.61
   2  -3 -31   34.28    2.61
  -3   2  31   40.26    3.89
  -2   3 -31   37.11    4.39
  -3   2 -31   37.40    2.65
  -2   3  31   38.35    3.61
  -2  -3  31   30.73    3.92
  -3  -2  32   37.11    2.61
  -3   2 -32   38.85    2.62
   2  -3  32   36.54    2.57
  -2  -3 -32   36.01    3.72
   2  -3 -32   34.38    2.56
  -3   2  32   30.48    3.68
  -3   2  32   35.96    2.57
  -2  -3  32   31.83    4.00
  -2   3 -32   28.40    4.15
  -3   2  33   52.51    4.67
  -2   3 -33   58.97    5.55
  -2  -3 -33   58.38    3.40
  -3  -2  33   47.48    3.21
  -3   2 -33   53.38    3.29
   2  -3  33   59.08    3.37
  -2  -3  33   56.72    3.35
  -3   2  33   54.96    3.34
   2  -3 -33   54.18    3.41
  -2  -3  33   43.62    4.79
  -2  -3 -33   48.17    4.42
  -3  -2 -33   62.63    3.53
  -2  -3 -34    6.70    2.44
  -3  -2  34   15.73    1.62
  -3   2  34   12.57    2.75
  -2  -3  34    9.87    2.82
   2  -3  34   14.60    1.58
  -2   3 -34    9.84    2.95
   2  -3 -34   10.77    1.53
  -3  -2 -34   15.30    1.64
  -3   2 -34   11.54    1.49
  -2  -3 -34   13.16    1.54
  -3   2  34   11.51    1.46
  -2  -3  34   14.18    1.52
  -3  -2 -35   19.03    1.85
   2  -3  35   21.36    1.82
  -2  -3  35   19.72    3.45
   2  -3 -35   23.17    2.02
  -3  -2  35   24.85    1.97
  -2  -3 -35   26.17    3.38
  -2  -3  35   16.41    1.71
  -3   2  35   21.45    3.15
  -3   2  35   20.58    1.83
  -3   2 -35   23.07    3.83
  -2  -3 -35   23.03    1.91
  -3   2 -35   22.32    1.94
  -2   3 -35   21.82    3.80
  -3   2 -36   13.65    3.15
   2  -3 -36   10.25    1.43
  -3   2 -36    7.46    1.27
  -2  -3 -36   13.52    2.80
  -2  -3 -36   10.86    1.38
  -3  -2 -36   11.55    1.42
  -2  -3  36   15.28    1.49
  -3  -2  36    6.11    1.22
  -3   2  36   12.75    1.43
  -2   3 -36   11.99    3.11
   2  -3  36    7.22    1.20
  -3   2  36   12.75    2.78
   2  -3  37   11.98    1.36
  -2  -3 -37    6.96    2.42
  -3  -2 -37    6.65    2.54
  -3   2  37    8.97    2.61
  -3   2 -37    5.37    2.72
  -3  -2 -37   10.11    1.32
  -2   3 -37    1.67    2.28
  -3  -2  37    8.86    1.29
  -3   2 -37    8.81    1.21
  -2  -3 -37   10.43    1.34
  -2  -3  37   11.96    1.31
   2  -3 -37    7.21    1.24
  -3   2  37    6.26    1.13
   2  -3 -38    0.13    0.86
  -2  -3  38   -0.58    0.77
  -3   2 -38    1.10    2.13
  -2  -3 -38    0.39    0.76
  -3   2  38   -0.83    2.06
  -3  -2 -38    0.91    1.95
  -3  -2  38    0.24    0.72
  -3  -2 -38   -0.26    0.77
  -2  -3 -38    3.77    2.33
  -2   3 -38    1.14    2.31
  -3  -2 -39    6.99    2.50
  -3  -2 -39    4.82    0.98
  -3   2  39    5.94    2.17
  -2  -3 -39    4.94    1.02
  -3  -2  39    5.06    1.01
  -2   3 -39    3.49    2.64
  -2  -3 -39    2.58    2.18
  -2  -3  39    5.21    0.95
  -3   2 -39    2.26    2.24
  -2  -3 -40    1.28    0.76
  -3  -2 -40    0.96    2.21
  -3  -2 -40    2.94    0.86
  -2   3 -40    0.60    2.26
  -3   2 -40    0.58    2.35
  -3  -2  40    1.25    0.72
  -2  -3  40    1.92    0.70
  -2  -3 -40   -0.44    2.17
  -2  -3  40    2.85    0.77
  -3   2  40    1.74    2.19
  -2  -3 -41   14.75    1.25
  -2  -3  41    9.18    1.00
  -3  -2 -41    8.64    1.09
  -3   2 -41   14.23    3.38
  -3   2  41    6.66    2.49
  -3  -2  41   10.50    1.07
  -3  -2  41   14.91    1.15
  -2  -3  41    8.19    1.02
  -2  -3 -41    9.78    1.13
  -2   3 -41    6.10    2.88
  -3  -2 -41    5.42    2.48
  -2  -3 -41   11.41    2.95
  -3  -2 -41   10.62    1.12
  -2  -3  42    0.38    0.47
  -3  -2  42    2.17    0.56
  -3  -2  42    1.65    0.51
  -2  -3 -42    0.47    2.27
  -3  -2 -42    1.24    0.63
  -2  -3 -42    2.45    0.65
  -2   3 -42    2.50    2.31
  -2  -3 -42    1.15    0.61
  -2  -3  42    1.12    0.48
  -3  -2 -42   -1.01    2.29
  -3   2 -42    0.61    2.56
  -3  -2 -42    1.72    0.62
  -3  -2 -43    9.82    0.86
  -3  -2  43   17.68    3.57
  -3  -2 -43   11.23    0.87
  -3  -2 -43    9.85    3.13
  -2  -3 -43   12.98    0.98
  -2  -3 -43   18.28    1.02
  -3   2 -43   18.61    3.87
  -2  -3 -43   16.87    3.51
  -2   3 -43   12.79    3.54
  -3  -2 -44   11.14    3.16
  -2  -3 -44   10.40    3.01
  -3   2 -44    8.88    2.99
  -2   3 -44   11.77    3.36
  -3  -2 -45   23.32    4.06
  -2  -3 -45   25.88    3.95
  -3   2 -45   35.54    4.94
  -2   3 -45   22.00    4.28
  -2  -3 -46   -0.52    2.51
  -3   2 -46    0.66    2.55
  -3  -2 -46    2.76    2.58
  -2   3 -46    2.04    2.64
  -2  -3 -47   10.17    3.12
  -3   2 -47   12.68    3.64
  -3  -2 -47    8.43    3.03
  -2   3 -47    7.66    3.28
  -2  -3 -48   10.43    3.00
  -3  -2 -48    8.62    3.13
  -3   2 -48    6.13    2.78
  -2   3 -48    9.96    3.60
  -2  -3 -49    4.50    2.85
  -3  -2 -49    8.22    3.12
  -2   3 -49   10.89    3.99
  -3   2 -49    6.94    2.94
  -2  -3 -50    7.49    3.23
  -2   3 -50    0.74    3.20
  -3  -2 -50    4.20    2.77
  -3   2 -50    1.42    2.69
  -3  -2 -51    9.19    3.31
  -2   3 -51    6.83    3.89
  -3   2 -51   12.28    3.50
  -2  -3 -51   10.61    3.73
  -2  -3 -52    3.62    2.92
  -3   2 -52    2.21    3.11
  -2   3 -52    5.41    3.45
  -3  -2 -52    6.87    3.02
  -2  -3 -53    9.25    3.58
  -3   2 -53    5.99    3.52
  -2   3 -53    9.47    3.82
  -3  -2 -53   10.18   20.72
  -3  -2 -54    0.65    3.13
  -2  -3 -54    0.63    2.95
  -2   3 -54   -1.61    3.64
  -3   2 -54    0.76    3.27
  -3  -2 -55    9.93    3.56
  -2   3 -55    8.18    3.84
  -2  -3 -55    8.34    3.77
  -3   2 -55    7.75    3.64
  -2  -3 -56    2.61    3.37
  -3  -2 -56    0.68    3.06
  -3   2 -56    1.58    3.70
  -3  -2 -57   10.35    3.77
  -2  -3 -57   11.95    3.71
  -2  -3 -58    1.35    3.50
  -3  -2 -58   -4.92    3.68
  -3  -2 -59    5.00    3.75
  -2  -3 -59    8.95    3.57
  -2  -3 -60    3.50    3.75
  -3  -2 -60   -0.73    3.56
  -2  -3 -61    4.26    3.53
  -2  -3 -62    2.87    3.62
  -3   3   0    5.44    1.33
   3  -3   0    2.29    1.09
  -3   3   1  317.00   14.64
   3  -3  -1  328.63   14.60
  -3   3  -1  341.42   14.75
   3  -3   1  332.11   14.65
   3  -3   2 2697.00  105.23
  -3   3   2 2705.72  105.36
   3  -3  -2 2700.51  105.25
  -3   3  -2 2693.67  105.36
  -3   3  -3 1179.97   46.16
  -3   3   3 1153.65   46.12
   3  -3   3 1110.37   46.02
   3  -3  -3 1158.06   46.06
   3  -3  -4   26.62    2.60
  -3   3  -4   33.83    2.81
   3  -3  -5   78.78    4.75
  -3   3  -5   77.13    4.76
   3  -3  -6 1308.31   51.99
  -3   3  -6 1300.35   52.02
  -3   3  -7  365.71   15.35
   3  -3  -7  326.16   15.09
   3  -3  -8   20.23    2.19
  -3   3  -8   24.80    2.42
   3  -3  -9  568.61   24.39
  -3   3  -9  603.16   24.54
  -3   3 -10 2029.80   78.38
   3  -3  10 1961.63   78.26
   3  -3 -10 1990.58   78.32
  -3   3  11  295.85   13.03
   3  -3  11  282.67   12.97
   3  -3 -11  281.86   12.95
  -3   3 -11  286.87   13.00
   3  -3 -12    2.76    1.34
  -3   3  12    2.32    1.12
  -3   3 -12    2.34    1.05
   3  -3  12    4.27    1.36
  -3   3  13  547.22   22.89
   3  -3  13  534.77   22.86
  -3   3 -13  539.37   22.88
   3  -3 -13  554.24   22.91
  -3   3  14 1313.30   51.59
  -3  -3  14 1314.70   52.24
  -3   3 -14 1300.62   51.59
   3  -3 -14 1286.79   51.54
   3  -3  14 1258.00   51.49
  -3   3 -15  251.62   11.67
   3  -3  15  257.10   11.67
  -3   3  15  247.77   11.63
  -3  -3  15  260.61   12.39
   3  -3 -15  248.80   11.64
   3  -3  16   -0.45    0.98
  -3  -3  16   -0.64    1.46
  -3   3  16    1.39    0.99
  -3   3 -16   -0.23    0.84
   3  -3 -16    0.23    1.01
  -3   3 -17   35.07    2.87
  -3  -3  17   34.70    3.46
  -3   3  17   32.30    2.79
   3  -3  17   35.29    2.87
   3  -3 -17   35.98    2.93
   3  -3  18  369.72   16.54
  -3   3  18  386.65   16.67
  -3   3 -18  377.12   16.64
  -3  -3  18  386.50   17.59
   3  -3 -18  391.60   16.70
  -3   3 -19   61.14    4.08
   3  -3  19   68.25    4.20
  -3   3  19   61.73    4.07
   3  -3 -19   58.52    4.02
  -3   3  19   62.32    4.20
  -3  -3  19   64.79    4.91
  -3   3  20   47.66    3.61
  -3  -3  20   44.30    4.16
  -3   3  20   43.49    3.28
   3  -3  20   46.01    3.37
  -3   3 -20   45.03    3.33
   3  -3 -20   45.08    3.41
  -3  -3  21   89.23    5.93
   3  -3  21   85.48    4.87
   3  -3 -21   77.82    4.83
  -3   3 -21   76.09    4.81
  -3   3  21   75.86    4.76
  -3   3  21   81.65    5.11
   3  -3  22  780.51   32.44
   3  -3 -22  804.03   32.63
  -3   3 -22  802.16   32.57
  -3   3  22  782.80   32.82
  -3   3  22  806.29   32.56
  -3  -3  22  819.29   33.94
   3  -3  23  124.74    6.57
   3  -3 -23  120.62    6.60
  -3   3  23  128.42    6.62
  -3   3 -23  113.34    6.49
  -3   3  23  136.59    7.09
  -3  -3  23  127.04    7.72
   3  -3 -24    0.45    1.13
  -3   3 -24    0.90    1.02
  -3   3  24    0.89    1.07
   3  -3  24    1.07    1.13
  -3   3  24   -0.27    1.64
  -3  -3  24   -1.17    1.79
  -3   3 -25  134.36    7.16
   3  -3  25  150.18    7.29
  -3   3  25  146.58    7.78
  -3   3  25  131.12    7.09
   3  -3 -25  138.72    7.22
  -3  -3  25  145.47    8.59
  -3   3  26  378.52   16.47
   3  -3 -26  370.73   16.41
  -3  -3  26  371.86   17.93
  -3   3 -26  393.44   16.56
  -3   3  26  381.36   17.08
   3  -3  26  379.96   16.41
  -3   3 -27   61.28    3.96
  -3   3  27   64.67    4.06
   3  -3  27   55.82    3.83
   3  -3 -27   58.53    3.95
  -3   3  27   59.04    4.55
  -3  -3  27   55.04    5.06
   3  -3 -28    9.51    1.60
  -3   3 -28    9.44    1.64
   3  -3  28    8.85    1.51
  -3   3  28    6.02    2.24
  -3  -3  28   10.23    2.68
  -3   3  28    6.69    1.48
  -3  -3  29  136.55    8.56
   3  -3 -29  128.57    6.96
   3  -3  29  140.31    7.01
  -3   3 -29  142.90    7.09
  -3   3  29  139.46    7.87
  -3   3  29  138.66    7.03
   3  -3  30  360.73   15.00
  -3   3  30  335.18   14.95
   3  -3 -30  340.12   15.01
  -3   3  30  329.59   15.96
  -3  -3  30  334.66   16.75
  -3   3 -30  352.20   15.05
   3  -3 -31   44.02    3.29
  -3  -3  31   47.28    4.77
  -3   3 -31   51.77    3.42
  -3   3  31   39.22    3.97
   3  -3  31   45.67    3.27
  -3   3  31   46.87    3.27
  -3   3 -32    2.45    1.16
   3  -3 -32    4.31    1.43
  -3   3  32    2.83    1.19
   3  -3  32    3.49    1.32
  -3   3  32    6.09    2.13
  -3  -3  32    1.86    2.15
  -3  -3  33   80.35    6.37
  -3   3  33   74.34    5.30
  -3   3  33   66.12    4.15
   3  -3  33   71.47    4.17
   3  -3 -33   63.42    4.13
  -3   3 -33   75.68    6.35
  -3   3 -33   63.71    4.12
  -3   3 -34  359.47   15.61
  -3  -3  34  375.54   18.12
  -3   3  34  356.28   16.94
   3  -3 -34  351.32   15.59
   3  -3  34  386.25   15.64
  -3   3  34  362.98   15.61
  -3   3 -34  347.96   18.15
  -3   3  35   38.68    4.00
  -3  -3  35   34.83    4.33
   3  -3  35   35.56    2.71
  -3   3 -35   34.07    2.70
  -3   3  35   29.37    2.54
  -3   3 -35   31.10    4.33
   3  -3 -35   35.44    2.75
  -3  -3 -36   23.25    3.27
  -3   3 -36   25.25    3.83
  -3  -3  36   19.23    3.55
  -3   3  36   23.50    3.18
   3  -3 -36   19.47    2.08
  -3   3  37   54.13    4.60
  -3  -3  37   52.12    5.17
  -3  -3 -37   44.02    4.54
  -3   3 -37   43.94    5.25
  -3   3  38  204.70   10.91
  -3  -3 -38  208.90   11.34
  -3  -3  38  196.64   11.72
  -3   3 -38  195.30   12.14
  -3  -3  39   15.40    1.75
  -3  -3 -39   23.44    3.34
  -3   3 -39   14.20    3.49
  -3   3  39   18.84    3.11
  -3  -3  39   19.73    3.62
  -3  -3  40    0.86    0.86
  -3  -3 -40    0.80    0.98
  -3  -3  40   -0.15    0.84
  -3  -3 -40    2.73    2.41
  -3  -3 -40    1.53    0.96
  -3   3 -40    1.82    2.55
  -3  -3  40    2.72    2.58
  -3   3 -41   31.60    4.93
  -3  -3  41   40.28    2.68
  -3  -3 -41   43.27    2.76
  -3  -3  41   39.75    2.68
  -3  -3 -41   47.66    4.72
  -3  -3  41   33.79    4.70
  -3  -3 -41   46.53    2.84
  -3   3 -42  134.23   10.03
  -3  -3 -42  162.97    7.02
  -3  -3  42  146.28    6.87
  -3  -3 -42  155.88    7.05
  -3  -3  42  147.33    6.85
  -3  -3 -42  156.97    9.64
  -3  -3 -43   18.61    1.67
  -3  -3  43   18.74    1.66
  -3  -3 -43   21.67    3.68
  -3   3 -43   14.22    3.55
  -3  -3 -43   21.84    1.75
  -3  -3  43   21.75    1.69
  -3  -3 -44    2.15    0.82
  -3   3 -44   -0.66    2.61
  -3  -3 -44    2.62    0.85
  -3  -3  44    2.27    0.84
  -3  -3  44    1.86    0.74
  -3  -3 -44    3.52    2.50
  -3  -3 -45   20.98    3.67
  -3  -3  45   16.44    1.23
  -3  -3  45   14.65    1.19
  -3  -3 -45   16.52    1.38
  -3  -3 -45   19.59    1.45
  -3   3 -45   22.06    4.22
  -3   3 -46  118.46    8.75
  -3  -3 -46   90.41    3.92
  -3  -3 -46   86.50    3.94
  -3  -3 -46  117.64    7.88
  -3  -3 -47    9.63    3.22
  -3   3 -47   15.98    3.93
  -3  -3 -48    1.09    2.31
  -3   3 -48    2.12    3.10
  -3   3 -49   10.13    3.63
  -3  -3 -49   20.13    3.86
  -3  -3 -50   46.22    5.13
  -3   3 -50   39.75    5.56
  -3  -3 -51    1.75    2.65
  -3   3 -51    6.75    3.34
  -3  -3 -52    3.57    2.87
  -3   3 -52   -0.76    2.96
  -3  -3 -53   16.99    3.92
  -3   3 -53    8.54    4.24
  -3   3 -54   55.27    7.08
  -3  -3 -54   50.32    5.95
  -3  -3 -55    8.88    3.65
  -3   3 -55    9.67    4.02
  -3  -3 -56    0.65    3.03
  -3  -3 -57    2.63    3.18
  -3  -3 -58   36.87    5.47
  -3  -3 -59    2.73    3.53
  -3  -3 -60    3.47    3.50
  -3  -3 -61    4.93    3.55
   0  -4   0  837.94   34.14
  -4   0   0  846.67   34.27
   0  -4  -1   17.47    2.03
   0   4  -1   23.41    1.63
  -4   0  -1   18.06    2.15
   0  -4   1   21.37    2.15
  -4   0   1   24.05    2.29
  -4   0  -2   90.29    5.25
   0  -4   2   97.83    5.25
   0  -4  -2   91.54    5.18
   0   4  -2   91.29    4.43
  -4   0   2   81.79    5.12
   0  -4   3  835.17   35.80
   0  -4  -3  916.18   35.98
  -4   0  -3  935.58   36.12
  -4   0   3  830.92   35.88
   0   4  -3  910.76   35.10
   0  -4  -4 2775.89  107.91
  -4   0  -4 2786.99  108.05
   0   4  -4 2758.74  107.16
   0   4  -5  346.57   14.83
  -4   0  -5  351.41   15.54
   0  -4  -5  363.35   15.50
  -4   0  -6    1.39    1.00
   0  -4  -6    3.07    1.03
   0   4  -6    3.78    1.08
  -4   0  -7  218.49   10.49
   0   4  -7  217.96   10.06
   0  -4  -7  233.94   10.48
   0  -4  -8 1455.94   57.47
   0   4  -8 1414.37   57.21
  -4   0  -8 1494.08   57.67
   0  -4  -9  179.91    8.82
  -4   0  -9  177.14    8.91
   0   4  -9  192.64    8.84
   0   4 -10    0.87    1.24
  -4   0 -10    0.46    0.83
   0  -4 -10    0.22    0.91
   0  -4  10    0.22    0.84
   0  -4  11  174.69    8.43
  -4   0 -11  173.46    8.46
  -4   0  11  169.41    8.45
   0   4 -11  166.13    8.48
   0  -4 -11  168.78    8.41
   0  -4 -12 1299.36   51.78
   0  -4  12 1292.07   51.78
  -4   0 -12 1316.44   51.91
   0   4 -12 1323.95   52.05
  -4   0  12 1284.20   51.86
  -4   0 -13  186.94    9.09
   0  -4 -13  178.70    8.98
  -4   0  13  189.66    9.14
   0   4 -13  188.53    9.37
   0  -4  13  194.53    9.07
  -4   0 -14    7.33    1.39
   0  -4 -14    5.65    1.32
  -4   0  14    7.24    1.46
   0   4 -14    6.19    1.62
   0  -4  14    5.54    1.39
  -4   0 -15  314.46   13.70
   0  -4 -15  302.17   13.59
   0  -4  15  295.52   13.49
   0   4 -15  312.80   14.18
  -4   0  15  299.75   13.58
   0  -4 -16 1668.00   64.84
  -4   0  16 1638.47   65.93
   0  -4 -16 1647.97   65.90
   0   4 -16 1644.53   66.56
   0  -4  16 1687.85   65.86
  -4   0 -16 1741.43   66.05
  -4   0  17  225.24   10.47
   0  -4  17  234.28   10.36
   0  -4 -17  228.63   10.38
   0   4 -17  232.76   11.23
  -4   0 -17  219.43   10.39
   0  -4 -17  205.59    9.48
   0   4 -18    0.32    1.57
   0  -4 -18    0.80    0.95
  -4   0  18    1.56    1.04
   0  -4 -18    0.21    0.96
   0  -4  18    1.46    1.07
  -4   0 -18    1.36    1.05
  -4   0 -19  239.17   11.03
  -4   0  19  238.75   11.03
   0  -4 -19  227.35   10.37
   0  -4 -19  241.26   11.00
   0  -4  19  244.43   10.99
   0   4 -19  238.59   11.91
  -4   0  20 1193.50   47.06
  -4   0 -20 1171.30   47.11
   0  -4 -20 1162.19   47.01
   0  -4 -20 1161.74   46.53
   0   4 -20 1163.85   48.14
   0  -4  20 1215.53   47.01
   0  -4 -21  103.07    5.45
   0  -4 -21   97.54    5.68
  -4   0  21  106.82    5.79
   0  -4  21  107.20    5.72
  -4   0 -21  104.18    5.80
   0  -4  22    3.29    1.10
  -4   0 -22    3.10    1.11
   0  -4 -22    2.99    1.22
   0  -4 -22    3.19    1.21
   0  -4 -23  113.72    6.11
  -4   0  23  113.83    6.14
   0  -4 -23  115.46    6.13
  -4   0 -23  113.46    6.18
   0  -4  23  120.11    6.08
  -4   0  23  104.69    6.99
  -4   0 -24  541.23   23.10
  -4   0  24  529.72   24.37
   0  -4 -24  574.18   23.12
  -4   0  24  557.87   23.09
   0  -4  24  561.97   23.01
   0  -4 -24  548.50   23.12
  -4   0  25   42.08    3.12
  -4   0 -25   43.11    3.19
   0  -4 -25   44.75    3.16
   0  -4  25   42.34    3.10
  -4   0  25   34.90    3.87
   0  -4 -25   46.08    3.46
  -4   0  26   13.63    1.74
  -4   0  26    8.88    2.40
   0  -4 -26    7.80    1.49
  -4   0 -26    8.82    1.51
   0  -4 -26   12.80    2.04
   0  -4  26    6.68    1.43
  -4   0  27  181.11   10.52
  -4   0 -27  188.23    9.25
  -4   0  27  196.56    9.22
   0  -4 -27  206.64    9.78
   0  -4  27  190.07    9.08
   0  -4 -27  199.76    9.29
   0  -4  28  748.49   30.54
   0  -4 -28  799.65   30.77
  -4   0 -28  734.08   30.72
  -4   0  28  733.95   32.31
   0  -4 -28  746.44   31.24
  -4   0  28  752.28   30.65
   0  -4  29   84.06    4.76
  -4   0  29   77.47    4.76
  -4   0  29   92.32    6.49
   0  -4 -29   87.30    4.88
  -4   0 -29   89.74    5.03
   0  -4 -29   86.56    5.60
  -4   0 -30    0.20    1.04
  -4   0  30    2.92    2.16
  -4   0  30   -0.20    1.04
   0  -4 -30    1.18    1.71
   0  -4 -30   -0.39    1.09
   0  -4  30    0.73    1.00
   0  -4 -31   47.99    3.27
   0  -4 -31   50.93    4.32
  -4   0  31   49.47    3.28
  -4   0  31   39.43    4.40
  -4   0 -31   45.61    3.24
   0  -4  31   51.64    3.30
   0  -4 -32  369.92   15.36
  -4   0  32  349.15   15.28
   0  -4  32  363.83   15.25
  -4   0 -32  363.93   15.40
  -4   0  32  361.55   17.38
   0  -4 -32  324.46   16.40
   0  -4 -33   72.84    4.15
  -4   0  33   62.73    3.96
   0  -4  33   71.67    4.01
   0  -4 -33   70.22    5.24
  -4   0 -33   66.91    4.10
  -4   0  33   59.50    5.44
  -4   0  34    1.24    0.95
   0  -4  34    1.83    1.03
   0  -4 -34    0.90    1.03
  -4   0  34    4.01    2.61
   0  -4 -34    4.89    2.22
  -4   0 -34    2.20    1.06
  -4   0  35   34.06    2.49
   0  -4  35   33.71    2.53
   0  -4 -35   32.19    3.65
   0  -4 -35   28.05    2.45
  -4   0  35   34.57    4.12
  -4   0 -35   36.33    2.66
  -4   0 -36  197.06    9.12
  -4   0  36  182.72    8.98
   0  -4 -36  217.61    9.24
   0  -4 -36  214.07   10.95
   0  -4  36  197.94    9.04
  -4   0  36  213.06   11.51
  -4   0  37   41.52    2.80
   0  -4 -37   43.50    2.83
   0  -4 -37   41.84    4.21
  -4   0 -37   38.47    2.75
   0  -4  37   39.33    2.66
  -4   0  37   36.73    4.39
   0  -4  38   -0.14    0.84
   0  -4 -38    1.55    0.96
  -4   0  38    0.76    0.85
   0  -4 -38   -2.00    2.22
  -4   0 -38   -0.63    0.90
  -4   0  38   -0.48    2.28
  -4   0  39   11.26    2.99
   0  -4 -39   12.62    1.56
   0  -4  39   15.29    1.55
   0  -4 -39   11.96    3.00
  -4   0 -39   12.22    1.49
  -4   0  39   14.35    1.50
  -4   0 -40  157.28    7.53
  -4   0  40  165.36    7.52
   0  -4  40  179.22    7.53
  -4   0  40  180.90   10.47
   0  -4 -40  166.28    9.74
   0   4 -40  157.18   11.00
   0   4 -41   41.18    5.27
  -4   0  41   34.05    2.20
  -4   0 -41   31.34    2.18
  -4   0  41   28.08    4.12
   0  -4 -41   33.85    2.29
   0  -4 -41   36.78    4.20
   0  -4  41   28.32    2.12
  -4   0  42   -0.52    2.39
  -4   0  42   -0.11    0.67
   0   4 -42    0.68    2.57
   0  -4  42    0.10    0.71
   0  -4 -42   -0.90    2.23
   0  -4 -42    0.12    0.78
  -4   0 -42    0.89    0.75
  -4   0 -42    0.57    2.24
   0   4 -43    8.35    3.59
   0  -4 -43   18.00    3.46
  -4   0  43   12.51    1.21
   0  -4 -43   16.74    1.46
   0  -4  43   13.81    1.23
  -4   0 -43   13.17    1.29
  -4   0  43   17.37    3.68
  -4   0 -43   13.86    3.49
  -4   0  44  147.13    9.79
  -4   0  44  154.99    6.59
   0  -4 -44  164.90    6.73
  -4   0 -44  175.35   10.76
   0  -4  44  151.98    6.47
  -4   0 -44  152.39    6.61
   0  -4 -44  173.73    9.99
   0   4 -44  175.73   11.52
  -4   0  45   22.74    3.91
  -4   0 -45   23.39    4.21
   0   4 -45   28.34    5.22
   0  -4 -45   17.03    1.20
  -4   0 -46    2.46    2.64
   0   4 -46   -0.74    3.07
  -4   0 -47   16.31    3.82
   0   4 -47   27.30    5.15
   0   4 -48  122.80    9.91
  -4   0 -48  113.91    8.78
  -4   0 -49   37.90    5.08
   0   4 -49   17.34    4.39
   0   4 -50    1.60    3.45
  -4   0 -50    1.33    2.86
   0   4 -51   10.60    4.36
  -4   0 -51   18.28    4.08
   0   4 -52   69.51    7.74
  -4   0 -52   64.42    6.81
   0   4 -53   10.08    4.31
  -4   0 -53   13.20    4.01
   0   4 -54   -2.56    3.39
  -4   0 -54    2.83    3.04
   0   4 -55   12.99    4.70
  -4   0 -55    2.87    3.04
  -4   0 -56   43.09    5.93
  -4   0 -57    8.18    3.86
  -1  -4   0   15.14    1.37
  -1   4   0   13.79    1.76
   1  -4   0   11.62    1.67
   4  -1   0   10.90    1.60
  -4   1   0   16.12    1.92
   4  -1  -1  216.07   10.41
  -1  -4   1  234.31    9.52
  -1   4   1  204.03   10.27
  -1   4  -1  202.05   10.25
  -4   1   1  227.95   10.49
   1  -4   1  201.52   10.21
  -4   1  -1  215.39   10.40
   1  -4  -1  235.17   10.42
  -1  -4  -1  221.41    9.31
   4  -1   1  226.87   10.41
   1  -4  -2   48.54    3.48
   4  -1  -2   49.57    3.57
   1  -4   2   52.61    3.55
  -4   1  -2   53.39    3.67
  -1  -4  -2   55.21    2.74
   4  -1   2   46.93    3.48
  -1   4  -2   48.52    3.52
  -1   4   2   48.71    3.52
  -4   1   2   49.34    3.63
  -1  -4   2   44.55    2.86
  -1   4  -3   29.92    2.68
  -4   1   3   31.99    2.81
   1  -4   3   39.41    2.92
  -1   4   3   36.31    2.91
  -1  -4   3   34.35    2.39
   4  -1   3   31.95    2.76
   4  -1  -3   43.02    3.10
  -4   1  -3   41.13    3.12
   1  -4  -3   29.98    2.69
  -1  -4   4   73.70    4.08
   4  -1  -4   82.48    4.76
  -4   1  -4   77.01    4.72
   1  -4  -4   70.10    4.51
  -1   4  -4   77.35    4.69
  -1  -4   5   52.61    3.33
  -1   4  -5   61.77    3.85
   4  -1  -5   49.23    3.59
   1  -4  -5   65.85    3.88
  -4   1  -5   43.47    3.52
  -1  -4   6   29.72    2.33
   4  -1  -6   23.05    2.38
   1  -4  -6   24.61    2.38
  -4   1  -6   24.01    2.40
  -1   4  -6   28.13    2.46
   4  -1  -7   27.40    2.38
   1  -4  -7   18.10    2.02
  -1   4  -7   19.84    2.13
  -1   4  -7   16.20    1.80
  -1  -4   7   17.99    1.90
  -4   1  -7   29.71    2.51
   1  -4  -8   15.19    1.83
   4  -1  -8   18.51    2.06
  -4   1  -8   16.41    2.00
  -1   4  -8   17.33    1.85
  -1  -4   8   16.74    1.86
  -1  -4   9    5.29    1.28
   4  -1  -9    5.03    1.29
  -4   1  -9    8.09    1.46
   1  -4  -9    4.04    1.15
  -1   4  -9    6.09    1.44
  -1  -4  10    4.94    1.37
  -1   4 -10    3.01    1.25
   4  -1  10    3.84    1.14
  -4   1 -10    5.94    1.32
   1  -4  10    6.40    1.27
   1  -4 -10    4.27    1.21
  -4   1  11   27.76    2.52
   1  -4 -11   26.49    2.45
   4  -1 -11   25.68    2.43
  -4   1 -11   27.35    2.52
  -1   4 -11   33.70    2.72
  -1   4  11   25.34    1.44
  -1  -4  11   24.71    2.50
   1  -4  11   22.24    2.27
  -1   4  12    9.14    0.84
  -4   1 -12    9.98    1.62
   1   4 -12    6.99    1.64
   1  -4  12    7.46    1.42
  -4   1  12    9.16    1.59
   1  -4 -12    9.19    1.55
  -1  -4  12    7.88    1.63
  -1   4 -12    7.94    1.61
   1   4 -13   73.19    4.96
  -1  -4  13   84.79    5.09
  -4   1  13   85.30    4.94
  -4   1 -13   74.47    4.79
  -1   4 -13   82.38    5.05
   1  -4  13   81.47    4.77
   1  -4 -13   74.62    4.64
   1   4 -14   67.81    4.66
   1  -4 -14   66.13    4.18
   1  -4  14   61.49    4.03
  -4   1  14   67.10    4.27
  -1   4 -14   65.53    4.49
  -1  -4  14   61.91    4.37
  -4   1 -14   67.21    4.28
   1   4 -15  107.03    6.31
   1  -4  15  103.89    5.62
  -4   1 -15  101.23    5.74
  -1  -4  15   94.98    5.94
  -4   1  15  102.31    5.73
  -1   4 -15   98.54    6.00
   1  -4 -15  101.43    5.64
  -1   4 -16   20.87    2.59
  -1  -4  16   18.99    2.58
  -4   1  16   20.70    2.23
   1  -4 -16   24.08    2.30
  -4   1 -16   18.94    2.19
   1   4 -16   22.71    2.81
   1  -4  16   22.97    2.21
   1   4 -17   97.67    6.44
  -1   4 -17  118.00    6.63
  -1  -4  17  107.32    6.37
  -1  -4 -17   94.25    5.08
   1  -4 -17  117.15    5.95
   1  -4  17  109.02    5.80
  -4   1 -17   99.03    5.83
  -4   1  17  118.22    6.03
   1   4 -18   33.42    3.55
   1  -4 -18   27.37    2.53
  -1  -4 -18   31.51    2.27
  -1  -4  18   30.45    3.18
  -4   1 -18   30.37    2.72
  -1   4 -18   28.89    3.22
   1  -4  18   33.95    2.68
  -4   1  18   34.60    2.80
   1  -4 -19    1.54    0.98
  -4  -1  19    1.15    1.04
  -1   4 -19   -0.67    1.41
  -4   1  19    1.13    1.14
  -4   1 -19    0.69    0.99
  -1  -4 -19    1.84    0.93
  -1  -4  19    0.63    1.36
   1  -4  19    0.64    0.88
   1   4 -19    3.59    1.86
  -4   1 -20    3.44    1.29
  -4   1  20    1.58    1.04
  -1   4 -20    2.09    1.68
  -1  -4  20    3.92    1.56
   1   4 -20    3.36    1.95
  -4  -1  20    0.91    1.05
   1  -4  20    2.94    1.13
  -1  -4 -20    1.32    0.88
   1  -4 -20    0.88    0.91
  -4  -1 -20    2.10    1.29
  -1   4 -21    8.31    2.19
  -1  -4 -21    8.32    1.53
   1  -4 -21    4.33    1.24
   1  -4  21    5.61    1.29
  -1  -4 -21    4.98    1.23
  -4  -1 -21    7.62    1.46
  -1  -4  21    8.77    1.47
  -4   1 -21    4.79    1.19
  -4   1  21    7.58    1.44
  -4  -1  21    7.70    1.42
  -1  -4  21    6.43    1.96
  -4  -1 -22   11.23    1.63
  -4   1  22   10.39    1.67
  -1  -4 -22   13.10    1.74
  -1  -4  22    8.25    1.43
  -4   1 -22   17.19    1.97
  -1  -4 -22   15.18    1.81
  -4  -1  22   14.63    1.79
   1  -4  22   12.87    1.70
   1  -4 -22    7.98    1.45
  -1  -4  22   14.34    2.46
  -4  -1 -23   26.00    2.41
  -1  -4  23   22.05    3.01
  -4   1  23   23.79    3.24
  -4  -1  23   21.62    2.26
   1  -4  23   28.41    2.41
   1  -4 -23   29.23    2.47
  -1  -4  23   27.96    2.39
  -1  -4 -23   21.35    2.24
  -1  -4 -23   22.57    2.29
  -4   1 -23   19.79    2.21
  -4   1  23   26.34    2.42
  -4  -1 -24    1.36    1.14
   1  -4 -24    1.71    1.13
  -4  -1  24    0.22    0.95
  -1  -4 -24    1.72    1.13
  -4   1  24    1.75    1.74
  -1  -4  24    2.72    1.13
   1  -4  24   -0.20    0.97
  -4   1 -24    0.89    0.99
  -1  -4 -24    1.49    1.22
  -4   1  25   36.75    3.81
  -1  -4 -25   30.76    2.86
  -1  -4  25   27.97    2.51
  -4  -1 -25   34.55    2.76
  -4  -1  25   31.38    2.67
  -1  -4 -25   31.23    2.71
   1  -4  25   30.35    2.58
  -4   1 -25   31.53    2.71
   1  -4 -25   30.74    2.66
  -4   1  25   37.00    2.84
  -4   1  26   30.16    3.46
  -1  -4 -26   28.66    2.84
  -4   1  26   27.23    2.51
   1  -4  26   35.95    2.70
  -4  -1 -26   24.04    2.48
  -4   1 -26   26.19    2.49
  -1  -4  26   30.95    2.57
   1  -4 -26   33.50    2.73
  -1  -4 -26   37.53    2.83
  -4  -1  26   39.42    2.89
  -4   1 -27   44.83    3.25
  -4  -1 -27   47.50    3.36
  -1  -4  27   44.29    3.16
  -1  -4 -27   49.13    3.64
  -4  -1  27   43.62    3.25
  -4   1  27   38.23    4.09
   1  -4  27   47.07    3.24
  -1  -4 -27   42.82    3.16
   1  -4 -27   45.45    3.24
  -4   1  27   39.72    3.15
  -4   1 -28    4.44    1.34
  -1  -4 -28    3.94    1.32
  -4  -1  28    3.59    1.32
  -1  -4 -28    4.20    1.73
   1  -4  28    2.37    1.23
  -1  -4  28    3.59    1.26
   1  -4 -28    2.71    1.23
  -4  -1 -28    1.74    1.11
  -4   1  28    3.28    1.18
  -4   1  28    1.92    2.13
   1  -4 -29   45.58    3.17
  -4  -1 -29   45.86    3.26
  -4  -1  29   42.25    3.16
  -4   1  29   47.26    4.44
  -4   1 -29   39.22    3.14
  -1  -4 -29   39.01    3.59
  -1  -4  29   42.68    3.06
  -1  -4 -29   40.89    3.08
  -4   1  29   42.51    3.10
   1  -4  29   44.83    3.12
  -1  -4  30   21.05    2.07
  -4  -1 -30   20.70    2.16
  -4   1 -30   20.40    2.10
  -4   1  30   22.59    2.20
  -1  -4 -30   14.96    2.48
   1  -4 -30   18.09    2.00
  -1  -4 -30   25.82    2.25
  -4  -1  30   22.46    2.17
  -4   1  30   15.87    3.13
   1  -4  30   20.12    2.05
  -4   1  31   20.64    3.26
  -1  -4  31   26.23    2.25
  -4   1 -31   26.53    2.36
   1  -4 -31   25.21    2.32
  -4   1  31   21.64    2.16
  -1  -4 -31   20.71    2.91
  -1  -4 -31   20.90    2.18
  -4  -1  31   17.60    2.10
   1  -4  31   23.00    2.12
  -1  -4 -32    1.25    1.74
  -4   1  32    2.46    2.28
  -4   1  32    1.17    0.93
  -1  -4  32    2.42    1.07
  -4  -1 -32    0.61    1.06
  -4  -1  32    2.54    1.18
   1  -4 -32    2.33    1.02
   1  -4  32    2.73    1.11
  -4   1 -32    1.81    1.21
  -1  -4 -32    2.97    1.17
   1  -4 -33   18.74    1.97
  -4  -1  33   22.41    3.57
  -4  -1  33   20.69    2.04
  -4   1 -33   14.30    1.95
  -1  -4 -33   15.35    2.69
  -1  -4  33   14.62    1.80
  -4  -1 -33   19.84    2.03
  -1  -4 -33   18.76    1.95
  -4   1  33   15.42    2.94
  -4   1  33   14.53    1.82
   1  -4  33   21.64    1.96
  -1  -4 -34    5.79    2.17
  -1  -4 -34    3.92    1.22
  -4   1  34    3.83    2.23
  -4  -1  34    4.12    1.27
  -4   1 -34    4.15    1.25
   1  -4 -34    5.83    1.32
  -1  -4  34    2.99    1.11
  -4  -1 -34    3.89    1.18
  -4   1  34    6.04    1.23
  -4  -1  34    5.12    2.78
   1  -4  34    3.66    1.17
  -4  -1  35   -0.47    2.36
  -1  -4 -35   -0.35    1.90
   1  -4  35    0.34    0.92
  -1  -4 -35   -0.18    0.97
  -4   1  35    2.60    2.30
  -4   1 -35    0.73    1.02
  -1  -4  35    2.55    1.02
  -4  -1 -35    1.90    1.11
  -4   1  35    2.13    1.10
  -4  -1  35    0.54    1.02
  -4   1  36    1.76    2.23
  -1  -4 -36    3.88    1.15
  -4  -1 -36    7.31    1.37
  -4  -1  36    4.83    2.63
  -4   1 -36    3.36    1.06
  -4  -1  36    3.83    1.17
  -1  -4  36    5.76    1.26
   1  -4  36    5.25    1.28
   1  -4 -36    6.05    1.38
  -4   1  36    4.62    1.13
  -1  -4 -36    2.21    2.03
  -4   1 -37    8.67    1.33
   1  -4  37    6.63    1.25
  -4   1  37    3.14    2.21
  -1  -4 -37    6.14    1.30
  -1  -4  37    5.19    1.11
  -4  -1  37    8.84    2.74
  -1  -4 -37    4.96    2.22
   1  -4 -37    5.88    1.33
  -4  -1  37    4.84    1.17
  -4  -1 -37    4.91    1.19
  -4   1  37    5.65    1.31
  -4  -1  38    6.50    2.87
  -4   1  38    4.58    2.54
  -4   1  38    5.44    1.19
  -4   1 -38    3.75    1.05
  -1  -4 -38    6.02    1.16
   1  -4 -38    4.32    1.18
   1  -4  38    3.47    1.08
  -1  -4  38    2.98    1.03
  -1  -4 -38    6.70    2.51
  -4  -1  38    3.96    1.07
  -4  -1 -38    3.02    1.15
   1  -4 -39    9.38    1.43
  -4  -1 -39    7.61    1.35
  -4   1 -39    8.19    1.31
   1  -4  39    9.48    1.38
  -4   1  39    8.05    1.22
  -4  -1  39    4.60    2.56
  -1  -4 -39   11.35    1.44
  -1  -4 -39    6.54    2.41
  -1  -4  39    7.47    1.22
   1   4 -39   15.56    3.95
  -4   1  39    2.81    2.25
  -1  -4 -40    2.65    1.05
  -1  -4 -40    4.65    2.57
  -4  -1  40    4.18    2.45
  -1  -4  40    2.11    0.88
  -4  -1 -40    2.23    0.92
  -4   1 -40    2.88    0.89
  -4   1  40    3.84    2.25
   1  -4  40    2.53    0.88
  -4   1  40    2.13    0.87
  -1   4 -40   -0.63    3.01
  -4  -1  40    3.77    0.96
   1  -4 -40    1.05    0.91
   1  -4  41   25.45    1.97
  -1   4 -41   20.71    4.14
   1   4 -41   21.00    4.39
  -4   1  41   27.62    2.06
  -4   1  41   32.22    4.11
   1  -4 -41   26.34    2.11
  -1  -4 -41   21.80    3.52
  -4   1 -41   27.10    2.04
  -1  -4  41   26.31    1.99
  -4  -1  41   26.88    2.01
  -1  -4 -41   27.60    2.11
  -4  -1 -41   28.92    2.10
  -4  -1  41   37.74    4.66
  -4   1  42   14.56    1.41
  -4   1 -42    9.62    1.24
  -4   1  42    9.43    3.07
   1  -4  42   11.99    1.31
  -4   1 -42    9.44    3.27
  -1  -4 -42    6.28    2.79
  -4  -1 -42   13.23    1.37
   1   4 -42    5.53    3.26
  -4  -1  42   16.75    3.34
  -1  -4 -42    9.24    1.27
  -1   4 -42   10.62    3.50
  -4  -1  42   12.22    1.32
  -1  -4  42   10.95    1.26
  -1  -4 -43   19.85    3.47
  -1   4 -43   18.34    4.23
  -4  -1  43   16.99    3.50
   1   4 -43   19.76    4.27
  -4  -1  43   23.07    1.62
   1  -4 -43   18.19    1.66
  -4   1 -43   18.05    3.76
  -1  -4 -43   16.37    1.59
  -4  -1 -43   18.24    3.53
  -1  -4  43   20.04    1.52
  -4  -1 -43   18.48    1.61
  -4   1  43   18.51    1.58
  -4   1  43   16.13    3.29
   1  -4  43   20.05    1.50
  -4   1 -43   20.68    1.60
  -1  -4  44    2.59    0.68
  -4   1  44    5.11    2.74
  -4  -1 -44    1.13    2.42
   1  -4 -44    1.92    0.81
  -1   4 -44    2.78    2.87
   1   4 -44    0.72    2.79
  -4   1 -44    1.17    0.71
  -1  -4 -44    1.52    0.78
  -4  -1  44    1.44    0.65
  -1  -4 -44    0.47    2.48
  -4  -1  44   -0.56    2.21
  -4  -1 -44    1.51    0.74
  -4   1 -44    1.23    2.43
  -1  -4 -45   13.39    1.19
  -4   1 -45    8.76    3.23
  -1  -4 -45   20.44    3.61
  -4  -1  45   13.69    1.01
   1   4 -45   13.21    4.01
  -4  -1 -45   13.80    3.43
  -4   1  45   16.09    3.31
  -4  -1 -45   11.64    1.06
  -1   4 -45   24.88    4.58
  -1   4 -46   11.63    3.53
  -4   1 -46    7.69    3.07
   1   4 -46    7.47    3.73
  -4   1  46   10.56    3.08
  -4  -1 -46   16.49    3.76
  -1  -4 -46    9.51    3.04
  -1   4 -47   12.64    3.96
  -4   1 -47    9.80    3.23
  -4   1  47   13.97    3.15
  -1  -4 -47   12.34    3.33
  -4  -1 -47   12.03    3.33
   1   4 -47   11.41    4.01
  -4  -1 -48    7.36    2.88
  -4   1 -48    3.33    2.93
  -1  -4 -48    7.90    3.09
  -1   4 -48    3.79    3.33
  -1   4 -49    6.96    3.69
  -4  -1 -49    7.52    3.30
  -1  -4 -49   13.49    3.51
  -4   1 -49   12.92    3.71
  -1  -4 -50    3.31    2.63
  -4   1 -50    9.69    3.25
  -4  -1 -50    5.11    3.04
  -1   4 -50    7.09    3.75
  -1   4 -51   11.23    4.10
  -4   1 -51   10.56    3.50
  -1  -4 -51    7.30    3.27
  -4  -1 -51    2.60    2.91
  -1   4 -52    4.08    3.57
  -1  -4 -52    1.14    2.68
  -4  -1 -52    3.95    3.13
  -4   1 -52   -0.71    2.70
  -4   1 -53    8.66    3.50
  -1  -4 -53   12.22    3.59
  -4  -1 -53    6.67    3.42
  -1   4 -53    5.81    4.19
  -4   1 -54    2.20    3.27
  -1  -4 -54    6.52    3.02
  -1   4 -54    1.69    3.43
  -4  -1 -54    3.40    3.23
  -1   4 -55   10.33    4.34
  -4  -1 -55   11.74    3.89
  -1  -4 -55    4.81    3.04
  -4   1 -55    7.47    3.82
  -4  -1 -56   -0.70    3.08
  -1  -4 -56    0.61    2.99
  -4   1 -56    5.32    3.82
  -4  -1 -57    3.57    2.96
  -4  -1 -58    1.45    3.40
  -4   2   0 1068.92   41.97
   2  -4   0 1039.52   41.82
  -2   4   0 1001.26   41.86
  -4   2   1   58.74    4.18
  -2   4  -1   58.49    4.17
   2  -4   1   73.77    4.45
   2  -4  -1   63.59    4.19
  -4   2  -1   66.95    4.33
   4  -2   1   55.31    4.09
  -2   4   1   74.32    4.54
  -2   4   2  209.79   10.38
  -4   2  -2  236.55   10.61
  -4   2   2  217.25   10.46
   4  -2  -2  204.00   10.26
   2  -4  -2  216.36   10.33
  -2   4  -2  202.52   10.32
   2  -4   2  220.35   10.35
   4  -2   2  228.87   10.47
   2  -4   3  161.78    8.43
   2  -4  -3  181.17    8.64
  -2   4   3  163.04    8.58
   4  -2   3  176.87    8.61
  -4   2   3  179.35    8.73
  -4   2  -3  167.82    8.62
  -2   4  -3  185.19    8.79
   4  -2  -3  158.23    8.46
  -4   2  -4 1304.15   51.59
   2  -4  -4 1259.42   51.38
  -2   4  -4 1285.43   51.54
   4  -2  -4 1307.51   51.51
  -2  -4   5  390.57   16.23
   2  -4  -5  379.76   16.50
  -2   4  -5  367.52   16.55
   4  -2  -5  362.64   16.47
  -4   2  -5  372.99   16.57
  -2  -4   6    4.16    1.42
  -2   4  -6    5.77    1.35
   2  -4  -6    4.81    1.24
   4  -2  -6    4.41    1.28
  -4   2  -6    2.04    1.15
  -2  -4   7  226.66   10.55
   2  -4  -7  237.80   10.82
  -2   4  -7  220.06   10.74
   4  -2  -7  224.10   10.77
   2  -4  -8 1309.13   52.35
  -2   4  -8 1280.95   52.40
   4  -2  -8 1347.02   52.50
  -2  -4   8 1314.26   52.27
   2  -4  -9  380.56   16.71
  -4   2  -9  368.46   16.74
  -2  -4   9  396.69   16.73
  -2   4  -9  388.64   16.82
   4  -2  -9  372.07   16.72
   4  -2 -10   -0.98    1.18
  -2  -4  10   -0.74    1.34
   4  -2  10   -0.24    1.13
   2  -4  10    1.42    1.02
  -2   4 -10    0.25    0.95
   2  -4 -10    0.72    1.18
  -4   2 -10    2.54    1.33
  -2   4  11  205.78    9.96
   4  -2  11  202.32    9.87
  -2  -4  11  206.78   10.07
  -4   2 -11  202.64    9.95
  -2   4 -11  197.86    9.89
   2  -4  11  203.17    9.84
   4  -2 -11  214.39   10.03
   2  -4 -11  213.81   10.01
  -4   2  11  203.87    9.96
  -2   4  12  773.02   32.36
   2  -4  12  777.08   32.28
   4  -2 -12  794.81   32.41
  -4   2  12  804.26   32.44
  -2  -4  12  827.64   32.67
   4  -2  12  797.51   32.37
  -2   4 -12  776.80   32.40
  -4   2 -12  798.51   32.44
   2  -4 -12  758.50   32.30
   4  -2 -13   98.61    5.61
  -2   4 -13   90.27    5.44
   2  -4  13  103.78    5.64
   4  -2  13   92.13    5.43
  -2  -4  13   92.19    5.72
  -4   2  13   84.69    5.37
   2  -4 -13   83.81    5.37
  -2   4  13  100.66    5.60
  -4   2 -13  101.29    5.65
  -2   4  14    1.54    0.88
  -2  -4  14    0.28    1.39
  -2   4  14    1.48    1.04
   2  -4  14    1.89    1.12
   2  -4 -14    1.93    1.11
   4  -2 -14    1.96    1.05
  -2   4 -14    0.50    0.99
  -4   2  14    0.25    0.92
   4  -2  14    2.63    1.20
  -4   2 -14    1.01    1.00
   4  -2  15  187.30    9.40
  -4   2  15  177.11    9.38
   4  -2 -15  213.55    9.71
  -2  -4  15  191.03    9.86
   2  -4  15  208.11    9.60
  -2   4 -15  186.77    9.48
   2  -4 -15  191.01    9.48
  -4   2 -15  204.30    9.65
  -2   4  15  195.62    8.72
  -2   4  15  205.89    9.68
  -4   2  16  643.32   26.78
  -2   4  16  615.85   25.87
   4  -2  16  687.78   26.85
   2  -4 -16  630.81   26.73
   4  -2 -16  651.95   26.81
  -2   4  16  630.92   26.77
  -4   2 -16  655.98   26.85
  -2   4 -16  655.57   26.88
   2  -4  16  636.12   26.71
  -2  -4  16  642.34   27.29
  -2   4  17  135.80    6.89
   2  -4  17  150.34    7.59
   2  -4 -17  145.90    7.55
  -4   2  17  137.33    7.46
  -2   4  17  138.21    7.49
   4  -2  17  152.83    7.59
   4  -2 -17  147.33    7.58
  -2   4 -17  152.98    7.65
  -2  -4  17  149.95    8.13
  -4   2 -17  148.14    7.59
  -4   2 -18   12.59    1.89
  -2   4  18    8.33    1.48
   2  -4 -18    7.71    1.63
   4  -2 -18   14.14    1.88
   2  -4  18   11.88    1.78
   4  -2  18    8.51    1.59
  -2  -4  18   10.98    2.22
  -2   4 -18    8.40    1.52
  -2   4  18    9.29    1.65
  -4   2  18   11.92    1.76
  -2   4  19  104.38    5.61
  -4   2  19  118.65    6.27
   4  -2 -19  113.64    6.22
   2  -4 -19  119.65    6.30
  -2   4  19  113.71    6.24
  -2   4 -19  111.20    6.19
   2  -4  19  108.29    6.07
  -2  -4  19  101.19    6.68
   4  -2  19  108.91    6.08
  -4   2 -19  110.06    6.18
   2  -4  20  765.79   30.88
   2  -4 -20  704.68   30.80
   4  -2  20  781.58   30.95
  -2   4  20  752.03   30.97
  -4   2 -20  778.99   31.05
  -4   2  20  768.31   31.00
  -2  -4  20  750.10   31.85
  -2   4 -20  711.13   30.89
  -2   4  20  773.45   30.47
  -4  -2  20  721.03   31.95
   4  -2 -20  757.93   30.96
  -2   4 -21  157.02    8.02
   2  -4  21  160.77    7.94
  -4  -2  21  157.38    9.07
   4  -2  21  157.23    7.96
   4  -2 -21  145.71    7.88
   2  -4 -21  163.56    8.08
  -4   2  21  159.98    8.04
  -4   2 -21  153.36    7.98
  -2  -4  21  169.34    8.99
  -2   4  21  154.08    7.97
  -2   4  21  155.91    7.62
   2  -4  22    6.09    1.48
  -2   4 -22    7.72    1.48
  -4  -2  22   13.31    2.76
   2  -4 -22    7.05    1.53
  -2  -4  22    5.47    2.00
  -2   4  22    5.39    1.42
  -4   2 -22    7.12    1.64
  -2   4  22    8.36    1.58
   4  -2 -22    7.69    1.54
   4  -2  22    6.03    1.45
  -2   4 -22    7.99    2.37
  -4   2  22    8.66    1.65
  -4   2  23   93.64    6.35
  -4   2  23  107.41    5.94
   4  -2 -23  101.77    5.85
   4  -2  23  108.55    5.88
  -2   4  23  104.98    5.91
  -2   4 -23  108.31    5.92
  -2   4  23  104.35    5.71
  -2  -4  23  126.33    7.21
  -4   2 -23  101.19    5.88
   2  -4 -23  100.33    5.78
   2  -4  23  102.41    5.76
  -4  -2  23   98.09    6.86
   4  -2 -24  500.21   20.84
  -2   4 -24  479.43   20.75
  -4  -2  24  487.96   22.25
   4  -2  24  505.48   20.78
  -2  -4  24  498.81   22.11
   2  -4  24  486.15   20.67
  -4   2  24  488.85   20.79
  -2   4  24  475.92   20.75
  -4   2 -24  514.66   20.94
  -2   4  24  476.50   20.57
  -4   2  24  500.03   21.67
   2  -4 -24  462.70   20.66
  -4   2  25   86.16    6.05
   4  -2 -25   81.46    5.10
  -4   2  25   89.49    5.20
   2  -4 -25   81.11    5.11
  -2   4  25   91.07    5.25
   2  -4  25   94.48    5.20
  -4   2 -25   86.09    5.22
  -2  -4  25   94.79    6.41
  -4  -2  25   91.13    6.49
  -4  -2  26    0.42    1.99
  -4   2  26    3.13    2.21
   2  -4  26    2.20    1.14
  -2  -4  26    2.45    1.94
  -4   2 -26    3.56    1.41
   2  -4 -26    4.61    1.46
  -4   2  26    2.77    1.30
  -2   4  26    2.76    1.52
  -4   2  27  164.34    9.09
  -2   4  27  171.32    8.27
  -4   2  27  162.31    8.06
  -2  -4  27  151.95    9.29
   2  -4 -27  149.55    7.96
  -4  -2  27  169.58    9.69
   2  -4  27  156.78    7.92
  -4   2 -27  161.24    8.11
  -4   2  28  461.46   19.16
  -4   2 -28  440.66   19.14
  -2   4  28  453.88   19.41
  -4  -2  28  442.07   20.87
   2  -4  28  423.32   18.93
  -2  -4 -28  423.39   19.44
   2  -4 -28  461.68   19.21
  -2  -4  28  483.49   21.04
  -4   2  28  463.62   20.44
  -4   2  29   53.19    4.79
  -2  -4  29   60.97    5.26
  -4   2  29   61.91    3.93
  -2  -4 -29   58.31    4.36
   2  -4 -29   52.65    3.75
  -4  -2  29   51.02    4.95
   2  -4  29   60.65    3.86
  -4   2 -29   61.45    3.98
  -2  -4  30    0.45    2.00
  -4  -2  30    0.68    1.14
  -4   2  30    2.19    1.19
  -4  -2  30    0.45    2.19
  -2  -4 -30    2.09    1.69
   2  -4  30    0.63    1.11
  -4   2 -30    0.67    1.04
   2  -4 -30    0.44    1.25
  -4   2  31  122.89    7.58
  -2  -4  31  109.67    7.74
  -4  -2  31  123.33    6.36
  -4   2 -31  115.34    6.26
   2  -4  31  122.14    6.23
  -4  -2 -31  122.35    6.39
  -2  -4 -31  101.17    6.78
  -2  -4  31  116.31    6.18
   2  -4 -31  117.40    6.26
  -4   2  31  116.16    6.23
  -4  -2  32  346.19   15.59
  -2  -4  32  346.02   17.58
  -4  -2 -32  374.03   15.80
  -2  -4  32  355.72   15.54
   2  -4 -32  350.10   15.56
  -4   2  32  355.20   17.03
  -4   2 -32  350.22   15.59
  -4   2  32  344.16   15.55
  -2  -4 -32  395.54   15.77
   2  -4  32  358.75   15.52
  -2  -4 -32  372.96   16.67
  -2  -4  33   68.40    4.17
  -2  -4 -33   66.15    4.15
  -2  -4  33   74.55    6.01
  -2  -4 -33   62.63    4.96
   2  -4  33   59.30    3.96
  -4  -2 -33   68.15    4.23
  -4   2  33   65.56    4.12
  -4   2 -33   57.39    4.02
  -4   2  33   71.89    5.59
   2  -4 -33   75.42    4.35
  -4  -2  33   68.53    4.23
  -4   2  34    1.23    1.05
  -2  -4  34    1.98    1.20
  -2  -4 -34   -0.35    1.84
   2  -4 -34    4.20    1.40
  -2  -4 -34    1.24    1.14
  -4  -2  34    2.09    1.05
  -4  -2 -34    2.16    1.16
   2  -4  34    2.17    1.13
  -4   2  34    3.63    2.33
  -4   2 -34    2.93    1.25
   2  -4 -35   52.99    3.64
  -4   2  35   57.24    4.99
  -4   2  35   56.61    3.67
  -2  -4 -35   51.78    4.60
  -4  -2  35   53.16    3.67
   2  -4  35   61.27    3.69
  -2  -4 -35   60.29    3.77
  -4  -2 -35   54.20    3.74
  -2  -4  35   54.87    3.62
  -4   2 -35   55.68    3.67
  -2  -4 -36  242.53   10.30
   2  -4 -36  227.30   10.24
  -2  -4  36  223.98   10.15
  -2  -4 -36  216.77   11.48
   2  -4  36  222.66   10.14
  -4   2  36  225.65   11.99
  -4  -2 -36  200.78   10.11
  -4  -2  36  213.84   10.16
  -4   2 -36  222.84   10.20
  -4   2  36  224.79   10.17
  -4   2  37   37.54    2.83
  -4  -2 -37   39.40    2.90
  -4   2 -37   37.87    2.85
  -4  -2  37   30.88    2.72
  -4   2  37   38.42    4.17
  -2  -4  37   33.05    2.63
  -2  -4 -37   39.49    4.00
   2  -4  37   35.91    2.74
  -2  -4 -37   45.29    3.03
   2  -4 -37   39.22    2.88
  -2  -4 -38    2.99    1.13
   2  -4 -38    3.20    1.17
  -4  -2 -38    2.12    1.06
   2  -4  38    1.21    1.02
  -2  -4  38    2.28    1.10
  -4   2  38    3.93    2.17
  -2  -4 -38   -0.39    1.84
  -4  -2  38    3.11    1.13
  -4   2 -38    1.32    1.01
  -4   2  38    3.53    1.14
  -2  -4  39   37.79    2.66
  -4  -2 -39   38.96    2.80
  -4  -2  39   37.03    2.69
  -4   2 -39   34.33    2.64
  -4   2  39   32.25    4.25
   2  -4  39   32.70    2.56
  -2  -4 -39   33.78    2.66
  -2  -4 -39   38.43    4.14
  -4   2  39   37.18    2.73
   2  -4  40  149.15    6.79
  -4   2  40  141.07    8.87
  -2  -4 -40  139.75    8.63
  -4  -2 -40  145.76    6.91
  -4   2 -40  136.18    6.73
  -4  -2  40  131.85    6.70
  -2  -4  40  142.46    6.70
   2  -4 -40  127.47    6.72
  -4   2  40  135.19    6.74
  -2  -4 -40  154.52    6.94
  -4  -2  41   14.25    1.68
  -4   2 -41   12.45    1.58
  -2  -4  41   17.02    1.78
   2  -4  41   14.34    1.70
   2  -4 -41   14.69    1.78
  -2  -4 -41   15.91    1.77
  -4   2  41   23.45    1.95
  -4   2 -41   16.26    3.51
  -2  -4 -41   24.04    3.41
  -4   2  41   18.11    3.32
  -4  -2 -41   16.90    1.87
  -2   4 -41   23.60    4.10
  -2  -4  42    0.82    0.83
   2  -4  42    2.63    1.04
   2  -4 -42    2.63    1.11
  -2  -4 -42    3.64    1.08
  -4  -2 -42    3.62    2.42
  -4  -2 -42    2.81    1.03
  -4   2  42    0.47    2.38
  -2   4 -42    3.26    3.15
  -4   2  42    2.98    1.05
  -4   2 -42    1.48    0.92
  -4   2 -42    3.69    2.88
  -4  -2  42    1.59    0.94
  -2  -4 -42    3.97    2.42
  -4  -2  42    3.36    2.86
  -4  -2  43   43.66    2.75
  -4   2 -43   42.55    5.35
   2  -4 -43   40.66    2.77
  -2  -4  43   45.21    2.73
  -4  -2 -43   45.43    5.11
  -2  -4 -43   48.65    2.86
  -4  -2 -43   42.85    2.79
  -2   4 -43   40.68    5.36
  -4   2  43   47.53    5.04
  -2  -4 -43   46.36    4.71
  -2   4 -44  152.49   10.95
  -4  -2 -44  173.93   10.34
  -4   2  44  149.93    9.67
  -4  -2  44  163.96    7.14
  -2  -4 -44  161.93    9.80
  -4   2 -44  162.86   10.78
  -4  -2 -44  153.15    7.16
  -2  -4  44  154.54    7.03
  -2  -4 -44  167.37    7.23
  -2  -4  45   17.22    1.41
  -2  -4 -45   16.85    3.50
  -2   4 -45   16.69    4.11
  -2  -4 -45   14.91    1.51
  -4  -2 -45   15.97    1.48
  -4  -2  45   16.41    1.44
  -4   2 -45   15.70    3.83
  -4   2  45    9.92    2.93
  -4  -2 -45   19.25    3.77
  -2  -4  45   11.94    1.34
  -4   2  46   -0.51    2.25
  -4  -2 -46    1.85    0.75
  -4  -2 -46    0.95    0.74
  -2  -4  46    0.66    0.55
  -4   2 -46    2.00    2.65
  -4  -2  46    0.22    0.61
  -4  -2  46    0.07    0.59
  -2  -4  46    0.25    0.53
  -2  -4 -46    0.36    0.72
  -4  -2 -46    1.13    2.42
  -2  -4 -46    0.37    0.72
  -2  -4 -46   -0.50    2.35
  -2   4 -46    0.71    2.93
  -4  -2 -47   20.72    3.96
  -4   2 -47   23.14    4.58
  -2  -4 -47   25.40    4.09
  -2   4 -47   17.44    4.61
  -4  -2 -48   94.07    7.68
  -4   2 -48  110.31    8.66
  -2   4 -48   90.61    8.45
  -2  -4 -48   98.37    7.55
  -2   4 -49   20.46    4.61
  -4  -2 -49   13.19    3.49
  -2  -4 -49   18.17    3.73
  -4   2 -49   16.95    4.14
  -4  -2 -50   -1.22    2.86
  -4   2 -50    2.88    3.09
  -2  -4 -50   -0.55    2.52
  -2   4 -50    3.87    3.51
  -2   4 -51   23.64    4.83
  -4   2 -51   17.46    4.35
  -4  -2 -51   12.39    3.64
  -2  -4 -51   16.78    3.79
  -2  -4 -52   50.79    5.69
  -4  -2 -52   57.18    6.01
  -2   4 -52   60.26    7.21
  -4   2 -52   50.13    6.29
  -2   4 -53    7.36    4.07
  -2  -4 -53    6.99    3.58
  -4   2 -53    9.74    3.52
  -4  -2 -53    8.31    3.64
  -2   4 -54    5.01    3.72
  -4  -2 -54    0.65    3.09
  -2  -4 -54   -1.78    3.03
  -4   2 -54   -4.57    3.62
  -4  -2 -55   10.60    3.78
  -2  -4 -55    8.48    3.53
  -2  -4 -56   33.97    5.04
  -4  -2 -56   39.09    5.58
  -4  -2 -57   -1.37    3.05
  -2  -4 -57    6.29    3.37
  -2  -4 -58    1.92    3.26
  -4  -2 -58    2.09    3.35
  -2  -4 -59    5.18    3.72
  -2  -4 -60   24.87    4.88
  -4   3   0   27.90    2.79
   4  -3   0   27.47    2.76
  -3   4   0   28.65    2.74
   3  -4   0   27.51    2.69
  -4   3   1  136.85    7.47
   4  -3   1  137.76    7.41
   4  -3  -1  131.20    7.27
   3  -4  -1  141.97    7.38
  -4   3  -1  126.22    7.32
   3  -4   1  127.08    7.30
  -3   4   1  138.41    7.42
  -3   4  -1  147.31    7.55
   3  -4  -2   42.47    3.35
   4  -3  -2   42.78    3.41
   3  -4   2   38.86    3.34
  -3   4  -2   37.12    3.28
   4  -3   2   40.72    3.40
  -4   3  -2   43.32    3.55
  -3   4   2   40.97    3.35
  -4   3   2   42.65    3.48
  -4   3  -3   35.64    3.20
  -4   3   3   34.38    3.15
   4  -3  -3   39.60    3.31
  -3   4  -3   37.42    3.23
   4  -3   3   37.49    3.18
  -3   4   3   34.50    3.08
   3  -4   3   32.44    3.04
   3  -4  -3   35.82    3.17
   3  -4  -4   12.04    1.85
  -4   3  -4   12.84    1.98
   4  -3  -4   12.30    1.94
   3  -4  -5    5.88    1.50
  -4   3  -5    5.99    1.58
  -3   4  -5    5.63    1.46
   4  -3  -5    8.21    1.59
  -4   3  -6   30.29    2.95
   4  -3  -6   28.24    2.94
  -3   4  -6   36.03    3.07
   3  -4  -6   36.62    3.07
   4  -3  -7    9.60    1.78
   3  -4  -7   18.15    2.14
  -4   3  -7    7.43    1.61
  -3   4  -7   14.64    1.98
  -3   4  -8   23.13    2.48
   3  -4  -8   24.81    2.50
   4  -3  -8   23.60    2.50
  -4   3  -8   26.03    2.69
  -3   4  -9   27.91    2.84
   4  -3  -9   37.57    3.19
  -4   3  -9   43.86    3.38
   3  -4  -9   33.16    2.94
   3  -4 -10    3.75    1.35
   3  -4  10    1.05    1.11
   4  -3  10    3.22    1.39
  -3   4 -10    2.25    1.17
  -3   4  10    0.56    1.01
  -4   3  10    1.69    1.07
  -4   3 -10    1.71    1.20
   4  -3 -10    1.37    1.26
  -3   4  11    7.51    1.66
  -3  -4  11   16.86    2.31
  -4   3 -11    5.98    1.50
   4  -3  11   15.82    2.01
  -4   3  11   12.09    1.86
   3  -4  11   10.27    1.74
  -3   4 -11   11.80    1.85
   4  -3 -11    5.20    1.60
   3  -4 -11   11.81    1.86
  -3  -4  12   31.32    3.08
  -4   3 -12   25.28    2.82
  -3   4 -12   31.91    2.93
  -4   3  12   28.54    2.81
   4  -3 -12   19.14    2.39
   4  -3  12   36.88    3.10
   3  -4  12   23.43    2.48
   3  -4 -12   25.51    2.65
  -3   4  12   29.37    2.79
  -3   4 -13   17.03    2.34
  -4   3 -13   32.82    2.95
   3  -4  13   30.79    2.79
   4  -3 -13   27.59    2.68
  -4   3  13   19.76    2.49
   4  -3  13   25.29    2.58
  -3  -4  13   17.49    2.60
   3  -4 -13   24.23    2.55
  -3   4  13   38.69    3.06
  -3   4  14   30.67    2.91
   4  -3 -14   29.97    2.94
  -4   3 -14   36.51    3.15
   3  -4  14   36.24    3.07
   4  -3  14   33.99    3.00
  -4   3  14   35.39    3.10
   3  -4 -14   35.27    3.10
  -3   4 -14   37.47    3.19
  -3  -4  14   36.03    3.49
  -3  -4  15   40.88    3.85
   3  -4 -15   49.22    3.61
   3  -4  15   49.50    3.61
  -4   3 -15   47.29    3.68
  -4   3  15   39.69    3.39
   4  -3  15   44.92    3.53
   4  -3 -15   44.36    3.54
  -3   4 -15   38.78    3.38
  -3   4  15   42.41    3.44
  -4   3  16    5.48    1.41
   3  -4 -16    4.03    1.36
  -4   3 -16    1.67    1.12
  -3   4  16    2.75    1.19
  -3  -4  16    2.71    1.69
   4  -3  16    5.53    1.37
  -3   4 -16    5.02    1.41
   4  -3 -16    3.80    1.46
   3  -4  16    4.18    1.34
   4  -3  17   27.80    2.74
  -3   4  17   23.37    2.59
  -3  -4  17   29.24    3.36
  -4   3  17   31.15    2.86
  -3   4 -17   27.30    2.71
   3  -4  17   29.92    2.76
   3  -4 -17   31.67    2.86
   4  -3 -17   30.05    2.92
  -4   3 -17   25.29    2.66
  -4  -3  18    6.68    2.20
  -3   4  18    4.23    1.41
  -3  -4  18    6.07    2.08
  -4   3  18    5.18    1.41
  -3   4 -18    5.02    1.49
  -4   3 -18    5.82    1.57
   4  -3  18    3.40    1.43
  -3   4  18    5.79    1.46
   3  -4  18    6.75    1.62
   4  -3 -18    6.48    1.54
  -3   4 -19    4.48    1.31
   3  -4 -19    2.95    1.31
  -4  -3  19    0.38    1.87
  -3  -4  19    1.09    1.76
  -3   4  19    1.47    1.27
  -3   4  19    1.65    1.21
   4  -3  19    3.65    1.35
   4  -3 -19    1.89    1.30
  -4   3  19    1.90    1.23
  -4   3 -19    0.28    1.21
   3  -4  19    1.03    1.13
  -3   4  20   15.10    2.10
  -3   4  20   15.06    1.98
  -4  -3  20   14.52    2.69
  -3  -4  20   13.05    2.51
  -4   3 -20   14.85    2.07
   4  -3 -20   16.40    2.14
   3  -4  20   21.90    2.29
  -4   3  20    8.91    1.68
   4  -3  20   15.83    2.08
  -3   4 -20   11.16    1.94
   3  -4 -20   12.28    1.95
  -4   3 -21    2.19    1.24
   3  -4  21    8.19    1.59
  -3  -4  21    0.38    1.84
  -4   3  21    1.34    1.14
  -3   4  21    5.18    1.50
  -4  -3  21    5.62    2.26
   4  -3 -21    3.75    1.44
  -3   4 -21    0.83    1.15
  -3   4  21    6.07    1.70
   3  -4 -21    1.86    1.25
  -3   4  22    1.39    1.50
  -3   4 -22    4.11    1.46
  -3   4  22    2.97    1.31
  -4  -3  22    4.09    2.17
   4  -3 -22    2.94    1.33
  -4   3 -22    0.27    1.19
  -3  -4  22    5.07    2.14
   3  -4 -22    5.83    1.48
   3  -4  22    1.28    1.25
   4  -3  22    5.15    1.53
  -4   3  22    1.86    1.19
  -4   3 -23    1.08    1.07
   3  -4 -23    1.85    1.35
  -4   3  23    3.18    1.26
  -3   4 -23    1.90    1.29
  -3   4  23    0.53    1.13
  -3  -4  23    0.40    1.89
   4  -3 -23    0.80    1.19
  -4   3  23    0.91    1.69
  -3   4  23    0.48    1.41
  -4  -3  23    0.83    1.92
   4  -3  23    1.03    1.22
   3  -4  23   -0.25    1.21
  -3   4 -24    3.24    1.36
  -4   3  24    2.80    1.79
  -4   3  24    1.06    1.18
  -3   4  24    2.45    1.38
  -4   3 -24    1.08    1.08
   4  -3 -24    2.66    1.38
   4  -3  24    0.26    1.20
  -3   4  24    5.05    1.46
  -3  -4  24    2.44    2.24
  -4  -3  24    4.26    2.31
   3  -4 -24    1.58    1.38
   3  -4  24    4.55    1.47
  -4   3 -25   -0.27    1.24
  -3   4  25    0.26    1.14
  -4   3  25    0.26    1.21
   3  -4  25    1.00    1.28
  -3   4 -25    0.81    1.13
   4  -3 -25    0.26    1.26
  -3  -4  25    0.42    2.18
   4  -3  25    0.51    1.32
  -4  -3  25    0.43    2.09
   3  -4 -25    2.89    1.39
  -3   4  25   -0.25    1.39
  -4   3  25    0.96   15.61
  -4   3  26    5.54   93.81
  -4  -3  26    5.74    2.38
  -3   4 -26    8.00    1.70
   4  -3 -26    8.13    1.70
  -4   3  26    6.54    1.60
   4  -3  26    6.78    1.63
   3  -4 -26    8.09    1.69
  -4   3 -26    5.61    1.63
  -3  -4  26    4.69    2.27
  -3   4  26    5.51    1.54
   3  -4  26    5.98    1.48
  -3   4  26    4.15    1.82
  -4  -3  27   12.13    2.91
  -4   3  27   15.12    2.05
  -3   4  27    9.39    1.70
  -3   4  27   12.29    2.13
  -3   4 -27    8.99    1.75
   3  -4 -27   10.90    1.90
   4  -3 -27   11.21    1.96
   3  -4  27   10.88    1.94
  -4   3  27   12.32    2.67
  -3  -4  27   20.44    3.29
  -4   3 -27   12.23    1.95
   4  -3  27   14.21    2.02
  -4   3 -28   11.79    1.94
   3  -4 -28   15.19    2.12
  -4   3  28   16.19    2.11
  -3   4 -28   13.64    2.13
  -4   3  28   17.35    2.70
   4  -3  28   15.08    2.07
  -3   4  28   10.08    1.91
   4  -3 -28   10.88    1.97
   3  -4  28   13.05    1.93
  -3  -4  28    8.45    2.60
  -3   4  28   15.67    2.41
  -4  -3  28   14.16    3.13
  -4   3 -29   20.82    2.44
  -3   4  29   19.59    2.55
   4  -3 -29   18.52    2.40
  -3   4  29   25.61    2.54
   4  -3  29   21.27    2.39
   3  -4  29   24.17    2.49
  -4   3  29   17.62    2.18
   3  -4 -29   19.28    2.42
  -4   3  29   15.58    2.78
  -4  -3  29   17.62    3.48
  -3  -4  29   20.02    3.33
  -3   4 -29   22.59    2.47
  -4   3  30   29.58    3.46
   3  -4  30   26.48    2.64
  -3  -4  30   18.66    3.58
   3  -4 -30   24.45    2.62
  -3   4  30   33.59    3.23
   4  -3 -30   20.60    2.51
  -4   3 -30   24.49    2.55
  -3   4  30   26.06    2.56
  -4   3  30   26.47    2.60
   4  -3  30   27.32    2.64
  -3   4 -30   21.27    2.45
  -4  -3  30   28.68    4.01
   3  -4  31   16.35    2.12
   4  -3 -31   16.33    2.23
   4  -3  31   24.15    2.42
  -4   3 -31   16.70    2.20
  -3  -4  31   21.05    3.37
  -4   3  31   20.13    2.29
  -4  -3  31   23.45    3.60
   3  -4 -31   19.59    2.30
  -3   4  31   18.93    2.19
  -3   4  31   18.52    2.77
  -4   3  31   21.17    3.09
  -3   4 -31   22.41    2.31
   4  -3 -32   10.45    1.82
  -4   3  32   10.57    2.59
  -3   4  32   10.91    2.34
  -4  -3  32   12.68    2.97
  -4   3 -32   12.26    1.92
   3  -4  32   12.81    1.96
  -4   3  32   15.46    1.93
  -3   4  32   14.76    1.96
   4  -3  32   11.09    1.92
   3  -4 -32   15.34    2.08
  -3   4 -32   11.92    1.91
  -3  -4  32    8.79    2.92
   3  -4 -33   15.34    2.07
   3  -4  33   16.28    2.05
  -4   3  33   11.22    1.92
  -3  -4  33   12.45    3.02
   4  -3 -33   16.68    2.13
  -4   3  33   12.64    2.69
  -4  -3  33   14.41    3.18
  -4   3 -33   17.84    2.11
  -3   4  33   13.45    2.45
  -4  -3  34   14.13    3.17
   3  -4  34    7.66    1.60
  -4   3 -34   11.04    1.75
  -4   3  34    4.94    2.24
   3  -4 -34    9.60    1.75
  -3   4  34    6.89    2.11
  -4   3  34    6.74    1.60
  -3  -4  34    9.13    2.71
  -4  -3  35    5.13    2.38
  -3  -4  35    9.82    2.68
  -3   4  35    8.76    2.28
   3  -4  35    5.99    1.47
  -3  -4 -35    3.35    2.10
  -4   3  35    7.01    1.52
  -4   3  35    9.30    2.45
  -4   3 -35    6.69    1.56
  -4   3 -36    4.40    1.38
  -3  -4  36    7.89    2.69
  -3  -4 -36    4.59    1.96
  -4  -3  36    4.70    2.80
   3  -4 -36    7.19    1.53
  -4   3  36    5.02    1.41
  -3   4  36    3.81    2.02
   3  -4  36    2.82    1.27
  -4   3  36    5.14    2.22
  -4   3  37   -0.41    1.90
  -4  -3  37    6.52    1.49
  -4  -3  37    3.20    2.29
   3  -4  37    2.54    1.22
   3  -4 -37    2.04    1.28
  -4   3  37    2.23    1.22
  -4   3 -37    5.20    1.38
  -3  -4  37    0.53    2.30
  -3  -4 -37    3.15    2.03
  -3  -4  38    4.90    2.95
  -3  -4 -38    0.81    1.99
  -4  -3 -38    2.04    1.29
  -4   3  38    4.57    1.29
   3  -4 -38    1.11    1.12
   3  -4  38    3.92    1.33
  -4  -3  38    4.57    1.31
  -4   3  38    3.74    2.06
  -4   3 -38    1.10    1.07
  -4  -3  38    1.09    2.12
  -3  -4 -39   21.31    3.19
   3  -4  39   23.16    2.21
  -3  -4  39   16.65    3.67
  -4  -3 -39   14.90    2.06
  -4  -3  39   18.48    2.23
   3  -4 -39   20.45    2.19
  -3  -4 -39   24.75    2.30
  -4   3 -39   20.48    3.84
  -4   3  39   19.23    2.19
  -3  -4  39   17.77    2.06
  -4   3  39   22.87    3.34
  -4  -3  39   18.86    3.58
  -4   3 -39   27.45    2.35
   3  -4 -40    2.71    1.29
  -4   3 -40    1.23    1.07
  -4   3 -40    0.61    2.59
  -4   3  40    4.89    1.32
  -4  -3  40    0.40    1.06
  -3  -4 -40    3.44    2.31
  -4   3  40    5.17    2.29
  -3  -4 -40    1.82    1.11
  -3  -4  40    2.26    2.77
   3  -4  40    2.31    1.08
  -3  -4  40    2.32    1.07
  -4  -3 -40    4.02    1.29
  -4  -3  40    2.26    2.51
   3  -4  41    5.92    1.34
  -4   3 -41    1.88    2.49
  -3  -4  41    6.84    1.38
  -4  -3 -41    7.33    1.53
  -3  -4 -41    6.25    1.32
   3  -4 -41    5.60    1.49
  -4  -3  41    5.41    1.38
  -4   3  41    7.02    2.50
  -3  -4 -41    5.30    2.40
  -4   3 -41    5.07    1.28
  -4   3  41    7.04    1.41
  -3  -4  42    3.34    1.12
  -3   4 -42    1.97    2.61
  -4  -3 -42    5.06    1.34
  -3  -4 -42    8.14    2.78
  -4  -3  42    0.92    1.05
  -4   3 -42   -0.64    2.42
  -4   3  42    1.78    2.02
   3  -4 -42    2.11    1.27
  -4  -3 -42    0.98    2.08
  -3  -4 -42    1.68    1.14
  -3  -4 -43    8.75    2.93
  -4   3  43    6.35    2.49
  -3  -4 -43   12.20    1.68
  -4  -3 -43    8.03    2.66
  -3   4 -43    7.35    3.20
  -4  -3 -43    9.60    1.61
  -4  -3  43   10.16    1.55
  -4   3 -43   13.06    3.26
  -3  -4  43   12.35    1.56
  -3  -4  44    3.50    1.07
  -4  -3 -44    5.01    1.26
  -4   3  44    0.46    2.27
  -4  -3  44    3.34    1.07
  -4  -3 -44    5.13    2.65
  -4   3 -44    1.34    2.59
  -3  -4 -44    2.83    2.59
  -3  -4 -44    3.70    1.19
  -3  -4  44    2.32    0.96
  -3   4 -44    2.72    2.76
  -4   3  45   13.20    3.07
  -3  -4 -45   11.32    1.59
  -3  -4  45    9.95    1.39
  -4   3 -45    8.85    3.45
  -3  -4 -45    7.24    2.61
  -4  -3 -45    7.94    1.37
  -4  -3  45   10.01    1.40
  -4  -3 -45    6.84    2.74
  -3  -4 -45   10.80    1.49
  -4  -3  45    9.90    1.42
  -3   4 -45   10.43    3.87
  -4  -3 -45    7.84    1.40
  -3  -4  45    9.17    1.35
  -4  -3  46    7.72    1.30
  -3  -4 -46    9.89    2.97
  -3  -4  46    9.95    1.29
  -4  -3 -46   12.90    3.46
  -3  -4  46    8.02    1.27
  -3   4 -46    1.42    2.64
  -4  -3  46    8.30    1.26
  -4  -3 -46    8.36    1.31
  -3  -4 -46    9.36    1.39
  -4   3 -46    6.94    3.21
  -4  -3 -47    8.24    2.93
  -3  -4  47   10.22    1.25
  -4   3 -47   15.57    4.11
  -4  -3  47    8.80    1.20
  -4  -3  47    8.30    1.20
  -3  -4  47    8.84    1.20
  -3  -4 -47    9.13    2.74
  -3   4 -47   11.55    3.55
  -3  -4  48    4.36    0.79
  -4  -3  48    4.38    0.85
  -4  -3 -48   11.78    3.12
  -3  -4  48    3.22    0.80
  -3  -4 -48    4.14    2.75
  -4   3 -48    4.33    3.10
  -3   4 -48    4.42    3.23
  -4  -3  48    5.58    0.88
  -4  -3 -49    8.00    3.07
  -3   4 -49    1.50    2.99
  -4   3 -49    7.32    3.38
  -3  -4 -49    8.46    3.07
  -4   3 -50    9.64    3.84
  -4  -3 -50    2.90    2.54
  -3   4 -50    3.06    3.17
  -3  -4 -50    7.03    3.01
  -4  -3 -51    1.18    2.67
  -3   4 -51    3.89    3.22
  -4   3 -51    4.51    3.23
  -3  -4 -51    3.32    2.86
  -3  -4 -52    6.79    3.00
  -3   4 -52    0.79    3.14
  -4   3 -52    3.06    3.03
  -4  -3 -52   -2.40    2.89
  -3  -4 -53    4.63    2.92
  -4  -3 -53    4.27    2.91
  -4   3 -53   10.10    4.07
  -3   4 -53    4.84    3.78
  -4  -3 -54   -0.62    3.08
  -3  -4 -54    1.77    2.72
  -3  -4 -55    3.01    3.46
  -4  -3 -55    6.96    3.31
  -3  -4 -56    3.07    3.41
  -4  -3 -56   -0.64    3.32
  -3  -4 -57   10.63    3.67
  -4  -3 -57    5.88    3.39
  -3  -4 -58   -0.64    3.41
  -4  -3 -58    1.33    3.30
  -4  -3 -59    4.05    3.59
  -3  -4 -59    7.76    3.43
  -3  -4 -60   -0.66    3.43
  -4   4   0  592.18   25.32
   4  -4   0  583.82   25.18
  -4   4   1  324.65   14.92
  -4   4  -1  330.69   14.93
   4  -4  -1  301.92   14.62
   4  -4   1  310.81   14.70
  -4   4  -2   20.97    2.64
  -4   4   2   23.79    2.75
   4  -4   2   27.65    2.89
   4  -4  -2   26.83    2.86
  -4   4  -3  107.13    6.58
  -4   4   3  112.20    6.64
   4  -4  -3  112.02    6.56
   4  -4   3  102.92    6.41
   4  -4  -4  530.89   23.35
  -4   4  -4  552.03   23.59
  -4   4  -5  152.07    8.35
   4  -4  -5  151.93    8.26
  -4   4  -6   58.10    4.36
   4  -4  -6   55.70    4.35
   4  -4  -7  342.79   15.93
  -4   4  -7  353.92   16.10
   4  -4  -8  722.25   30.62
  -4   4  -8  737.88   30.79
  -4   4  -9  427.66   18.79
   4  -4   9  401.66   18.55
   4  -4  -9  423.57   18.74
  -4   4 -10    0.96    1.18
   4  -4 -10    1.53    1.46
  -4   4  10    3.80    1.59
   4  -4  10    3.32    1.58
  -4   4 -11  271.03   12.84
  -4   4  11  266.45   12.76
   4  -4  11  257.84   12.63
   4  -4 -11  261.10   12.73
   4  -4  12  457.48   20.60
  -4   4 -12  475.54   20.85
   4  -4 -12  460.81   20.69
  -4   4  12  492.54   20.85
   4  -4 -13  114.03    6.90
  -4   4 -13  111.59    6.90
  -4   4  13  129.64    7.17
   4  -4  13  121.35    6.99
  -4   4  14    9.11    1.77
  -4   4 -14    4.78    1.50
   4  -4  14   10.16    2.10
   4  -4 -14    8.89    2.00
  -4  -4  15  148.26    8.65
   4  -4 -15  160.42    8.43
  -4   4 -15  161.08    8.55
  -4   4  15  142.48    8.21
   4  -4  15  154.82    8.29
  -4  -4  16  284.15   14.15
  -4   4 -16  287.51   13.74
   4  -4  16  281.26   13.55
   4  -4 -16  291.63   13.69
  -4   4  16  295.71   13.76
  -4  -4  17   17.61    2.94
  -4   4  17   19.42    2.42
   4  -4  17   17.52    2.31
   4  -4 -17   13.46    2.25
  -4   4 -17   15.59    2.34
  -4  -4  18   63.38    5.15
  -4   4 -18   61.94    4.56
   4  -4 -18   57.09    4.49
  -4   4  18   59.64    4.50
   4  -4  18   61.18    4.45
   4  -4  19   75.12    5.08
   4  -4 -19   68.23    4.97
  -4   4 -19   73.01    5.04
  -4   4  19   70.30    4.93
  -4  -4  19   75.49    5.69
  -4  -4  20  375.07   17.76
  -4   4 -20  379.04   17.01
   4  -4  20  366.04   16.80
  -4   4  20  377.05   16.96
   4  -4 -20  367.58   16.89
  -4  -4  21  153.77    8.89
   4  -4  21  143.28    7.88
   4  -4 -21  146.59    8.03
  -4   4 -21  136.81    7.91
  -4   4  21  140.36    7.89
  -4   4  22   95.62    5.60
   4  -4  22   93.19    5.62
   4  -4 -22   82.21    5.48
  -4   4  22   83.18    5.49
  -4   4 -22   73.61    5.35
  -4  -4  22   85.37    6.32
  -4   4  23   49.27    4.03
  -4   4 -23   50.73    4.17
   4  -4 -23   46.00    3.94
  -4  -4  23   64.85    5.29
   4  -4  23   56.88    4.22
  -4   4  23   55.45    4.23
   4  -4  24  401.77   18.09
  -4   4  24  429.50   18.30
  -4   4  24  405.18   18.19
  -4   4 -24  416.54   18.31
   4  -4 -24  382.13   18.04
  -4  -4  24  412.49   19.34
  -4   4  25  142.82    7.76
  -4   4  25  141.86    7.70
  -4   4 -25  130.85    7.54
   4  -4  25  131.45    7.51
   4  -4 -25  139.09    7.71
  -4  -4  25  140.47    8.79
   4  -4  26   29.78    3.13
  -4  -4  26   41.17    4.37
  -4   4  26   38.39    3.57
  -4   4  26   37.49    3.38
  -4   4 -26   43.11    3.56
   4  -4 -26   31.19    3.33
   4  -4  27   31.50    3.12
  -4   4  27   31.18    3.12
  -4   4 -27   36.63    3.37
   4  -4 -27   33.00    3.34
  -4  -4  27   26.94    4.03
  -4  -4  28  209.10   11.32
  -4   4  28  196.02    9.80
   4  -4  28  180.75    9.53
   4  -4 -28  187.79    9.65
  -4   4 -28  186.90    9.84
  -4   4  28  191.44    9.94
  -4   4  29   32.30    3.43
  -4   4 -29   24.47    2.78
  -4   4  29   31.02    3.02
   4  -4 -29   25.63    2.89
  -4  -4  29   27.36    3.97
  -4   4 -30   27.70    2.84
  -4   4  30   20.65    2.56
   4  -4  30   25.86    2.80
  -4  -4  30   23.92    4.02
  -4   4  30   19.84    2.82
  -4   4  31  133.79    7.30
  -4  -4  31  124.86    8.55
  -4   4 -31  122.76    7.13
  -4   4  31  124.78    7.54
   4  -4 -31  138.64    7.38
   4  -4  31  129.20    7.16
   4  -4 -32  237.28   12.08
   4  -4  32  266.06   12.22
  -4  -4  32  272.79   14.05
  -4   4 -32  248.90   12.21
  -4   4  32  265.26   12.31
  -4   4  32  263.80   12.76
   4  -4  33   58.14    4.12
   4  -4 -33   60.15    4.26
  -4  -4  33   59.67    5.56
  -4   4 -33   53.99    4.12
  -4   4  33   50.42    4.04
  -4   4  33   62.30    4.80
   4  -4  34    9.70    1.87
   4  -4 -34    6.65    1.74
  -4   4  34   10.51    1.97
  -4   4 -34   10.13    1.88
  -4   4  34   12.39    2.53
  -4  -4  34    6.29    2.44
   4  -4  35   33.34    3.14
  -4   4 -35   30.21    2.97
  -4  -4  35   31.50    4.25
   4  -4 -35   32.83    3.16
  -4   4  35   34.08    3.04
  -4   4  35   42.42    3.98
   4  -4  36  141.42    7.43
  -4   4 -36  136.07    7.49
   4  -4 -36  128.71    7.41
  -4   4  36  145.40    8.34
  -4  -4  36  158.90    9.74
  -4   4  36  145.89    7.60
   4  -4 -37   40.26    3.33
  -4  -4  37   28.94    4.22
  -4   4  37   35.69    3.18
  -4   4 -37   38.06    3.20
  -4   4  37   32.38    3.65
   4  -4  37   38.58    3.20
  -4   4  38   33.29    2.94
   4  -4 -38   33.47    3.05
  -4   4 -38   26.65    2.75
   4  -4  38   33.63    2.96
  -4  -4  38   26.02    4.16
  -4   4  38   27.16    3.49
  -4  -4  39   10.33    3.28
  -4   4  39   15.03    2.78
  -4  -4 -40   97.47    6.97
  -4   4  40   98.93    6.76
  -4   4  41   11.08    2.74
  -4  -4 -41    6.83    2.52
  -4  -4 -42    7.43    2.67
  -4   4  42   15.09    2.87
  -4   4 -42   10.02    3.20
  -4   4 -43   30.67    5.02
  -4  -4  43   44.38    3.23
  -4  -4 -43   36.17    4.40
  -4  -4 -44   91.53    5.25
  -4   4 -44   86.20    7.83
  -4  -4  44   89.52    5.14
  -4  -4 -44   87.79    6.81
  -4  -4  44   90.49    5.12
  -4  -4 -44  100.93    5.31
  -4  -4 -45   13.98    3.35
  -4  -4 -45   10.98    1.77
  -4  -4  45    9.92    1.62
  -4  -4  45    9.39    1.66
  -4   4 -45    9.92    3.77
  -4  -4  46    6.49    1.38
  -4  -4  46    5.26    1.32
  -4   4 -46    4.33    2.81
  -4  -4 -46    8.00    1.48
  -4  -4 -46    6.63    2.81
  -4  -4  47   16.65    1.87
  -4   4 -47   15.41    4.02
  -4  -4  47   13.84    1.76
  -4  -4 -47   14.07    3.33
  -4  -4 -48   46.56    5.08
  -4  -4  48   46.33    3.01
  -4  -4  48   47.61    3.09
  -4   4 -48   51.28    6.17
  -4   4 -49   14.33    3.89
  -4  -4  49   14.17    1.58
  -4  -4 -49   15.05    3.35
  -4  -4  49   16.29    1.65
  -4   4 -50    8.42    3.59
  -4  -4  50    3.45    0.96
  -4  -4 -50    9.30    3.24
  -4  -4 -51   12.83    3.32
  -4   4 -51    6.23    3.60
  -4   4 -52   31.66    5.35
  -4  -4 -52   42.67    5.05
  -4  -4 -53    2.32    2.75
  -4  -4 -54    3.53    2.84
  -4  -4 -55   10.18    3.56
  -4  -4 -56   24.39    4.29
  -4  -4 -57    6.21    3.42
  -4  -4 -58    3.17    2.97
  -4  -4 -59    2.57    3.37
  -5   0   0    4.38    1.44
   0  -5   0    5.46    1.48
   0  -5   1    0.82    1.13
  -5   0  -1    2.92    1.45
  -5   0   1   -0.29    1.08
   0  -5  -1   -0.27    0.96
  -5   0   2    8.74    1.72
   0  -5   2   11.74    1.84
  -5   0  -2    8.76    1.82
   0  -5  -2    7.93    1.52
   0   5  -3    2.88    1.00
   0  -5   3    5.73    1.49
  -5   0  -3    2.04    1.21
   0  -5  -3    4.65    1.29
  -5   0   3    4.08    1.45
   0   5  -4    1.75    1.04
   0  -5  -4   -0.27    0.96
  -5   0  -4    0.88    1.13
  -5   0  -5    0.88    1.13
   0   5  -5    1.21    1.01
   0  -5  -5    2.74    1.34
   0   5  -6    7.64    1.46
   0  -5  -6    7.38    1.51
  -5   0  -6    6.13    1.51
  -5   0  -7   14.58    2.15
   0  -5  -7   16.96    2.14
   0   5  -7   14.40    1.91
   0   5  -8   46.20    3.29
  -5   0  -8   43.09    3.64
   0  -5  -8   40.73    3.45
   0  -5  -9  108.52    6.36
  -5   0  -9  108.77    6.44
   0   5  -9  111.31    6.11
   0   5 -10   -0.24    1.29
   0  -5  10   -0.27    1.12
   0  -5 -10   -0.55    1.01
  -5   0 -10   -0.58    1.23
  -5   0  10   -0.29    1.14
  -5   0 -11   53.10    4.04
   0  -5  11   54.61    4.00
   0  -5 -11   50.39    3.86
   0   5 -11   50.00    3.86
  -5   0  11   54.64    4.04
   0   5 -12   46.47    3.73
   0  -5 -12   46.51    3.66
   0  -5  12   52.86    3.86
  -5   0 -12   46.93    3.73
  -5   0  12   44.16    3.67
   0   5 -13    5.93    1.70
  -5   0 -13    7.23    1.62
  -5   0  13    7.72    1.62
   0  -5 -13    4.62    1.40
   0  -5  13    5.89    1.42
   0   5 -14    0.30    1.57
  -5   0 -14    1.73    1.19
  -5   0  14   -0.29    1.16
   0  -5  14   -0.27    1.08
   0  -5 -14    0.54    1.21
   0  -5  15    5.85    1.47
   0  -5 -15    4.60    1.41
  -5   0 -15    4.33    1.42
  -5   0  15    1.71    1.12
   0   5 -15    3.41    1.82
  -5   0 -16   -0.29    1.04
  -5   0  16    0.28    1.13
   0   5 -16    2.58    1.67
   0  -5  16    0.53    1.12
   0  -5 -16   -0.81    1.09
   0  -5  17    8.45    1.57
  -5   0 -17    5.46    1.58
   0   5 -17    7.07    1.97
   0  -5 -17    6.73    1.49
  -5   0  17    9.34    1.77
   0   5 -18    7.02    2.02
  -5   0  18    7.89    1.74
  -5   0 -18    7.72    1.65
   0  -5 -18   11.01    1.79
   0  -5  18    8.70    1.68
   0   5 -19   -2.92    1.91
   0  -5  19    1.32    1.13
  -5   0 -19    0.86    1.23
   0  -5 -19    0.54    1.11
   0  -5 -20    1.89    1.21
   0  -5  20    2.90    1.36
   0   5 -20    3.03    1.83
  -5   0  20    2.50    1.38
   0  -5  21    2.63    1.35
   0  -5 -21    3.23    1.36
  -5   0 -21    2.82    1.33
   0   5 -21    4.34    2.09
  -5   0  21    3.87    1.54
   0  -5 -22    0.81    1.18
   0   5 -22   -2.04    2.36
  -5   0 -22   -0.28    1.27
  -5   0  22    1.10    1.26
   0  -5  22   -0.52    1.20
  -5   0  23    0.55    1.24
   0   5 -23   -0.42    2.32
   0  -5  23    0.51    1.28
  -5   0 -23    4.18    1.42
   0  -5 -23    2.12    1.22
   0   5 -24    0.88    2.14
   0  -5 -24   -0.79    1.27
  -5   0 -24    0.28    1.21
  -5   0  24   -0.54    1.25
   0  -5  24    0.51    1.13
   0   5 -25    6.78    2.60
  -5   0  25    3.24    1.40
   0  -5  25    3.02    1.33
   0  -5 -25    2.61    1.37
  -5   0 -25    5.80    1.54
  -5   0  25    3.28    2.28
   0   5 -26   10.75    2.89
   0  -5 -26    6.98    1.68
  -5   0  26   11.34    2.67
   0  -5  26    8.48    1.58
  -5   0 -26    8.51    1.66
  -5   0  26    9.93    1.81
  -5   0  27   -0.80    1.17
   0  -5 -27   -2.06    1.33
   0   5 -27    2.41    2.32
   0  -5  27    0.99    1.13
  -5   0 -27    0.55    1.30
  -5   0  27   -0.86    2.13
   0   5 -28    7.95    3.03
   0  -5 -28    7.15    1.66
  -5   0  28    5.72    2.46
   0  -5  28    7.11    1.55
  -5   0  28    7.91    1.65
  -5   0 -28    5.97    1.76
  -5   0  29   42.51    4.64
   0  -5 -29   49.51    3.68
  -5   0  29   48.13    3.71
   0  -5  29   47.59    3.58
  -5   0 -29   48.12    3.70
   0   5 -29   46.01    5.01
   0   5 -30   14.23    3.27
   0  -5  30    9.82    1.83
  -5   0  30   11.33    3.15
   0  -5 -30   14.83    2.07
  -5   0 -30   15.02    2.10
  -5   0  30   12.79    1.99
   0  -5 -31   17.07    2.17
  -5   0 -31   17.66    2.25
   0  -5  31   15.78    2.16
  -5   0  31   22.68    2.43
  -5   0  31   22.13    3.56
   0   5 -31   12.46    3.42
  -5   0  32   44.54    4.60
  -5   0  32   41.69    3.28
   0  -5 -32   42.19    3.33
   0  -5  32   41.00    3.22
  -5   0 -32   38.14    3.28
   0   5 -32   47.86    5.25
  -5   0  33   23.79    3.70
  -5   0  33   24.55    2.53
   0  -5 -33   25.61    2.57
   0   5 -33   21.15    4.17
  -5   0 -33   22.68    2.53
   0  -5  33   24.39    2.42
  -5   0  34    7.69    2.93
  -5   0  34   10.02    1.81
   0  -5  34   10.69    1.79
  -5   0 -34   14.30    1.97
   0  -5 -34   11.77    1.80
   0   5 -34   16.42    3.78
   0   5 -35   30.69    4.55
  -5   0 -35   36.28    3.05
   0  -5  35   36.50    2.97
   0  -5 -35   39.65    3.07
  -5   0  35   31.68    4.26
  -5   0  36    9.57    1.67
  -5   0  36   11.34    2.94
   0  -5  36    9.60    1.67
  -5   0 -36   11.33    1.89
   0  -5 -36   12.50    1.90
  -5   0 -37   -0.46    1.16
  -5   0  37    0.66    1.10
   0  -5  37    0.21    1.18
   0  -5 -37    0.45    1.11
  -5   0  37    0.50    2.18
   0  -5  38    8.61    1.55
  -5   0 -38    9.13    1.62
  -5   0  38    9.80    1.66
  -5   0  38    4.05    2.77
   0  -5 -38    9.90    1.75
   0  -5  39    5.92    1.41
   0  -5 -39    5.12    1.47
  -5   0 -39    7.53    1.56
  -5   0  39    7.48    1.53
  -5   0  39    4.63    2.67
  -5   0 -40    2.91    1.32
   0  -5  40    2.07    1.17
  -5   0  40    1.04    2.44
  -5   0  40    3.63    1.09
   0  -5 -40    3.29    1.35
   0  -5  41    1.80    1.07
   0  -5 -41    1.77    1.24
  -5   0 -41    1.01    1.13
  -5   0  41    2.32    1.07
  -5   0  41    5.29    2.87
   0  -5  42   -0.17    0.90
   0  -5 -42    0.19    1.04
  -5   0 -42    1.15    1.05
  -5   0  42    0.73    0.99
  -5   0  42    1.07    2.30
  -5   0  43    4.36    2.56
  -5   0 -43    4.29    1.20
  -5   0  43    4.30    1.24
   0  -5 -43    4.14    1.26
   0  -5  43    4.05    1.14
   0  -5 -44    6.62    1.32
  -5   0  44    8.13    1.31
   0  -5  44    6.47    1.26
  -5   0 -44    4.49    1.22
  -5   0 -45   13.88    1.67
   0  -5 -45   13.41    1.71
   0  -5  45   15.68    1.62
  -5   0  45   15.18    1.63
  -5   0 -46   -0.14    0.90
   0  -5  46    0.37    0.87
  -5   0  46   -0.26    0.87
  -5   0 -47   14.07    3.50
  -5   0  47   13.71    1.38
   0  -5  47   10.88    1.32
   0  -5  48    7.44    0.97
  -5   0 -48    5.20    3.06
  -5   0  48    8.40    1.07
  -5   0  49    1.84    0.49
  -5   0 -49    4.62    3.09
  -5   0 -50    0.67    2.89
  -5   0 -51   10.97    3.38
  -5   0 -52    6.28    3.43
  -5   0 -53    2.13    3.05
  -5   0 -54   -0.72    3.27
  -5   0 -55    9.52    3.70
   1  -5   0   56.44    4.15
  -1  -5   0   57.05    3.19
  -1   5   0   55.98    3.07
  -5   1   0   61.46    4.39
   1  -5   1  224.49   10.98
  -1   5   1  221.49    9.49
  -1  -5   1  231.70    9.85
  -5   1  -1  229.96   11.22
  -5   1   1  227.66   11.20
  -1  -5  -1  221.13    9.60
  -1   5  -1  230.99    9.77
   1  -5  -1  228.41   11.03
  -1  -5   2 1183.61   46.39
   1  -5   2 1213.07   47.65
   1  -5  -2 1184.43   47.61
  -5   1   2 1204.49   47.85
  -1  -5  -2 1164.11   45.97
  -5   1  -2 1195.54   47.85
  -1   5   2 1160.78   45.82
  -1   5  -2 1191.74   46.34
   1  -5   3  360.31   16.75
   1  -5  -3  385.15   16.90
  -1  -5   3  353.70   15.82
  -1  -5  -3  389.51   15.27
  -5   1  -3  386.80   17.12
  -5   1   3  373.23   17.01
  -1   5  -3  374.79   15.77
  -1   5   3  383.84   15.07
  -1   5   4   88.46    3.86
   1  -5  -4   87.30    5.49
  -1  -5   4   91.29    4.79
  -5   1  -4   88.83    5.66
  -1   5  -4   85.31    4.70
  -1  -5  -4   91.01    4.11
   1  -5  -5  164.04    8.33
  -1  -5   5  165.41    7.61
  -5   1  -5  150.67    8.35
  -1   5  -5  169.58    7.60
  -1  -5  -5  149.82    6.60
   1  -5  -6  874.64   36.13
  -5   1  -6  897.36   36.36
  -1   5  -6  884.42   35.31
  -1  -5  -6  885.33   34.15
  -1  -5   6  847.48   35.28
  -1  -5  -7  191.24    7.94
   1  -5  -7  202.16    9.83
  -5   1  -7  201.01   10.03
  -1  -5   7  213.04    9.36
  -1   5  -7  189.93    9.16
  -1   5  -8   47.57    3.45
  -5   1  -8   44.15    3.78
  -1  -5   8   54.73    3.61
   1  -5  -8   50.96    3.82
   1  -5  -9  481.86   20.95
  -1  -5   9  489.46   20.49
  -1   5  -9  499.31   20.53
  -5   1  -9  455.27   20.93
  -5   1 -10 1581.45   62.10
  -5   1  10 1489.55   61.96
  -1   5 -10 1569.06   61.59
  -1  -5  10 1573.77   61.53
   1  -5 -10 1553.52   61.89
   1  -5  10 1548.08   61.86
   1  -5  11  422.12   18.10
  -1   5 -11  415.89   17.91
  -1  -5  11  409.14   17.83
  -5   1  11  405.73   18.18
   1  -5 -11  400.05   18.01
  -5   1 -11  400.10   18.20
  -1  -5  12   23.34    2.61
  -5   1 -12   24.26    2.72
  -5   1  12   24.87    2.76
  -1   5 -12   26.40    2.78
   1  -5 -12   28.24    2.83
   1  -5  12   23.67    2.57
   1  -5  13  255.70   11.52
   1  -5 -13  219.46   11.17
  -1  -5  13  259.86   11.50
  -5   1 -13  238.76   11.53
  -1   5 -13  237.70   11.39
  -5   1  13  233.07   11.46
  -1  -5 -13  229.94    9.51
  -1  -5 -14  783.06   30.56
   1  -5 -14  792.57   32.47
  -5   1 -14  792.06   32.66
  -5   1  14  763.79   32.54
  -1  -5  14  798.04   32.51
  -1   5 -14  777.56   32.62
   1  -5  14  793.06   32.44
  -5  -1  14  771.55   32.56
   1  -5  15  216.21    9.85
  -1   5 -15  198.15   10.00
  -5  -1 -15  197.18    9.84
  -5  -1  15  204.28    9.92
  -5   1 -15  187.73    9.74
  -1  -5  15  207.51    9.93
  -5   1  15  189.98    9.72
  -1  -5 -15  171.18    8.05
   1  -5 -15  208.09    9.78
   1   5 -15  202.23   10.11
  -5   1  16    1.44    1.33
  -5  -1 -16    0.59    1.29
   1  -5  16    0.54    1.13
  -1  -5 -16    0.53    0.65
  -1  -5  16    0.30    1.43
  -5  -1  16    2.32    1.29
  -5   1 -16    2.06    1.42
  -1   5 -16    0.95    1.45
   1   5 -16   -0.34    1.67
   1  -5 -16    1.37    1.31
   1  -5 -17  118.07    6.73
  -5  -1  17  110.74    6.77
   1   5 -17  119.79    7.36
  -5   1 -17  119.64    6.87
  -5  -1 -17  135.52    7.17
  -1  -5 -17  116.56    5.49
  -1  -5  17  126.76    6.84
  -1  -5  17  133.74    7.31
  -1   5 -17  117.82    7.18
  -5   1  17  123.59    6.92
  -1  -5 -17  125.54    6.91
   1  -5  17  114.96    6.67
   1   5 -18  482.29   21.19
  -1  -5  18  478.74   20.83
  -1  -5 -18  470.35   20.39
  -5  -1  18  446.29   20.41
  -5  -1 -18  451.11   20.43
   1  -5  18  501.50   20.45
  -1   5 -18  474.63   20.98
  -5   1  18  457.98   20.37
  -5   1 -18  486.53   20.57
  -1  -5 -18  466.10   18.92
   1  -5 -18  484.64   20.43
  -1  -5  18  439.94   20.20
  -5  -1 -19   89.38    5.61
  -5  -1  19   86.67    5.52
   1   5 -19   75.90    5.90
  -1  -5  19   93.38    5.43
  -1   5 -19   76.96    5.72
  -1  -5 -19   83.99    4.32
  -5   1 -19   85.53    5.47
   1  -5  19   86.06    5.34
   1  -5 -19   94.14    5.53
  -5   1  19   89.04    5.53
  -1  -5 -19   86.17    5.41
  -1  -5 -20   50.48    3.84
  -1   5 -20   43.83    4.25
  -5  -1 -20   52.70    4.01
  -5  -1  20   50.24    3.91
   1  -5 -20   51.41    3.81
   1   5 -20   48.09    4.56
  -5   1 -20   48.49    3.87
   1  -5  20   47.73    3.73
  -1  -5  20   58.13    3.99
  -1  -5 -20   44.95    2.91
  -5   1  20   46.94    3.77
  -1   5 -21  258.57   13.43
  -5  -1 -21  268.93   12.77
  -5  -1  21  245.65   12.63
   1   5 -21  281.47   13.89
  -1  -5  21  276.31   12.64
  -1  -5 -21  268.65   12.63
   1  -5  21  271.60   12.55
  -5   1 -21  270.86   12.75
   1  -5 -21  291.83   12.79
  -5   1  21  265.51   12.68
  -1  -5 -21  267.97   11.60
   1   5 -22  616.29   26.55
  -5   1 -22  585.29   25.26
  -5  -1 -22  563.88   25.20
  -1   5 -22  580.85   26.22
  -1  -5 -22  608.21   25.17
   1  -5  22  599.40   25.05
   1  -5 -22  601.72   25.12
  -5   1  22  598.55   25.22
  -1  -5 -22  599.11   24.15
  -5  -1  22  609.99   25.36
  -1  -5  22  576.36   25.01
  -5  -1 -23   64.24    4.57
  -1  -5  23   68.28    4.50
  -1  -5 -23   60.91    4.41
   1  -5  23   66.93    4.43
  -5  -1  23   52.18    4.31
  -5   1 -23   70.76    4.67
  -5   1  23   67.74    4.61
   1  -5 -23   68.08    4.48
   1   5 -23   75.26    5.88
  -1  -5 -23   61.32    3.86
  -1   5 -23   66.07    5.42
   1   5 -24    9.94    2.90
  -1  -5 -24    4.02    1.42
  -5  -1  24    5.30    1.65
  -5   1  24    6.87    1.76
  -1  -5  24    4.45    1.64
  -1   5 -24    4.25    2.34
  -5  -1 -24    7.95    1.80
   1  -5  24    6.37    1.58
  -5   1 -24    5.08    1.70
   1  -5 -24    9.01    1.94
  -1  -5 -24    4.75    1.33
  -5  -1 -25   99.46    6.11
  -5  -1  25   97.35    6.09
   1  -5  25  105.70    5.93
  -1  -5  25  111.25    6.10
   1  -5 -25  105.83    6.04
  -1   5 -25  105.70    7.29
  -5   1  25  107.11    6.13
  -5   1 -25   95.58    5.99
  -1  -5 -25  100.54    5.55
  -1  -5 -25  111.09    6.11
   1   5 -25   89.12    7.04
   1   5 -26  283.47   14.77
  -1  -5 -26  304.55   13.20
  -5  -1  26  290.56   13.28
  -5  -1 -26  286.21   13.26
  -5   1  26  268.02   12.97
   1  -5  26  295.54   13.01
   1  -5 -26  289.87   13.08
  -5   1  26  283.08   14.16
  -1  -5  26  255.13   12.80
  -1   5 -26  276.69   14.50
  -1  -5 -26  271.93   12.56
  -5   1 -26  281.05   13.24
  -1   5 -27   67.20    5.77
  -5   1  27   66.45    5.41
   1  -5 -27   69.49    4.53
  -5  -1 -27   72.45    4.75
  -5  -1  27   56.20    4.34
   1  -5  27   69.79    4.46
  -5   1 -27   59.98    4.41
  -5   1  27   61.39    4.42
   1   5 -27   54.54    5.67
  -1  -5  27   65.83    4.41
  -1  -5 -27   63.97    4.25
  -1  -5 -27   64.05    4.42
   1  -5 -28    1.30    1.39
  -1  -5 -28    1.40    1.45
   1   5 -28    6.13    3.08
  -5  -1 -28    0.83    1.25
  -1   5 -28    2.88    2.67
  -5  -1  28    1.89    1.38
  -5   1  28    1.85    1.35
   1  -5  28    1.73    1.23
  -1  -5  28    2.52    1.30
  -1  -5 -28    1.82    1.28
  -5   1  28    2.10    2.36
   1   5 -29  104.55    7.74
  -1   5 -29   92.58    7.17
  -5  -1 -29   95.12    5.89
  -1  -5 -29  107.64    5.92
   1  -5  29  108.40    5.84
   1  -5 -29  100.73    5.82
  -1  -5 -29   97.81    5.79
  -5  -1  29   99.01    5.91
  -1  -5  29   93.67    5.68
  -5   1 -29   98.59    5.87
  -5   1  29   87.50    5.64
  -5   1  29   90.77    6.83
  -5   1 -30  358.55   15.94
   1  -5 -30  353.47   15.82
  -1  -5 -30  351.02   15.87
  -1  -5 -30  363.57   15.91
   1   5 -30  361.43   18.20
  -5  -1 -30  344.16   15.92
   1  -5  30  364.82   15.77
  -1   5 -30  365.42   17.99
  -5   1  30  339.20   15.77
  -1  -5  30  373.12   15.86
  -5   1  30  339.05   17.15
   1   5 -31   93.19    7.43
  -1  -5 -31   97.52    5.59
   1  -5  31   95.66    5.48
  -5   1  31   85.50    5.38
   1  -5 -31  100.22    5.68
  -1  -5  31   94.91    5.51
  -5  -1  31   89.69    5.52
  -1   5 -31   93.77    7.34
  -1  -5 -31   90.54    5.73
  -5   1 -31   97.61    5.63
  -5   1  31   72.81    6.35
  -5   1  32   11.23    2.91
  -5   1  32   12.48    2.09
  -1  -5  32   11.63    1.97
  -5  -1  32   15.59    3.45
   1  -5  32   11.66    1.90
   1  -5 -32   12.89    2.07
  -1  -5 -32   11.88    2.03
  -5  -1 -32   13.65    2.15
   1   5 -32   14.25    3.71
  -1  -5 -32   12.60    2.40
  -1   5 -32   11.84    3.12
  -5  -1  32   13.22    1.98
  -5   1 -32    7.95    1.76
  -5   1  33  114.88    6.21
  -5  -1  33   99.19    7.52
   1  -5  33   99.66    5.94
   1  -5 -33  120.76    6.36
  -1  -5 -33   99.17    6.44
  -1  -5 -33  116.82    6.24
  -5  -1  33  107.62    6.17
   1   5 -33  112.23    8.50
  -5  -1 -33  125.34    6.47
  -5   1 -33  102.75    6.12
  -1   5 -33  104.61    8.09
  -1  -5  33  116.48    6.15
  -5   1  33  100.59    7.43
   1  -5  34  318.79   14.06
  -5   1 -34  320.15   14.25
   1  -5 -34  324.19   14.22
  -5  -1  34  317.66   16.15
  -5   1  34  313.27   14.13
  -1  -5 -34  300.83   14.67
  -1   5 -34  313.63   16.74
  -5  -1 -34  302.25   14.18
  -5  -1  34  306.16   14.13
   1   5 -34  311.54   16.88
  -5   1  34  314.90   15.88
  -1  -5  34  311.17   14.05
  -1  -5 -34  334.49   14.27
  -5   1  35   58.57    4.05
  -5  -1 -35   56.91    4.16
  -1  -5 -35   61.66    4.14
   1   5 -35   58.33    6.10
  -5   1 -35   68.88    4.35
   1  -5 -35   58.38    4.10
  -1  -5  35   60.42    4.07
  -5  -1  35   67.75    4.29
  -5   1  35   56.63    5.36
  -1   5 -35   46.16    5.48
  -5  -1  35   63.87    5.74
  -1  -5 -35   68.96    4.93
   1  -5  35   64.05    4.11
  -1   5 -36   13.80    3.59
   1  -5 -36    7.43    1.61
  -1  -5  36    9.74    1.74
  -5   1 -36    9.48    1.80
  -5   1  36    7.76    1.64
  -5   1  36    6.61    2.56
  -1  -5 -36    8.44    2.21
  -5  -1 -36    9.36    1.69
  -5  -1  36    9.71    1.72
  -1  -5 -36   10.32    1.84
   1  -5  36    7.64    1.54
  -5  -1  36    9.74    2.86
  -5   1 -37   39.74    3.23
  -5   1  37   38.42    3.09
  -1  -5 -37   43.12    3.29
  -5  -1  37   40.50    3.22
  -5  -1 -37   35.49    3.10
  -1  -5  37   36.83    3.06
   1  -5  37   40.30    3.15
   1  -5 -37   40.57    3.18
  -1  -5 -37   42.07    3.95
  -5  -1  37   42.52    4.88
  -5   1  37   40.65    4.56
  -5   1 -38   98.57    5.82
   1  -5  38  105.93    5.78
   1  -5 -38  123.12    6.12
  -5   1  38  106.80    7.53
  -5   1  38  103.33    5.81
  -5  -1 -38  105.68    5.97
  -1  -5  38  107.65    5.81
  -5  -1  38  109.36    5.94
  -1  -5 -38  116.85    6.04
  -5  -1  38   97.93    7.64
  -1  -5 -38   99.78    6.77
  -1  -5 -39   12.03    2.73
  -1  -5  39   15.56    1.90
  -5   1 -39   13.45    1.89
  -5  -1  39   16.04    3.41
  -5   1  39   13.46    1.90
   1  -5  39   14.78    1.84
  -5  -1 -39   17.81    2.05
  -5  -1  39   10.37    1.80
  -5   1  39   12.34    3.07
  -1  -5 -39   13.90    1.92
  -5   1  40    1.23    1.05
  -1  -5  40    2.53    1.10
  -1  -5 -40    0.39    2.08
   1  -5 -40    1.49    1.23
  -5  -1 -40    1.09    1.11
  -1  -5 -40    1.88    1.18
  -5  -1  40    1.63    2.69
  -5   1 -40    0.85    1.07
  -5  -1  40    0.83    1.14
  -5   1  40    0.50    2.19
   1  -5  40    1.37    1.12
  -5  -1 -41   41.94    3.06
  -1  -5  41   41.68    2.98
  -1  -5 -41   42.24    3.11
  -5   1 -41   42.89    3.14
  -5   1  41   32.05    2.82
   1  -5  41   44.05    3.05
   1  -5 -41   37.41    3.02
  -5  -1  41   44.47    5.25
  -5   1  41   44.16    4.91
  -1  -5 -41   45.41    4.34
  -1  -5 -42  121.52    6.13
  -5  -1 -42  114.14    6.06
  -5  -1  42  123.73    8.62
  -5   1 -42  111.48    5.99
  -5   1  42  117.24    6.03
  -5   1  42  124.68    8.43
  -5  -1  42  109.52    5.93
   1  -5 -42  118.91    6.12
  -1  -5  42  119.72    5.96
   1  -5  42  110.12    5.87
  -1  -5 -42  124.46    7.81
  -1  -5  43   22.25    2.05
  -5  -1 -43   18.24    2.08
  -1  -5 -43   24.80    3.73
  -5  -1  43   19.70    2.02
  -5   1 -43   23.29    2.18
  -1  -5 -43   21.65    2.19
   1  -5  43   25.32    2.23
  -5   1  43   16.82    2.01
   1  -5 -43   21.07    2.21
  -5   1  43   17.31    3.77
  -5   1  44    1.35    1.09
   1  -5  44    2.86    1.08
  -1  -5 -44    3.95    2.47
  -5  -1  44    2.50    1.04
  -1  -5  44    1.11    0.99
  -1  -5 -44    4.24    1.29
  -5   1 -44    2.78    1.13
  -5  -1 -44    4.02    1.19
   1  -5 -44    2.15    1.18
  -5   1  44    4.82    2.94
  -5   1 -45   31.34    2.36
  -5   1  45   29.31    2.29
  -5  -1  45   27.01    2.24
   1  -5  45   27.36    2.20
  -1  -5  45   25.33    2.11
   1  -5 -45   23.04    2.23
  -5  -1 -45   23.41    2.23
  -1  -5 -45   32.77    2.46
  -1  -5 -45   31.97    3.99
  -5  -1 -46   94.05    4.73
  -5  -1  46   86.92    4.59
  -5   1 -46   85.23    4.62
   1  -5  46   91.69    4.56
  -5   1  46   93.48    4.66
  -5   1 -46   81.67    7.51
  -1  -5 -46   94.38    6.85
  -1  -5  46   86.17    4.51
   1  -5  47   19.53    1.69
  -1  -5 -47   25.01    4.09
  -1  -5  47   19.41    1.72
  -5  -1  47   21.98    1.78
  -5  -1 -47   13.51    3.49
  -5   1  47   19.90    1.76
  -5   1 -47   19.28    4.11
   1  -5  48    0.71    0.75
  -1  -5  48    0.88    0.71
  -1  -5 -48    0.96    2.39
  -5   1  48    0.52    0.74
  -5  -1 -48   -0.62    2.78
  -5   1 -48    2.03    2.96
  -5  -1  48    0.49    0.76
  -5  -1 -49   15.23    3.58
  -5  -1  49   11.40    0.99
  -1  -5  49    7.58    0.78
  -1  -5 -49   15.78    3.43
  -5   1 -49   13.74    3.91
  -5  -1 -50   61.48    6.31
  -1  -5 -50   47.25    5.16
  -5   1 -50   46.22    6.03
  -5  -1 -51   12.52    3.48
  -5   1 -51   12.12    3.52
  -5   1 -52    0.73    2.68
  -5  -1 -52   -2.01    2.94
  -5   1 -53   15.49    4.16
  -5  -1 -53    8.87    3.73
  -5   1 -54   44.18    5.91
  -5  -1 -54   36.78    5.45
  -5  -1 -55    5.63    3.45
  -5  -1 -56   -2.84    2.94
  -2   5   0   21.91    2.59
   2  -5   0   30.51    2.87
  -5   2   0   25.16    2.73
   5  -2   0   26.22    2.74
  -2  -5   1   51.54    3.46
  -5   2  -1   59.35    4.34
   5  -2   1   52.69    4.09
  -5   2   1   51.53    4.15
  -2   5   1   59.62    4.32
   2  -5  -1   62.51    4.27
   2  -5   1   50.04    3.99
   5  -2  -1   55.73    4.20
  -2   5  -1   59.36    4.28
   5  -2   2    3.24    1.41
  -5   2   2    5.27    1.44
  -2   5  -2    5.48    1.52
  -2   5   2    2.43    1.24
   2  -5  -2    5.47    1.40
   2  -5   2    2.59    1.24
  -5   2  -2    4.66    1.42
  -2  -5   2    3.35    1.22
   5  -2  -2    5.61    1.61
  -2  -5   3   21.03    2.11
   2  -5  -3   18.73    2.27
   5  -2   3   11.76    2.04
   5  -2  -3   11.51    1.96
  -5   2   3   16.72    2.23
  -2   5  -3   16.75    2.22
  -2   5   3   13.37    2.16
  -5   2  -3   12.42    2.08
   2  -5   3   12.63    1.95
  -2  -5   4    6.17    1.50
   5  -2  -4    2.66    1.27
  -5   2  -4    4.66    1.51
  -2   5  -4    5.18    1.42
  -5   2  -5   65.82    4.50
  -2  -5   5   45.85    3.56
  -2   5  -5   48.73    3.97
   5  -2  -5   68.33    4.48
   2  -5  -5   55.58    4.09
  -2  -5   6   19.28    2.18
   5  -2  -6   17.47    2.30
  -2   5  -6   19.80    2.40
   2  -5  -6   17.57    2.26
  -5   2  -6   19.54    2.51
   5  -2  -7   47.93    3.85
  -5   2  -7   47.43    3.88
   2  -5  -7   53.38    3.95
  -2  -5   7   46.50    3.57
  -2   5  -7   49.62    3.88
  -2   5  -8   24.97    2.71
   5  -2  -8   30.42    2.95
  -5   2  -8   34.38    3.19
   2  -5  -8   27.17    2.79
  -2  -5   8   26.90    2.69
  -2  -5   9   23.42    2.55
   5  -2  -9   25.72    2.68
   2  -5   9   26.83    2.77
  -2   5  -9   28.30    2.84
   2  -5  -9   33.28    2.93
  -5   2  -9   20.41    2.57
  -2   5  10    2.72    1.35
   2  -5 -10    3.18    1.25
   5  -2  10    4.65    1.54
   5  -2 -10    2.66    1.30
   2  -5  10    1.71    1.32
  -5   2 -10    1.86    1.38
  -2   5 -10    2.74    1.29
  -2  -5  10    2.09    1.45
  -5   2  10    1.53    1.19
  -5   2  11   56.56    4.18
   5  -2 -11   51.10    4.02
  -2   5 -11   48.63    4.01
  -2   5  11   50.94    4.01
   2  -5  11   55.73    4.11
  -5   2 -11   58.45    4.30
   2  -5 -11   51.77    3.95
  -2  -5  11   53.95    4.05
   5  -2  11   52.29    4.02
  -5   2 -12   71.65    4.93
   5  -2 -12   73.06    4.90
  -2   5  12   69.13    4.82
   2  -5  12   78.56    4.93
   2  -5 -12   68.51    4.77
   5  -2  12   70.92    4.81
  -2   5  12   67.36    3.47
  -5   2  12   79.91    5.07
  -2  -5  12   72.34    4.85
  -2   5 -12   64.59    4.73
   5  -2 -13   51.09    3.94
  -5   2 -13   51.16    3.98
   5  -2  13   45.32    3.70
   2  -5 -13   42.51    3.64
  -2   5  13   50.51    2.68
  -5   2  13   50.21    3.92
  -2   5 -13   51.47    3.91
  -2   5  13   41.60    3.62
  -2  -5  13   43.38    3.72
   2  -5  13   47.02    3.67
  -2   5 -14   19.59    2.44
   2  -5  14   26.84    2.75
  -5   2  14   18.51    2.47
  -5   2 -14   18.46    2.43
  -2  -5  14   23.71    2.83
   5  -2 -14   28.89    2.88
   5  -2  14   19.89    2.50
   2  -5 -14   22.52    2.59
  -2   5  14   25.66    2.73
  -2   5  14   22.87    1.69
   2  -5  15   36.90    3.14
   5  -2 -15   35.99    3.25
  -2  -5  15   37.47    3.48
  -5   2  15   35.32    3.20
  -2   5 -15   33.67    3.19
   2  -5 -15   27.70    2.90
  -2   5  15   38.43    2.24
   5  -2  15   29.66    3.04
  -2   5  15   34.22    3.16
   5  -2 -16   17.96    2.33
   5  -2  16   20.66    2.50
  -5   2  16   15.65    2.19
  -2   5 -16   21.57    2.52
   2  -5  16   19.08    2.36
   2  -5 -16   19.57    2.42
  -2   5  16   15.41    2.24
  -5   2 -16   24.77    2.62
  -2   5  16   18.31    1.60
  -2  -5  16   21.43    2.78
  -5   2  17    5.10    1.52
   5  -2  17    7.15    1.63
   5  -2 -17    3.24    1.42
  -2   5  17    2.96    1.28
  -2  -5  17    4.96    1.96
  -5   2 -17    2.14    1.32
   2  -5  17    3.92    1.39
   2  -5 -17    2.59    1.39
  -2   5 -17    4.40    1.71
  -2   5 -17    3.29    1.24
  -2   5  17    2.45    0.88
  -2   5 -18    0.35    1.48
  -5   2  18    1.20    1.29
  -2  -5  18    3.07    1.95
   5  -2  18    4.00    1.51
   5  -2 -18    1.47    1.38
   2  -5  18    0.84    1.20
   2  -5 -18    1.44    1.37
  -5   2 -18    3.04    1.26
  -2   5  18    2.66    1.27
  -2   5 -18   -0.30    1.11
  -2   5  18    2.50    0.91
   5  -2 -19   23.17    2.77
  -2   5 -19   30.22    3.40
   2  -5  19   31.27    2.94
   2  -5 -19   37.90    3.26
  -5   2 -19   29.72    3.05
  -2  -5  19   20.10    2.96
   5  -2  19   27.05    2.78
  -2   5  19   29.33    2.16
  -5   2  19   31.50    3.01
   5  -2  20    8.25    1.81
   5  -2 -20    7.62    1.91
  -2  -5  20    3.65    1.99
   2  -5 -20    6.34    1.63
  -5   2 -20    7.24    1.67
   2  -5  20    6.15    1.62
  -2   5 -20    7.15    2.15
  -2   5  20    4.30    1.14
  -5   2  20    6.19    1.67
  -2   5  21    2.43    1.08
  -5   2  21    2.05    1.41
  -5   2 -21    0.90    1.24
  -2   5 -21   -0.39    2.04
   2  -5  21    1.67    1.20
  -2  -5  21   -0.75    1.89
   2  -5 -21    1.44    1.31
  -2  -5  22   10.04    2.42
  -5   2 -22    9.81    1.94
  -5   2  22    9.57    1.88
   2  -5  22   10.28    1.86
   2  -5 -22    7.46    1.77
  -2   5  22   12.22    1.57
  -2   5 -22    5.64    2.52
  -5  -2  23   12.04    2.74
  -2   5 -23   14.59    2.68
   2  -5  23   17.88    2.31
   2  -5 -23   16.60    2.22
  -5   2 -23   17.38    2.29
  -5   2  23   15.62    2.20
  -2  -5  23   19.43    2.96
  -2   5  23   17.23    1.87
  -5  -2  24    2.65    2.50
   2  -5  24    1.36    1.30
  -2  -5  24    5.29    2.26
  -5   2  24    3.17    1.46
   2  -5 -24    5.97    1.72
  -5   2 -24    2.94    1.51
  -2   5 -24    6.03    2.26
  -5   2 -25    2.93    1.44
  -5   2  25    2.87    1.41
   2  -5 -25    3.67    1.50
  -2  -5 -25    2.80    1.35
  -5  -2  25    3.61    2.18
  -2  -5  25    0.42    1.95
  -2   5 -25    4.00    2.50
   2  -5  25    3.79    1.46
  -2  -5 -26    1.58    1.39
  -5  -2  26    1.38    2.23
   2  -5  26    1.60    1.31
   2  -5 -26    3.08    1.60
  -5   2 -26    0.29    1.21
  -5   2  26    2.01    1.44
  -2   5 -26    0.46    2.04
  -2  -5  26    0.43    2.18
  -5   2  26    2.67    1.97
  -5  -2  27   11.02    1.95
  -5  -2  27    5.62    2.59
   2  -5  27    7.13    1.66
   2  -5 -27    6.92    1.75
  -5   2  27    6.25    2.30
  -5   2  27    5.68    1.62
  -2  -5  27    6.98    2.62
  -2  -5 -27    7.83    1.71
  -5   2 -27    8.15    1.90
  -2   5 -27    6.14    2.39
  -2   5 -28   10.70    2.98
   2  -5  28    8.85    1.80
  -5  -2 -28   14.32    2.12
  -5  -2  28    9.45    1.85
  -5   2  28   17.24    3.16
  -2  -5  28    8.94    2.82
  -5   2 -28   10.41    2.12
  -5   2  28   11.87    2.10
  -2  -5 -28    8.45    1.79
   2  -5 -28   10.14    1.96
  -5  -2  28   10.44    3.04
  -5   2  29   29.87    2.90
  -5  -2  29   23.19    2.68
  -2  -5  29   26.88    2.73
  -2   5 -29   28.51    3.99
   2  -5  29   23.33    2.54
  -5   2  29   26.55    3.62
  -2  -5 -29   23.18    2.67
  -5  -2 -29   22.52    2.65
  -2  -5 -29   27.70    2.79
  -5  -2  29   13.04    3.33
   2  -5 -29   27.42    2.73
  -5   2 -29   25.03    2.64
  -2  -5  29   17.42    3.35
  -5   2  30    4.14    2.30
  -2  -5  30    4.98    1.43
   2  -5  30    5.92    1.70
  -5  -2 -30    2.00    1.50
  -5  -2  30    4.48    1.61
  -2  -5 -30    5.16    1.81
   2  -5 -30    4.06    1.54
  -5   2 -30    2.56    1.34
  -5   2  30    4.68    1.63
  -2   5 -30    3.59    2.69
  -2  -5  30    9.39    2.86
  -2  -5 -30    4.29    1.64
  -5  -2 -31   28.84    2.93
  -5   2  31   26.19    2.70
  -2  -5  31   28.61    2.80
  -2  -5  31   26.41    3.90
  -2  -5 -31   30.55    3.12
   2  -5  31   28.04    2.79
  -5   2  31   32.84    3.90
  -2  -5 -31   23.41    2.66
  -5  -2  31   27.06    2.85
  -2   5 -31   25.19    3.98
   2  -5 -31   29.32    2.92
  -5   2 -31   30.04    2.97
  -5   2  32   38.10    4.29
   2  -5 -32   42.07    3.45
  -2  -5 -32   41.52    3.79
  -5  -2 -32   44.68    3.62
  -5  -2  32   48.15    3.61
  -2  -5  32   44.22    3.46
  -5   2 -32   33.94    3.28
  -5   2  32   39.89    3.36
   2  -5  32   44.03    3.46
  -2   5 -32   46.77    5.09
  -2  -5 -32   43.64    3.51
  -2   5 -33   33.05    4.47
  -2  -5 -33   30.80    2.93
  -5  -2  33   30.39    2.93
  -5   2 -33   26.18    2.79
  -5   2  33   30.18    2.83
  -5   2  33   30.42    3.89
   2  -5  33   34.29    2.93
  -2  -5  33   28.89    2.86
  -2  -5 -33   27.27    3.04
  -5  -2 -33   33.27    3.02
  -2   5 -34    2.26    2.39
  -5   2  34    3.10    1.34
   2  -5  34    4.89    1.44
  -2  -5  34    3.49    1.42
  -5  -2  34    5.54    1.66
  -2  -5 -34    5.67    1.56
  -5   2 -34    4.77    1.43
  -5  -2 -34    4.08    1.50
  -2  -5 -34    3.15    1.97
  -5   2  34    3.52    2.31
   2  -5 -34    4.94    1.57
  -2  -5 -35   35.01    3.44
  -5   2  35   32.49    4.05
  -5   2 -35   31.99    3.00
  -5   2  35   35.34    3.01
  -2  -5 -35   38.73    3.15
   2  -5  35   31.78    2.95
   2  -5 -35   35.30    3.07
  -2  -5  35   32.25    2.93
  -5  -2 -35   26.16    2.86
  -2   5 -35   39.94    4.75
  -5  -2  35   37.80    3.23
   2  -5  36    7.80    1.67
  -5   2  36    7.50    1.62
  -5  -2 -36    4.72    1.60
  -5  -2  36    8.40    1.82
   2  -5 -36    5.05    1.50
  -2  -5  36    7.65    1.64
  -2   5 -36    8.89    3.15
  -5   2 -36    5.10    1.47
  -2  -5 -36    8.96    1.77
  -2  -5 -36    7.80    2.31
  -5   2  36    9.01    2.65
  -5   2 -37    1.51    1.38
  -2  -5 -37   -0.24    1.18
  -5   2  37    0.24    1.05
   2  -5 -37    0.25    1.28
  -2  -5  37    0.23    1.09
  -5  -2 -37   -0.26    1.15
  -5  -2  37    1.49    1.21
   2  -5  37    0.23    1.18
  -2   5 -37    1.83    2.71
  -2  -5 -37   -0.35    1.88
  -5   2  37   -0.46    2.42
   2  -5  38    2.49    1.26
   2  -5 -38    0.24    1.26
  -2  -5 -38    3.37    1.38
  -2  -5 -38   -0.72    2.12
  -5  -2 -38    2.51    1.30
  -5  -2  38    2.65    1.34
  -2  -5  38    2.30    1.27
  -5   2  38    0.96    1.14
  -5   2 -38    3.69    1.48
  -5   2  38    2.31    2.33
  -5   2  39   13.66    3.04
   2  -5 -39    8.32    1.80
  -5   2  39   11.42    1.85
   2  -5  39    8.87    1.65
  -5  -2  39   11.93    1.81
  -2  -5 -39    9.35    2.50
  -2  -5 -39    9.21    1.71
  -2  -5  39    8.49    1.62
  -5  -2 -39    8.05    1.67
  -5   2 -39   10.72    1.83
  -5   2  40    1.13    1.20
  -5   2 -40    3.25    1.36
  -2  -5 -40    2.33    2.03
  -5  -2 -40    2.36    1.30
  -2  -5  40    2.36    1.14
  -5  -2  40    4.32    1.44
   2  -5  40    1.93    1.19
  -2  -5 -40    1.14    1.18
   2  -5 -40    1.16    1.23
  -5   2  40    3.82    2.62
  -2  -5  41    5.57    1.44
  -2  -5 -41    4.81    2.36
  -2  -5 -41    8.34    1.65
  -5   2 -41    7.80    1.58
   2  -5 -41   10.09    1.77
   2  -5  41   11.13    1.68
  -5   2  41    7.65    1.50
  -5  -2 -41    6.20    1.54
  -5  -2  41    8.58    1.71
  -5   2  41    6.30    2.71
  -5   2  42    2.12    1.13
  -2  -5  42    1.78    1.22
  -2  -5 -42    0.85    1.09
   2  -5  42    0.79    1.09
  -5  -2  42    1.05    1.14
  -2  -5 -42    0.41    2.16
  -5   2  42   -0.49    2.41
   2  -5 -42    3.67    1.37
  -5   2 -42    0.21    1.11
  -5  -2 -42    3.55    1.31
  -2  -5 -43    4.68    2.52
  -5   2  43    6.09    1.37
  -5  -2 -43    5.07    1.44
  -2  -5 -43    6.50    1.43
   2  -5  43    7.18    1.46
  -2  -5  43    4.34    1.23
   2  -5 -43    4.55    1.39
  -5  -2  43    5.20    1.39
  -5   2  43    7.06    2.90
  -5   2 -43    4.96    1.39
  -5   2  44   10.30    1.65
  -2  -5 -44   11.22    1.73
  -2  -5  44   11.01    1.63
  -5   2 -44   10.02    1.58
   2  -5  44   11.82    1.63
   2  -5 -44   10.27    1.71
  -2  -5 -44    9.20    2.81
  -5  -2 -44   10.98    1.76
  -5   2  44   11.78    2.96
  -5  -2  44    9.62    1.58
  -2  -5 -45   15.79    3.21
  -5  -2 -45   13.88    1.79
  -5  -2  45   15.43    1.82
  -5   2 -45   15.15    1.84
   2  -5  45   13.54    1.73
  -5   2  45   10.91    3.05
  -2  -5  45   13.03    1.67
  -5   2 -45   14.00    3.57
  -5   2  45   10.24    1.59
  -5  -2  46    1.45    1.00
  -2  -5 -46    1.39    2.33
  -5   2 -46    2.72    2.69
  -5   2 -46    2.66    1.11
  -5   2  46    2.67    1.08
  -2  -5  46    4.84    1.12
  -5  -2 -46    2.25    1.18
   2  -5  46    3.24    1.18
  -2  -5 -47    6.66    2.96
  -5  -2  47    5.76    1.17
   2  -5  47    9.41    1.38
  -5  -2 -47    5.30    2.89
  -2  -5  47    7.43    1.27
  -5   2  47    8.46    1.31
  -5   2 -47    6.20    3.34
  -2  -5 -48    6.82    2.92
  -2  -5  48    8.10    1.25
  -5  -2  48    8.78    1.29
  -5   2 -48    7.70    3.08
  -5  -2 -48    7.78    3.15
  -2  -5  49    5.58    1.01
  -5  -2  49    5.24    1.01
  -5  -2 -49   11.56    3.34
  -5   2 -49    6.43    3.30
  -2  -5 -49    2.49    2.68
  -5  -2 -50   -0.62    2.72
  -2  -5 -50   -0.51    2.60
  -2  -5  50    0.59    0.50
  -5  -2  50    0.41    0.57
  -5   2 -50    1.46    2.82
  -2  -5  50    1.43    0.52
  -5  -2  50    0.41    0.55
  -2  -5 -51    6.78    3.21
  -5  -2 -51   10.11    3.40
  -5   2 -51    5.18    3.36
  -5  -2 -52    5.79    3.11
  -2  -5 -52    8.00    3.16
  -5   2 -52    3.76    3.12
  -2  -5 -53    2.72    2.88
  -5   2 -53    6.12    3.53
  -5  -2 -53   -0.66    2.71
  -5  -2 -54   -1.33    2.91
  -2  -5 -54    0.55    2.90
  -5  -2 -55    8.77    3.54
  -2  -5 -55    4.51    3.07
  -5  -2 -56    3.40    2.92
  -5  -2 -57    2.07    2.90
   3  -5   0   36.62    3.38
   5  -3   0   33.18    3.24
  -3   5   0   37.10    3.43
  -5   3   0   31.49    3.23
  -5   3  -1  102.15    6.07
   3  -5  -1   94.16    5.89
  -3   5   1   90.87    5.95
   5  -3   1   83.99    5.68
   5  -3  -1   87.61    5.72
   3  -5   1   79.49    5.55
  -3   5  -1   88.27    5.85
  -5   3   1   91.11    5.85
   5  -3   2  406.66   18.43
  -5   3   2  384.39   18.38
   3  -5  -2  398.13   18.36
  -3   5   2  419.71   18.60
   5  -3  -2  417.60   18.43
  -5   3  -2  429.99   18.65
   3  -5   2  415.62   18.44
  -3   5  -2  405.09   18.55
  -5   3  -3  197.78    9.99
  -5   3   3  197.50   10.02
  -3   5  -3  195.10   10.07
   3  -5  -3  186.39    9.77
   5  -3   3  188.36    9.82
   3  -5   3  180.23    9.68
   5  -3  -3  185.87    9.77
  -3   5   3  180.55    9.90
  -5   3  -4   36.84    3.46
   3  -5  -4   35.72    3.33
  -3   5  -4   38.16    3.54
   5  -3  -4   37.69    3.55
  -5   3  -5   63.83    4.73
   3  -5  -5   66.10    4.68
  -3   5  -5   62.16    4.65
   5  -3  -5   55.47    4.40
  -5   3  -6  317.07   15.10
   3  -5  -6  319.43   15.05
   5  -3  -6  317.94   15.04
  -3   5  -6  333.95   15.30
  -3   5  -7   94.07    5.90
   5  -3  -7   78.05    5.45
   3  -5  -7   84.39    5.54
  -5   3  -7   83.85    5.63
  -3  -5   7   85.47    5.38
  -3   5  -8   49.05    4.07
  -5   3  -8   41.91    3.78
  -3  -5   8   50.61    3.84
   5  -3  -8   43.15    3.84
   3  -5  -8   49.91    4.03
  -3  -5   9  244.77   11.72
   3  -5   9  227.02   11.68
   5  -3  -9  245.79   11.91
   3  -5  -9  241.41   11.89
  -3   5  -9  240.88   12.03
  -5   3  -9  241.80   11.98
  -3  -5  10  476.28   20.71
  -5   3  10  474.67   20.89
   5  -3  10  482.73   20.85
   3  -5  10  478.13   20.76
  -3   5 -10  479.45   21.05
  -5   3 -10  476.89   20.94
   3  -5 -10  450.62   20.72
  -3   5  10  451.01   20.84
   3  -5 -11   62.78    4.73
  -5   3  11   71.16    4.95
   5  -3 -11   68.39    4.87
   3  -5  11   69.78    4.90
  -3   5 -11   64.23    4.85
  -3   5  11   68.51    4.93
   5  -3  11   60.28    4.69
  -5   3 -11   71.80    5.00
  -3  -5  11   69.49    4.90
  -5   3 -12   27.62    3.05
  -5   3  12   26.39    2.83
   5  -3 -12   24.51    2.89
  -3   5  12   28.40    2.94
   5  -3  12   25.23    2.87
   3  -5 -12   25.14    2.88
  -3   5 -12   21.45    2.80
   3  -5  12   20.90    2.73
  -3  -5  12   27.09    3.08
   3  -5 -13  246.43   12.16
   5  -3  13  242.86   12.10
  -5   3  13  248.22   12.26
  -3   5  13  266.73   12.40
   5  -3 -13  235.43   12.09
   3  -5  13  259.90   12.26
  -3   5 -13  242.32   12.29
  -3  -5  13  235.41   12.19
  -5   3 -13  270.80   12.50
   3  -5  14  382.43   18.33
  -3  -5  14  420.59   18.76
   5  -3  14  429.03   18.62
   5  -3 -14  415.14   18.59
  -5   3 -14  408.44   18.63
   3  -5 -14  420.31   18.53
  -5   3  14  432.19   18.73
  -3   5 -14  410.53   18.61
  -3   5  14  398.73   18.51
   3  -5 -15  148.58    8.26
   3  -5  15  132.89    8.00
  -5   3 -15  160.30    8.52
  -5   3  15  158.97    8.48
  -3   5 -15  151.92    8.40
   5  -3  15  152.11    8.37
   5  -3 -15  160.45    8.49
  -3   5  15  153.87    8.40
  -3  -5  15  149.01    8.51
  -3  -5  16   19.11    2.95
   3  -5 -16   16.81    2.55
  -5   3 -16   30.60    3.04
   5  -3  16   22.57    2.74
   5  -3 -16   19.69    2.64
  -3   5 -16   21.27    2.69
  -3   5  16   21.63    2.63
   3  -5  16   29.36    2.92
  -5   3  16   16.38    2.38
  -5   3 -17  111.92    6.47
  -5   3  17  103.66    6.33
   5  -3  17  111.87    6.40
  -3  -5  17   98.94    6.57
   3  -5 -17  101.60    6.25
   5  -3 -17   90.78    6.09
  -3   5 -17   97.44    6.20
  -3   5  17   97.98    6.18
  -3   5  17   95.08    5.22
   3  -5  17   94.39    6.12
   5  -3  18  322.47   14.92
  -5   3  18  328.75   15.06
   5  -3 -18  315.25   14.91
  -3  -5  18  311.45   15.31
  -5   3 -18  320.03   15.03
  -3   5 -18  314.11   14.98
  -3   5  18  307.24   14.90
   3  -5  18  322.36   14.88
  -3   5  18  320.80   13.85
   3  -5 -18  329.98   14.95
  -5   3  19   60.31    4.69
  -3   5 -19   66.97    4.88
   5  -3  19   69.04    4.83
   5  -3 -19   63.39    4.84
  -3  -5  19   78.26    5.96
  -3   5  19   69.56    4.18
  -3   5  19   72.68    5.01
   3  -5 -19   61.86    4.74
  -5   3 -19   76.27    5.13
   3  -5  19   73.82    4.96
  -3   5  20   67.09    4.18
  -5   3 -20   74.09    5.09
   5  -3  20   64.53    4.82
  -3  -5  20   67.74    5.33
   3  -5 -20   62.78    4.80
  -5   3  20   73.25    5.00
  -3   5 -20   81.09    5.29
   5  -3 -20   70.85    5.03
  -3   5  20   75.08    5.08
   3  -5  20   66.24    4.82
  -3   5  21   75.78    5.23
  -5  -3  21   79.32    6.01
  -5   3 -21   76.84    5.29
  -5   3  21   86.54    5.46
   5  -3 -21   73.20    5.20
   5  -3  21   80.38    5.31
  -3   5  21   77.29    4.57
  -3  -5  21   69.42    5.66
   3  -5  21   72.41    5.07
   3  -5 -21   77.97    5.31
  -3   5 -21   71.57    5.20
  -5  -3  22  331.54   16.93
  -3   5 -22  356.72   16.12
  -5   3 -22  340.29   16.04
   3  -5 -22  348.23   15.97
  -3   5  22  369.85   16.20
   5  -3  22  356.29   15.99
   5  -3 -22  365.29   16.14
  -3   5  22  332.21   15.05
  -5   3  22  361.20   16.11
  -3  -5  22  329.21   16.58
   3  -5  22  337.67   15.80
   3  -5  23  120.32   61.54
  -5   3  23  126.04    7.05
  -3  -5  23  123.08    7.90
  -5   3 -23  120.60    7.04
  -3   5 -23  116.94    6.96
   5  -3 -23  107.04    6.85
   5  -3  23  118.12   71.98
  -3   5  23  117.96    6.30
  -3   5  23  125.64    7.09
  -5  -3  23  107.92    7.73
   3  -5 -23  117.67    6.99
   3  -5  24   15.03    2.36
   3  -5 -24   13.50    2.50
  -5  -3  24   15.73    3.45
   5  -3 -24   19.60    2.60
   5  -3  24   14.95    2.34
  -5   3 -24   15.02    2.39
  -3   5  24   20.74    2.59
  -5   3  24   13.75    2.23
  -3   5  24   15.03    2.08
  -3  -5  24   18.27    3.12
  -3   5 -24   12.14    2.16
  -5   3  25   98.70    6.00
   5  -3 -25   97.61    6.12
   5  -3  25   97.71    6.04
  -3   5 -25  102.45    6.15
   3  -5  25   96.49    5.95
  -3   5  25   91.13    5.45
  -5  -3  25   89.46    6.94
  -5   3 -25   97.63    6.10
  -3  -5  25   88.16    6.69
  -3   5  25   95.81    6.02
  -5   3  26  255.12   13.20
   5  -3 -26  257.10   12.83
  -5   3 -26  277.99   12.98
  -5   3  26  281.28   12.91
  -3   5 -26  272.72   12.92
  -3   5  26  261.39   12.80
  -3  -5  26  271.76   13.92
   5  -3  26  262.82   12.79
  -3   5  26  274.05   12.30
   3  -5  26  264.76   12.71
   3  -5 -26  262.19   12.84
  -5  -3  26  268.64   14.11
  -5  -3  27  110.00    8.03
   5  -3  27  127.96    7.11
   5  -3 -27  117.72    7.08
  -3   5 -27  124.32    7.16
  -5   3 -27  112.74    6.98
  -3   5  27  130.46    6.76
  -3   5 -27  115.73    8.09
   3  -5  27  125.04    7.05
  -5   3  27  124.47    7.68
   3  -5 -27  118.67    7.07
  -3   5  27  120.80    7.06
  -3  -5  27  133.96    8.34
  -5   3  27  132.34    7.22
  -5  -3  28   13.31    3.16
  -5   3  28   13.34    2.75
  -3   5 -28   13.31    2.17
   5  -3  28   10.79    2.15
   5  -3 -28    9.44    2.18
  -5   3 -28   10.55    2.13
  -5   3  28   10.86    2.06
   3  -5 -28    8.71    2.15
  -3   5  28    7.62    1.85
   3  -5  28   12.06    2.24
  -3  -5  28   16.37    3.15
  -3   5  28   14.14    2.11
  -3   5 -28   12.87    3.07
   5  -3  29  123.32    6.99
   5  -3 -29  120.41    7.05
  -3   5 -29  113.11    8.19
  -5   3 -29  118.86    6.99
  -5   3  29  121.56    7.00
   3  -5  29  123.63    6.98
   3  -5 -29  122.94    7.02
  -3  -5  29  116.14    8.10
  -5  -3  29  118.11    8.26
  -3   5  29  126.42    6.80
  -5   3  29  122.98    7.77
  -5  -3  30  255.15   13.55
  -3   5 -30  255.19   13.80
  -3   5  30  257.41   11.72
  -5   3 -30  226.55   11.79
  -5   3  30  253.71   12.00
   3  -5  30  241.10   11.75
   3  -5 -30  252.84   11.98
   5  -3 -30  238.24   11.84
  -5   3  30  245.75   12.69
  -3  -5  30  233.17   13.17
  -3   5  31   67.32    4.42
  -5   3 -31   59.14    4.43
   3  -5  31   64.06    4.43
  -5   3  31   49.41    4.08
  -3  -5  31   62.67    5.64
  -3   5 -31   54.41    5.51
  -5  -3  31   47.81    5.27
  -5   3  31   60.34    5.14
   3  -5 -31   62.85    4.56
   3  -5  32   14.13    2.29
  -5  -3  32   19.83    3.63
  -5   3  32   19.08    2.40
  -5   3 -32   19.53    2.50
   3  -5 -32   20.74    2.63
  -3   5  32   19.08    2.58
  -3  -5  32   18.25    3.65
  -3   5 -32   21.37    3.72
  -5   3  32   16.22    3.03
  -5  -3  33   42.75    4.93
  -3   5  33   50.98    4.02
  -3  -5 -33   48.88    4.14
  -3  -5  33   53.20    5.30
   3  -5  33   48.25    3.89
  -5   3  33   61.15    5.07
   3  -5 -33   57.63    4.23
  -5   3 -33   53.03    4.11
  -5   3  33   49.07    4.00
  -3   5 -33   65.78    5.89
  -3  -5 -34  162.38    9.13
  -5   3 -34  166.75    8.84
  -3  -5  34  168.62   10.48
   3  -5  34  176.30    8.81
   3  -5 -34  161.65    8.76
  -3   5 -34  166.01   10.89
  -5   3  34  177.37    8.94
  -5   3  34  171.29    9.82
  -5  -3  34  192.48   10.92
  -5  -3  35   30.93    2.98
  -5   3 -35   25.15    2.77
  -5   3  35   36.23    3.96
  -3   5 -35   30.72    4.47
   3  -5 -35   28.71    2.98
  -3  -5  35   28.31    4.25
   3  -5  35   19.48    2.59
  -3  -5 -35   30.32    3.38
  -5   3  35   29.04    2.89
  -5  -3  35   24.85    4.16
  -5  -3  36   18.67    3.53
  -5  -3 -36   16.40    2.39
  -5   3  36   25.56    3.68
  -5  -3  36   15.15    2.40
  -5   3 -36   22.35    2.60
  -5   3  36   21.24    2.46
  -3  -5  36   22.86    3.94
   3  -5  36   19.63    2.35
   3  -5 -36   16.47    2.44
  -3   5 -36   18.11    3.87
  -3  -5 -36   13.17    2.60
  -5   3 -37   55.27    4.07
  -5   3  37   51.88    3.98
  -3  -5 -37   53.25    4.65
   3  -5  37   58.90    4.07
  -5  -3 -37   57.84    4.21
  -3  -5  37   62.16    5.86
  -3   5 -37   71.05    6.34
   3  -5 -37   55.94    4.11
  -3  -5 -37   54.12    3.97
  -5  -3  37   50.86    4.01
  -5   3  37   52.88    4.94
  -3  -5  37   52.78    3.95
  -5  -3  37   42.91    5.29
  -5  -3 -38  116.50    6.81
  -3  -5  38  119.28    8.69
   3  -5  38  133.75    6.83
  -3  -5  38  123.27    6.72
  -5   3 -38  117.67    6.76
  -3  -5 -38  128.89    6.86
  -5   3  38  123.27    6.83
  -3  -5 -38  112.39    7.44
  -3   5 -38  119.38    9.14
  -5  -3  38  127.49    8.79
  -5  -3  38  122.59    6.86
  -5   3  38  122.81    8.05
   3  -5 -38  118.77    6.76
  -5   3  39   22.12    2.53
  -5  -3 -39   16.23    2.30
  -5  -3  39   21.24    2.45
  -5   3  39   23.22    3.55
   3  -5  39   18.63    2.28
   3  -5 -39   21.00    2.56
  -3  -5 -39   18.74    2.42
  -3  -5  39   20.65    2.42
  -5   3 -39   19.92    2.44
  -3  -5 -39   17.51    2.99
  -5   3 -40   12.76    2.00
  -5  -3 -40   12.71    2.11
  -5  -3  40   11.74    2.04
  -5   3  40   12.50    2.00
  -3  -5  40   10.89    1.87
   3  -5  40   12.94    2.03
   3  -5 -40    9.75    2.01
  -3  -5 -40   10.74    2.71
  -5   3  40   14.52    2.99
  -3  -5 -40    9.29    1.88
  -5  -3 -41   54.45    3.95
  -5  -3  41   47.71    3.68
   3  -5  41   51.27    3.75
  -3  -5 -41   47.67    4.60
  -5   3 -41   50.84    3.77
   3  -5 -41   52.59    3.84
  -3  -5 -41   60.04    3.96
  -5   3  41   50.55    3.77
  -3  -5  41   51.53    3.78
  -5   3  41   39.70    4.68
  -3  -5  42  106.29    5.87
  -5  -3  42  101.92    5.91
   3  -5  42  102.15    5.86
  -5  -3 -42  117.12    6.24
  -5   3  42  100.05    5.91
   3  -5 -42  105.28    6.03
  -3  -5 -42  117.12    6.14
  -3  -5 -42  104.95    7.21
  -5   3 -42  106.79    5.99
  -5   3  42  110.46    7.70
  -5  -3  43   17.66    2.30
   3  -5  43   21.74    2.35
  -3  -5  43   19.83    2.18
  -5   3 -43   17.29    2.24
  -5   3  43   17.81    2.26
   3  -5 -43   18.30    2.30
  -5  -3 -43   21.89    2.50
  -3  -5 -43   19.76    3.30
  -5   3  43   16.81    3.42
  -3  -5 -43   17.16    2.22
   3  -5 -44    6.57    1.60
  -5   3  44    6.44    1.58
  -3  -5 -44    7.49    2.57
  -3  -5  44    8.00    1.55
   3  -5  44    6.22    1.50
  -5   3 -44    6.69    1.62
  -5  -3  44    5.90    1.45
  -5   3 -44    8.84    3.24
  -5   3  44   10.72    2.92
  -3  -5 -44    5.79    1.62
  -3  -5  45   34.73    2.77
  -5  -3 -45   36.13    2.92
   3  -5  45   30.59    2.64
  -5  -3  45   27.99    2.61
  -5   3 -45   29.91    2.70
  -5   3  45   30.94    2.72
  -5   3 -45   30.42    4.73
  -3  -5 -45   29.33    4.01
  -5   3  45   34.56    4.43
  -5  -3 -46   63.07    3.90
  -5  -3  46   52.46    3.65
  -5  -3 -46   46.41    5.38
  -5   3 -46   54.07    6.26
  -5   3  46   50.01    5.36
  -3  -5 -46   57.34    5.31
  -3  -5  46   63.90    3.80
  -5   3  47   22.76    3.89
  -3  -5  47   15.40    1.89
  -5   3 -47   10.01    3.46
  -5  -3  47   21.47    2.16
  -3  -5 -47   19.89    3.53
  -5  -3 -47   19.10    3.86
  -5  -3 -48    2.85    2.83
  -5   3 -48    0.73    2.70
  -5  -3  48    2.13    1.14
  -3  -5  48    2.95    1.06
  -3  -5 -48    1.94    2.57
  -3  -5 -49   17.96    3.47
  -5  -3 -49    9.31    3.41
  -3  -5  49   12.85    1.69
  -5  -3  49   15.46    1.71
  -3  -5  49   13.34    1.62
  -5   3 -49    9.65    3.82
  -3  -5 -50   37.25    4.68
  -3  -5  50   27.91    2.27
  -5  -3  50   37.14    2.40
  -5  -3 -50   28.51    4.62
  -5   3 -50   36.24    5.44
  -3  -5 -51    9.91    3.40
  -5   3 -51   11.51    3.94
  -5  -3 -51   12.70    3.53
  -3  -5 -52    0.53    2.50
  -5  -3 -52    2.46    2.88
  -3  -5 -53   13.63    3.82
  -5  -3 -53   16.27    3.70
  -5  -3 -54   30.98    4.78
  -3  -5 -54   33.92    4.92
  -3  -5 -55    5.66    3.29
  -5  -3 -55    9.60    3.83
  -5  -3 -56    3.89    2.89
  -5  -3 -57    8.55    3.54
   4  -5   0    1.38    1.37
  -4   5   0    0.73    1.28
  -5   4   0    1.10    1.21
   5  -4   0    0.35    1.29
   4  -5   1   13.41    2.26
   5  -4   1   11.16    2.14
  -4   5  -1    7.68    1.78
  -5   4   1   10.22    2.13
  -5   4  -1   15.72    2.41
   5  -4  -1   13.97    2.27
   4  -5  -1    4.13    1.80
  -4   5   1   12.42    2.24
   4  -5  -2    1.72    1.54
   4  -5   2    3.09    1.43
  -4   5  -2    3.29    1.26
  -4   5   2    4.38    1.60
  -5   4  -2    6.58    1.87
   5  -4  -2    4.54    1.67
   5  -4   2    3.48    1.61
  -5   4   2    2.55    1.36
   4  -5   3   11.66    2.15
   4  -5  -3    4.83    1.63
  -4   5  -3    4.03    1.78
  -4   5   3    4.74    1.61
  -5   4  -3    9.50    1.95
  -5   4   3    2.18    1.46
   5  -4   3    2.78    1.59
   5  -4  -3    9.10    2.02
   4  -5  -4   17.59    2.41
  -5   4  -4   16.81    2.45
   5  -4  -4   12.95    2.37
  -4   5  -4   22.71    2.82
   4  -5  -5    0.34    1.24
  -4   5  -5    1.10    1.29
  -5   4  -5    0.37    1.32
   5  -4  -5    2.45    1.56
  -4   5  -6    0.73    1.32
  -5   4  -6    2.92    1.51
   5  -4  -6    4.20    1.56
   4  -5  -6    1.04    1.49
  -4   5  -7   29.67    3.18
  -5   4  -7   34.31    3.41
   5  -4  -7   29.40    3.29
   4  -5  -7   31.41    3.21
   4  -5  -8    2.07    1.49
  -4   5  -8    3.66    1.74
  -5   4  -8    0.36    1.21
   5  -4  -8    0.35    1.42
   4  -5   9    0.34    1.29
   4  -5  -9   -2.42    1.56
   5  -4   9   -0.34    1.36
  -5   4  -9    0.73    1.24
   5  -4  -9    2.10    1.47
  -4   5  -9   -0.37    1.51
  -5   4  10    1.08    1.27
  -4   5 -10    5.11    1.57
  -4   5  10    2.52    1.46
  -5   4 -10    4.01    1.63
   5  -4  10    2.40    1.39
   5  -4 -10    1.05    1.33
   4  -5  11    4.75    1.60
   5  -4  11    3.77    1.54
  -4   5 -11    6.19    1.74
  -4   5  11    4.31    1.58
  -5   4 -11    2.19    1.58
   5  -4 -11    4.88    1.76
  -5   4  11    6.13    1.70
   4  -5  12    1.69    1.43
   4  -5 -12    2.42    1.62
   5  -4 -12    2.09    1.61
  -4   5 -12    3.63    1.53
   5  -4  12    2.73    1.44
  -5   4 -12    1.09    1.45
  -5   4  12    2.52    1.52
  -4  -5  12   -1.06    1.92
  -4   5  12    0.72    1.36
   4  -5 -13    6.56    1.76
  -5   4 -13   10.18    2.15
  -4  -5  13    8.36    2.31
   4  -5  13    7.77    2.06
  -4   5 -13    9.80    2.01
  -4   5  13    6.10    1.75
   5  -4  13    5.45    1.81
   5  -4 -13    7.31    1.93
  -5   4  13    8.61    1.92
  -4  -5  14    1.12    2.19
  -4   5 -14    2.18    1.31
  -4   5  14    3.94    1.59
   5  -4 -14    2.09    1.47
  -5   4  14    1.79    1.22
  -5   4 -14    0.36    1.31
   5  -4  14    0.68    1.43
   4  -5  14    2.70    1.65
   4  -5 -14    0.35    1.37
  -4  -5  15   18.46    2.89
   5  -4  15   22.65    2.78
  -5   4 -15   19.19    2.63
   5  -4 -15   16.31    2.61
  -4   5 -15   24.29    2.86
  -4   5  15   14.65    2.37
  -5   4  15   25.31    2.90
   4  -5  15   19.51    2.57
   4  -5 -15   18.29    2.70
  -5   4 -16    2.17    1.27
  -4   5  16    2.85    1.45
   4  -5  16    3.35    1.73
  -4  -5  16    6.68    2.46
   5  -4  16    4.71    1.74
   5  -4 -16    1.04    1.68
  -5   4  16    3.20    1.72
  -4   5 -16    3.98    1.59
   4  -5 -16    1.72    1.48
   4  -5  17   15.71    2.31
  -4   5  17   13.55    2.32
   5  -4  17   12.41    2.17
   5  -4 -17   16.25    2.42
  -5   4 -17    8.28    1.90
  -4   5 -17   13.76    2.29
  -4  -5  17    8.00    2.54
  -5   4  17   12.03    2.14
   4  -5 -17   14.77    2.39
  -4  -5  18    1.63    2.22
   4  -5 -18    6.18    1.87
  -4   5  18    4.28    1.75
   5  -4  18    4.35    1.62
   5  -4 -18    6.21    1.96
  -4   5 -18    2.54    1.54
  -5   4 -18    5.73    1.81
  -5   4  18    3.16    1.65
   4  -5  18    5.67    1.73
  -4  -5  19   25.46    3.57
  -5  -4  19   16.90    3.25
   4  -5 -19   21.27    2.79
  -5   4 -19   26.82    2.99
   5  -4  19   25.67    2.89
   5  -4 -19   17.89    2.66
  -4   5 -19   24.68    2.86
  -4   5  19   20.38    2.74
  -5   4  19   23.86    2.91
   4  -5  19   17.65    2.50
  -4   5 -20    7.63    1.98
  -4  -5  20    8.09    2.73
  -5  -4  20    7.99    2.78
   5  -4  20    5.98    1.91
   5  -4 -20    3.09    1.57
  -4   5  20    4.28    1.63
   4  -5  20    2.32    1.73
   4  -5 -20    5.83    1.87
  -5   4 -20    3.22    1.66
  -5   4  20    7.37    2.00
  -4   5 -21   13.04    2.26
  -4   5  21   13.84    2.35
  -5  -4  21   13.61    3.07
  -4  -5  21    7.36    2.86
  -5   4  21    9.13    2.03
   5  -4  21   11.59    2.28
   5  -4 -21   11.32    2.29
  -4   5  21   15.61    2.29
   4  -5  21   13.22    2.32
   4  -5 -21   16.10    2.42
  -5   4 -21   20.03    2.71
  -4   5 -22    3.96    1.72
  -5   4 -22   10.34    2.11
  -4  -5  22   10.14    2.89
  -5  -4  22    6.96    2.63
  -4   5  22   11.64    2.23
  -5   4  22    8.03    1.90
   5  -4 -22    7.53    2.05
  -4   5  22   11.83    2.20
   4  -5  22   11.53    2.29
   4  -5 -22    7.51    2.14
  -4  -5  23   14.82    3.12
  -5   4 -23    4.97    1.76
  -5   4  23    5.22    1.88
  -4   5 -23   10.36    2.09
  -4   5  23    7.74    1.98
  -5  -4  23    9.43    2.85
  -4   5  23    8.73    2.04
   5  -4  23    5.92    1.87
   4  -5  23    4.91    1.84
   4  -5 -23    6.13    2.11
  -4   5  24    8.41    1.98
  -5   4  24   11.10    2.11
  -5   4 -24    7.44    1.88
  -4   5  24    5.18    1.79
  -4  -5  24    9.12    2.77
  -4   5 -24   10.26    2.10
   4  -5 -24   11.87    2.22
   5  -4  24   12.44    2.29
   5  -4 -24    8.52    1.96
   4  -5  24    6.85    1.94
  -5  -4  24    5.74    2.46
  -4   5  25    2.96    1.79
  -5  -4  25    5.35    2.67
  -5   4 -25    2.83    1.58
  -5   4  25   -0.69    1.51
  -4   5 -25    1.05    1.33
   5  -4  25    2.93    1.66
   5  -4 -25    2.38    1.69
  -4   5  25    2.41    1.58
   4  -5  25    0.32    1.63
   4  -5 -25    2.03    1.61
  -5   4  25   -0.34    1.84
  -4  -5  25   -0.46    2.33
  -4   5  26    7.93    1.99
  -5   4  26    7.55    2.40
  -4   5  26   13.68    2.29
  -5   4 -26    8.75    2.09
   4  -5 -26    9.77    2.13
   4  -5  26   11.96    2.29
   5  -4  26    7.14    2.15
   5  -4 -26    9.14    2.16
  -4   5 -26    5.58    1.69
  -5   4  26    7.85    1.96
  -4  -5  26   10.83    2.80
  -5  -4  26    6.43    2.79
  -4   5  27    4.18    1.76
  -5   4 -27    8.35    2.08
  -4  -5  27    2.88    2.45
  -4   5 -27    2.43    1.61
   5  -4 -27    6.05    1.91
  -5   4  27    3.74    1.60
  -5   4  27    5.64    2.30
   5  -4  27    3.21    1.67
   4  -5 -27    3.69    1.58
   4  -5  27    5.48    1.97
  -4   5  27    7.83    1.98
  -5  -4  27    6.52    2.70
  -4   5  28    3.04    1.54
   5  -4  28    3.83    1.68
   4  -5  28    3.52    1.57
  -4   5  28    2.27    1.72
  -5   4 -28    4.85    1.82
  -4  -5  28    6.85    2.72
  -5   4  28    3.05    1.49
   5  -4 -28    5.01    1.90
  -5  -4  28    2.54    2.35
  -5   4  28    6.45    2.28
  -4   5 -28    7.25    1.90
   4  -5 -28    3.02    1.74
  -5  -4  29    7.74    2.89
  -4   5 -29    7.88    1.98
  -4   5  29   12.76    2.22
  -5   4 -29    7.23    1.84
   5  -4  29    9.19    2.12
   5  -4 -29   10.96    2.44
  -5   4  29    8.73    2.04
  -4  -5  29    8.96    2.79
   4  -5  29   13.00    2.26
   4  -5 -29   11.00    2.13
  -4   5  29   12.16    2.20
  -5   4  29   10.17    2.52
   5  -4 -30    6.27    1.82
  -4   5 -30    2.72    1.51
  -4   5  30    5.66    1.76
  -5   4 -30    6.46    1.90
  -5   4  30    8.86    2.47
   5  -4  30    5.35    1.70
  -5   4  30    7.62    1.89
   4  -5  30    5.65    1.75
   4  -5 -30    6.60    1.82
  -4  -5  30    8.60    2.69
  -4   5  30    4.15    1.94
  -5  -4  30    5.75    2.64
  -5   4  31    9.38    2.45
   5  -4  31    8.41    1.95
   5  -4 -31    8.53    2.15
  -5   4  31    6.57    1.78
  -5   4 -31   11.45    2.21
   4  -5  31    9.61    1.97
   4  -5 -31    8.51    2.04
  -4   5 -31   12.14    2.17
  -4  -5  31   11.34    3.01
  -4   5  31   10.31    2.23
  -5  -4  31    8.46    2.79
  -4   5  31   11.23    2.16
  -4   5 -32   18.34    2.56
   5  -4 -32   13.63    2.44
  -4  -5  32   20.43    3.72
  -4   5  32   19.96    2.65
   4  -5  32   15.31    2.51
   4  -5 -32   18.45    2.54
  -5   4 -32   17.70    2.57
  -5   4  32   20.87    2.62
  -5   4  32   15.56    2.68
   5  -4  32   19.46    2.57
  -4   5  32   21.38    2.81
  -5  -4  32   18.71    3.49
   5  -4 -33   17.06    2.60
  -5   4 -33   22.87    2.79
  -4  -5  33   16.58    3.43
  -4   5 -33   19.42    2.64
  -4   5  33   21.00    2.61
   4  -5  33   20.88    2.59
  -4   5  33   20.40    2.81
   4  -5 -33   20.46    2.74
  -5   4  33   22.38    2.74
   5  -4  33   19.52    2.54
  -5   4  33   19.62    3.12
  -5  -4  33   20.07    3.67
   5  -4  34    3.63    1.66
   5  -4 -34    1.91    1.67
  -4   5  34    4.26    1.68
  -4   5 -34   -0.59    2.67
   4  -5  34    3.29    1.51
   4  -5 -34    4.43    1.93
  -4  -5  34    3.83    2.52
  -4   5  34    2.23    1.45
  -5   4 -34    2.97    1.62
  -5   4  34    2.90    1.63
  -5  -4  34    8.81    2.92
  -4   5 -34    1.94    1.37
  -5   4  34    2.33    1.82
  -5   4 -35   10.40    2.01
  -5  -4  35    9.50    2.95
  -5   4  35   11.74    2.10
   5  -4  35    8.05    1.90
   5  -4 -35    8.17    2.14
  -4   5 -35    8.94    2.03
   4  -5 -35    8.45    2.02
  -4   5  35    6.60    1.82
  -4   5 -35    9.02    3.09
  -4   5  35   12.06    2.49
  -4  -5  35   13.36    3.14
  -5   4  35   10.64    2.57
  -5   4 -36    2.23    1.67
   5  -4  36    3.24    1.64
  -4  -5  36    4.53    2.73
   5  -4 -36    4.35    1.61
  -5   4  36    4.04    1.59
   4  -5 -36    4.95    1.74
  -4   5 -36    6.13    2.92
  -4   5  36    3.42    1.75
  -5   4  36    2.80    1.94
   4  -5  36    2.63    1.48
  -5  -4  36    3.97    2.44
  -4   5  37    3.49    2.06
   5  -4 -37    1.23    1.44
   4  -5 -37    2.44    1.56
  -5   4 -37    1.87    1.48
   4  -5  37    1.73    1.41
  -4  -5  37    1.72    2.65
  -4   5 -37    5.63    2.74
  -5   4  37    3.05    1.34
  -5   4  37    2.85    2.03
  -5   4  38    1.65    2.08
   4  -5  38    1.41    1.38
   4  -5 -38   -0.30    1.36
  -4   5 -38    1.28    2.59
  -5   4 -38    1.22    1.32
  -5   4  38    2.70    1.55
  -4   5  38    4.27    2.02
  -5   4 -39    5.70    1.69
   4  -5  39    6.09    1.78
  -4  -5 -39    8.55    2.44
   4  -5 -39    7.67    1.83
  -5   4  39    5.88    2.27
  -5   4  39    8.24    1.79
  -4   5  39    7.66    2.31
  -4   5 -39    5.23    3.21
  -4  -5 -40   -0.42    2.04
  -5   4 -40    3.53    1.54
   4  -5  40    2.99    1.44
  -5   4  40    1.44    1.22
  -5   4  40    3.01    2.25
   4  -5 -40    2.60    1.64
  -5  -4  41    3.39    1.73
   4  -5  41    5.29    1.68
  -5   4 -41    5.16    1.63
   4  -5 -41    4.26    1.58
  -5   4  41    4.83    2.55
  -4  -5 -41    0.85    1.94
  -5   4  41    5.36    1.77
  -4  -5 -42    2.13    1.29
   4  -5  42    3.87    1.50
  -5  -4 -42    3.67    1.57
  -5  -4  42    3.83    1.52
  -5   4 -42    1.94    1.24
   4  -5 -42    3.87    1.65
  -5   4  42    2.19    1.46
  -4  -5  42    2.60    1.46
  -5   4  42    2.23    2.25
  -4  -5 -42    0.88    2.02
  -4  -5 -43    7.23    1.65
   4  -5 -43    1.61    1.40
  -5   4 -43    6.15    1.57
  -4  -5 -43    8.07    2.52
   4  -5  43    3.00    1.40
  -5  -4 -43    4.92    1.73
  -5  -4  43    6.09    1.71
  -5   4  43    3.98    1.50
  -5   4  43    4.52    2.22
  -5   4 -43    6.93    3.04
  -4  -5  43    2.76    1.31
  -4  -5  44    7.54    1.73
  -5  -4 -44   10.07    1.94
  -5  -4  44    8.42    1.81
  -5   4 -44   12.67    3.74
  -5   4  44   10.99    2.75
  -4  -5 -44    6.88    2.62
  -4  -5  45   13.35    1.95
  -5  -4 -45   16.57    2.25
  -5  -4  45   12.51    2.01
  -4  -5 -45   16.88    3.17
  -5  -4 -45   17.51    3.42
  -5   4  45   11.12    2.87
  -5   4 -45   15.04    3.92
  -5   4  46    6.13    2.59
  -5  -4  46    4.20    1.52
  -4  -5 -46    8.09    2.53
  -5  -4 -46    5.24    2.75
  -5   4 -46    0.73    2.84
  -4  -5  46    6.24    1.58
  -4  -5 -47    5.81    2.47
  -4  -5  47    3.16    1.31
  -5  -4  47    4.64    1.56
  -5   4  47    2.87    2.48
  -5  -4 -47    1.06    2.57
  -5   4 -47    3.72    3.14
  -4  -5  48    4.18    1.35
  -4  -5  48    5.55    1.58
  -5  -4  48    4.54    1.45
  -5   4 -48   -1.51    3.07
  -4  -5 -48    6.42    2.92
  -5  -4 -48    3.81    2.59
  -4  -5  49    1.90    1.14
  -5  -4 -49    8.32    3.11
  -4  -5 -49    3.53    2.61
  -5  -4  49    5.32    1.46
  -5   4 -49    3.08    2.92
  -5  -4 -50    1.13    2.92
  -4  -5 -50    2.57    2.52
  -5   4 -50    3.13    2.89
  -5  -4 -51    4.60    2.94
  -4  -5 -51    3.67    2.64
  -5  -4 -52    5.84    2.98
  -4  -5 -52    3.74    2.83
  -5  -4 -53    3.54    2.85
  -4  -5 -53    1.63    2.62
  -5  -4 -54    2.39    3.05
  -4  -5 -54   -1.66    3.04
  -5  -4 -55    1.82    2.88
  -5  -4 -56    3.08    3.02
  -5  -4 -57    5.00    3.44
  -5  -4 -58   -0.63    3.19
  -5   5   0   96.00    6.57
   5  -5   0   92.79    6.37
  -5   5  -1  293.01   14.81
  -5   5   1  291.89   14.84
   5  -5   1  306.35   14.71
   5  -5  -1  308.02   14.77
  -5   5  -2  541.26   24.26
  -5   5   2  559.55   24.30
   5  -5   2  529.84   23.96
   5  -5  -2  538.13   24.03
  -5   5  -3  522.38   23.56
  -5   5   3  513.06   23.44
   5  -5  -3  532.44   23.38
  -5   5  -4  115.62    7.35
   5  -5  -4  107.90    7.07
  -5   5  -5  214.26   11.08
   5  -5  -5  189.92   10.68
   5  -5  -6  427.96   20.20
  -5   5  -6  464.08   20.60
   5  -5  -7  260.09   13.21
  -5   5  -7  264.73   13.37
   5  -5  -8  145.53    8.49
  -5   5  -8  144.57    8.62
   5  -5   9  180.85   10.46
   5  -5  -9  212.59   10.97
  -5   5  -9  213.98   11.04
   5  -5  10  394.75   19.10
   5  -5 -10  415.39   19.33
  -5   5 -10  440.58   19.66
  -5   5  10  431.51   19.52
  -5   5 -11  112.11    7.19
   5  -5  11  114.47    7.19
   5  -5 -11  103.50    6.95
  -5   5  11  109.62    7.08
   5  -5  12  112.41    7.11
   5  -5 -12  108.50    7.04
  -5   5 -12   99.60    6.90
  -5   5  12  112.42    7.32
  -5   5  13  305.88   14.84
   5  -5  13  289.17   14.54
   5  -5 -13  297.90   14.64
  -5   5 -13  303.98   14.83
   5  -5  14  399.37   18.52
   5  -5 -14  377.82   18.40
  -5   5 -14  414.94   18.85
  -5   5  14  409.12   18.73
   5  -5  15  156.63    8.89
   5  -5 -15  153.28    8.85
  -5   5  15  152.22    8.93
  -5   5 -15  151.76    8.92
  -5  -5  16  122.56    8.24
  -5   5  16  139.40    8.20
   5  -5  16  138.18    8.10
  -5   5 -16  127.19    8.12
   5  -5 -16  145.19    8.26
   5  -5  17  192.15   10.35
   5  -5 -17  193.05   10.46
  -5   5  17  186.22   10.45
  -5  -5  17  213.38   11.12
  -5   5 -17  183.82   10.48
   5  -5  18  354.56   16.16
   5  -5 -18  334.23   16.07
  -5   5  18  343.71   16.22
  -5  -5  18  323.51   16.44
  -5   5 -18  318.68   16.07
  -5  -5  19  137.65    8.80
  -5   5 -19  132.50    8.20
   5  -5  19  129.18    7.95
   5  -5 -19  130.60    8.04
  -5   5  19  145.45    8.33
   5  -5  20   71.55    5.42
   5  -5 -20   65.41    5.25
  -5   5  20   70.65    5.45
  -5   5 -20   78.14    5.64
  -5  -5  20   72.35    6.07
  -5  -5  21   77.19    6.37
   5  -5  21   85.62    5.79
   5  -5 -21   78.35    5.78
  -5   5  21   89.46    6.03
  -5   5 -21   74.95    5.73
  -5   5  22  239.23   12.12
   5  -5  22  223.46   11.77
   5  -5 -22  233.32   11.99
  -5  -5  22  225.57   12.71
  -5   5 -22  240.06   12.20
  -5   5  23   79.24    5.71
  -5   5 -23   70.22    5.60
   5  -5  23   80.27    5.58
   5  -5 -23   76.64    5.61
  -5  -5  23   72.47    6.18
  -5   5  24   76.95    5.55
  -5   5  24   64.10    4.84
  -5   5 -24   66.46    5.28
   5  -5  24   68.14    5.22
   5  -5 -24   71.07    5.31
  -5  -5  24   79.21    6.30
  -5   5  25  113.43    7.08
  -5   5 -25  118.32    7.53
  -5   5  25  124.24    7.52
   5  -5  25  135.04    7.61
   5  -5 -25  113.68    7.39
  -5  -5  25  120.01    8.24
  -5  -5  26  186.01   11.07
  -5   5  26  179.07    9.67
  -5   5 -26  168.86    9.94
  -5   5  26  203.68   10.36
   5  -5  26  188.30    9.94
   5  -5 -26  188.38   10.10
   5  -5  27  102.38    6.59
  -5   5 -27  108.27    7.05
  -5   5  27  103.44    6.78
   5  -5 -27  103.87    6.75
  -5  -5  27   97.39    7.60
  -5   5  27  111.10    6.65
  -5   5 -28   39.79    3.93
  -5   5  28   41.91    3.96
  -5  -5  28   35.55    4.44
   5  -5 -28   41.22    3.94
   5  -5  28   34.84    3.61
  -5   5  28   38.76    3.73
  -5   5 -29   93.70    6.34
  -5   5  29   94.61    6.04
   5  -5  29   87.76    6.02
  -5   5  29   83.38    6.06
   5  -5 -29   99.61    6.36
  -5  -5  29   82.99    6.91
   5  -5  30  125.55    7.37
  -5   5  30  120.55    7.52
  -5  -5  30  121.60    8.50
  -5   5  30  128.99    7.42
  -5   5 -30  118.53    7.50
   5  -5 -31   61.99    4.79
   5  -5  31   62.81    4.74
  -5   5 -31   52.80    4.60
  -5   5  31   54.33    4.56
  -5  -5  31   56.98    5.64
  -5   5  31   63.98    4.88
  -5   5  32   13.80    2.65
   5  -5  32   18.82    2.75
   5  -5 -32   17.63    2.78
  -5   5 -32   14.53    2.48
  -5  -5  32   16.54    3.44
  -5   5  32   14.67    2.70
   5  -5  33   44.98    4.02
  -5   5  33   45.23    4.18
  -5   5 -33   41.71    4.04
  -5   5  33   50.49    4.23
   5  -5 -33   46.05    4.16
  -5  -5  33   49.81    5.31
  -5  -5  34   68.73    6.38
  -5   5  34   60.32    5.00
   5  -5 -34   71.30    5.18
   5  -5  34   65.93    4.90
  -5   5 -34   70.22    5.31
  -5   5  34   73.49    5.19
  -5   5 -35   19.48    2.74
  -5   5  35   23.66    2.93
   5  -5  35   18.20    2.65
   5  -5 -35   15.01    2.56
  -5   5  35   24.13    3.27
  -5   5  36   16.34    3.07
   5  -5  36   20.96    2.78
   5  -5 -36   17.62    2.75
  -5   5 -36   17.85    2.64
  -5   5  36   21.98    2.90
  -5   5 -37   50.31    4.35
  -5   5  37   57.82    4.57
   5  -5 -37   48.90    4.40
   5  -5  37   55.66    4.36
  -5   5  37   51.76    4.65
   5  -5 -38   76.55    5.50
  -5   5 -38   77.45    5.58
  -5   5  38   87.54    5.71
  -5   5  38   79.56    5.86
   5  -5  38   77.47    5.38
   5  -5 -39   23.85    2.94
  -5   5 -39   25.44    4.28
  -5   5 -39   21.69    2.86
  -5   5  39   24.23    2.98
  -5   5  39   24.47    3.34
   5  -5  39   25.62    3.00
   5  -5  40   18.41    2.51
   5  -5 -40   17.59    2.57
  -5   5 -40   19.84    2.80
  -5   5  40   26.36    2.97
  -5   5  40   20.45    3.14
  -5   5 -40   19.09    3.94
   5  -5  41   33.73    3.25
   5  -5 -41   26.52    3.07
   5  -5 -42   52.07    4.34
  -5   5  42   48.68    4.72
  -5   5  43   31.39    3.98
  -5  -5 -43   27.10    3.87
  -5  -5 -44   14.28    3.08
  -5   5  44    8.53    2.55
  -5  -5 -45   18.87    3.28
  -5  -5  46   36.88    3.30
  -5  -5 -46   27.70    3.92
  -5  -5  47   25.02    2.76
  -5  -5 -47   19.68    3.55
  -5  -5  48    7.27    1.83
  -5  -5 -48    7.72    2.84
  -5  -5  49    9.71    1.94
  -5  -5 -49    4.19    2.72
  -5  -5 -50   19.16    3.70
  -5  -5 -51    5.38    2.82
  -5  -5 -52    4.36    2.71
  -5  -5 -53    2.77    2.75
  -6   0   0  644.33   27.90
   0  -6   0  649.75   27.68
  -6   0   1  199.32   10.73
  -6   0  -1  196.31   10.69
   0  -6  -1  218.63   10.72
   0  -6   1  212.54   10.65
  -6   0  -2   39.41    3.75
  -6   0   2   41.14    3.82
   0  -6   2   38.88    3.65
   0  -6  -2   36.99    3.53
  -6   0   3  498.88   21.82
  -6   0  -3  516.57   21.95
   0  -6   3  456.71   21.38
   0  -6  -3  492.07   21.57
   0  -6  -4  530.32   22.98
  -6   0  -4  520.98   23.15
  -6   0  -5   97.46    6.24
   0  -6  -5   93.58    6.03
   0  -6  -6   22.24    2.62
   0   6  -6   14.65    1.91
  -6   0  -6   17.24    2.42
   0   6  -7  194.62    9.53
  -6   0  -7  204.87   10.60
   0  -6  -7  208.52   10.40
   0   6  -8  360.78   15.81
   0  -6  -8  348.58   16.40
  -6   0  -8  365.48   16.75
   0   6  -9  254.00   11.38
   0  -6   9  233.29   11.73
   0  -6  -9  244.03   11.83
  -6   0  -9  215.48   11.77
   0   6 -10   13.67    2.17
  -6   0 -10   15.08    2.32
  -6   0  10   16.72    2.50
   0  -6  10   16.51    2.41
   0  -6 -10   14.71    2.24
  -6   0 -11  117.38    7.13
   0   6 -11  118.94    6.71
  -6   0  11  111.42    7.03
   0  -6  11  113.03    6.84
   0  -6 -11  119.73    6.99
  -6   0 -12  531.53   23.23
  -6   0  12  510.43   23.13
   0  -6  12  530.03   22.91
   0  -6 -12  526.72   22.93
   0   6 -12  527.47   22.70
  -6   0 -13  236.04   11.63
  -6   0  13  215.76   11.41
   0  -6  13  226.96   11.26
   0  -6 -13  223.29   11.24
   0   6 -13  220.88   11.16
   0   6 -14    2.23    1.71
  -6   0 -14    0.70    1.42
  -6   0  14    3.81    1.60
   0  -6  14    3.84    1.59
   0  -6 -14    2.60    1.54
  -6   0 -15  125.32    7.28
  -6   0  15  112.46    7.02
   0  -6  15  111.49    6.87
   0  -6 -15  119.77    7.01
   0   6 -15  112.96    7.06
  -6   0 -16  262.10   12.84
  -6   0  16  250.69   12.75
   0  -6  16  267.72   12.62
   0   6 -16  254.22   12.82
   0  -6 -16  257.57   12.63
   0   6 -17  116.20    7.35
  -6   0  17  110.62    7.06
   0  -6  17  112.31    6.93
   0  -6 -17  130.14    7.16
  -6   0 -17  120.43    7.20
   0   6 -18   -1.88    2.18
   0  -6  18    2.23    1.24
   0  -6 -18    0.65    1.52
  -6   0 -18    1.38    1.54
   0  -6  19   72.03    5.12
  -6   0  19   67.84    5.17
   0  -6 -19   83.70    5.38
   0   6 -19   86.82    6.03
   0  -6  20  152.53    8.32
  -6   0 -20  160.49    8.62
  -6   0  20  147.27    8.41
   0  -6 -20  149.24    8.33
   0   6 -20  143.78    8.89
   0   6 -21   52.47    4.82
   0  -6  21   52.83    4.10
   0  -6 -21   53.07    4.18
  -6   0 -21   45.47    4.10
  -6   0  21   49.36    4.15
   0  -6 -22    6.10    1.85
  -6   0 -22    6.12    1.94
  -6   0  22    3.00    1.53
   0  -6  22    4.08    1.77
   0  -6  23   98.33    6.16
   0  -6 -23  108.22    6.43
  -6   0  23   95.13    6.30
  -6   0 -23  110.98    6.60
   0   6 -23   97.96    7.18
   0  -6  24  197.31   10.13
   0  -6 -24  201.87   10.22
  -6   0 -24  199.27   10.40
  -6   0  24  201.12   10.36
   0   6 -24  197.21   11.37
   0  -6  25   44.28    3.72
   0  -6 -25   45.82    3.82
  -6   0 -25   42.66    3.85
  -6   0  25   39.57    3.67
   0   6 -25   46.90    5.00
   0   6 -26   22.19    3.74
   0  -6  26   21.16    2.62
   0  -6 -26   17.46    2.68
  -6   0 -26   22.06    2.98
  -6   0  26   23.58    2.79
   0  -6 -27  182.90    9.44
  -6   0 -27  169.03    9.42
  -6   0  27  184.00    9.56
   0  -6  27  181.65    9.36
   0   6 -27  182.44   10.97
  -6   0  28  161.51   10.08
  -6   0 -28  177.15    9.38
  -6   0  28  169.80    9.22
   0  -6  28  181.95    9.19
   0  -6 -28  175.81    9.17
   0   6 -28  168.36   10.62
  -6   0  29   33.19    4.38
  -6   0 -29   42.72    3.78
  -6   0  29   46.96    3.84
   0  -6  29   46.39    3.78
   0  -6 -29   47.80    3.87
   0   6 -29   45.14    5.02
   0   6 -30    0.55    2.71
   0  -6 -30   -0.61    1.44
   0  -6  30    3.21    1.57
  -6   0 -30    1.30    1.44
  -6   0  30   -0.49    2.63
  -6   0  30    0.32    1.36
  -6   0 -31   71.46    4.92
   0   6 -31   67.52    6.30
  -6   0  31   65.44    4.78
  -6   0  31   61.98    5.77
   0  -6  31   63.50    4.57
   0  -6 -31   67.07    4.71
   0   6 -32  180.57   11.43
  -6   0 -32  180.29    9.49
   0  -6  32  186.23    9.35
  -6   0  32  184.28    9.50
   0  -6 -32  175.28    9.29
  -6   0  32  186.46   10.94
   0  -6  33   60.39    4.47
   0  -6 -33   66.85    4.66
  -6   0 -33   68.09    4.82
  -6   0  33   64.93    4.72
  -6   0  33   65.43    5.87
   0   6 -33   80.81    6.86
  -6   0  34    0.52    2.23
   0   6 -34   -2.45    2.54
  -6   0 -34    0.31    1.30
  -6   0  34   -0.60    1.37
   0  -6  34    0.28    1.31
   0  -6 -34    0.29    1.38
  -6   0 -35   76.94    5.19
   0  -6 -35   73.15    4.97
   0  -6  35   75.33    5.00
  -6   0  35   75.59    5.05
  -6   0  35   87.74    6.77
   0   6 -35   78.67    7.17
  -6   0  36  118.94    8.47
  -6   0 -36  118.71    6.98
   0  -6  36  118.94    6.87
   0  -6 -36  129.46    7.04
  -6   0  36  122.28    6.96
   0   6 -36  130.97    9.41
  -6   0  37   37.53    4.81
   0  -6 -37   41.40    3.52
   0  -6  37   37.12    3.40
   0   6 -37   40.92    5.43
  -6   0 -37   36.27    3.46
  -6   0  37   46.31    3.64
  -6   0  38    2.17    2.65
  -6   0 -38    2.29    1.53
   0   6 -38    2.70    2.96
  -6   0  38    0.28    1.28
   0  -6  38    1.55    1.38
   0  -6 -38    0.55    1.37
  -6   0  39   36.64    4.69
  -6   0 -39   35.53    3.15
   0   6 -39   26.29    4.96
   0  -6  39   31.52    2.89
   0  -6 -39   26.07    3.02
  -6   0  39   27.76    2.85
   0   6 -40   45.25    5.84
   0  -6  40   31.43    3.04
   0  -6 -40   42.15    3.41
  -6   0  40   44.14    4.99
  -6   0 -40   38.28    3.27
  -6   0  40   32.90    3.08
  -6   0 -41    9.73    1.86
  -6   0  41    8.41    1.74
   0   6 -41   13.72    4.02
   0  -6  41    8.92    1.61
   0  -6 -41   12.44    2.05
  -6   0 -42   -0.77    1.29
   0  -6  42    0.23    1.18
  -6   0  42    0.50    1.22
   0  -6 -42    0.50    1.23
   0   6 -43   21.07    4.58
   0  -6  43   21.54    2.38
  -6   0  43   23.34    2.48
  -6   0 -43   24.63    2.62
   0  -6 -43   27.74    2.75
  -6   0 -44   75.50    4.64
  -6   0  44   74.63    4.56
   0  -6 -44   72.09    4.58
   0  -6  44   68.29    4.37
   0  -6  45   25.22    2.44
  -6   0 -45   20.45    2.45
  -6   0  45   22.89    2.40
   0   6 -46    4.76    3.89
  -6   0  46    2.89    1.35
   0  -6  46    1.36    1.21
   0   6 -47   46.79    6.60
  -6   0  47   45.11    3.09
   0  -6  47   38.85    2.97
   0   6 -48   61.58    7.25
   0  -6  48   58.56    3.65
  -6   0  48   58.59    3.72
  -6   0  49   17.87    1.93
   0   6 -49   17.53    5.17
   0   6 -50   -1.70    3.58
  -6   0  50    1.71    0.95
  -6   0 -50    0.69    2.79
   0   6 -51   23.25    5.30
  -6   0 -51   20.98    4.67
  -6   0 -52   32.58    5.42
  -6   0 -53    4.31    3.41
   1  -6   0    0.66    1.16
  -1   6   0    0.71    0.78
  -1  -6   0    0.13    0.76
  -6   1   0   -0.36    1.21
  -1  -6  -1   54.73    3.06
  -1   6  -1   58.64    3.26
   1  -6   1   47.53    4.14
   1  -6  -1   57.79    4.33
  -6   1  -1   56.65    4.51
  -6   1   1   51.95    4.39
  -1   6   1   55.69    3.00
  -1  -6   1   54.40    3.24
  -6   1   2   18.13    2.66
   1  -6  -2   24.78    2.82
  -1  -6  -2   24.55    1.73
   1  -6   2   29.02    3.01
  -1  -6   2   16.22    1.80
  -6   1  -2   28.14    3.05
  -1   6  -2   20.48    1.91
  -1   6   2   27.54    1.70
  -1   6  -3   11.06    1.50
  -6  -1   3   10.73    2.19
  -6   1  -3   13.53    2.22
  -6   1   3   15.27    2.35
   1  -6   3    8.23    1.87
   1  -6  -3    7.93    1.83
  -1  -6   3    9.58    1.45
  -1   6   3    9.87    0.97
   1  -6  -4   30.07    3.06
  -6  -1  -4   27.20    3.13
  -6   1  -4   36.33    3.46
  -1  -6   4   25.91    2.32
  -1   6  -4   25.42    2.31
  -6  -1  -5   11.09    2.16
  -1   6  -5   12.76    1.73
  -6   1  -5   12.84    2.27
   1  -6  -5   11.57    1.99
  -1  -6   5   11.57    1.70
  -6  -1  -6    3.93    1.43
  -1  -6   6    5.25    1.43
  -6   1  -6    2.49    1.59
   1  -6  -6    3.30    1.58
  -1   6  -6    3.63    1.28
  -1   6  -7    3.01    1.29
  -6  -1  -7    2.85    1.51
   1  -6  -7    4.95    1.55
  -6   1  -7    5.35    1.57
  -1  -6   7    5.34    1.43
  -6  -1  -8   16.04    2.41
  -1   6  -8   14.42    1.94
   1  -6  -8   12.88    2.15
  -6   1  -8    7.84    1.90
  -1  -6   8   12.19    1.86
  -6  -1  -9    2.49    1.54
  -1   6  -9    2.90    1.55
   1  -6   9    4.89    1.82
   1  -6  -9    4.95    1.60
  -6   1  -9    6.42    1.90
  -1  -6   9    4.04    1.52
  -1  -6  10    4.27    1.63
  -6  -1 -10    8.18    1.92
  -6  -1  10    6.01    1.82
  -1   6 -10    9.97    1.78
  -1  -6 -10    7.60    1.70
   1  -6  10    7.48    1.86
   1  -6 -10    6.59    1.78
  -6   1 -10    4.28    1.63
  -6   1  10    4.59    1.67
  -1  -6  10    4.74    1.56
   1  -6  11   21.13    2.66
  -6   1 -11   22.77    2.83
  -6   1  11   19.75    2.65
  -1  -6  11   18.37    2.57
  -6  -1  11   22.22    2.75
  -1  -6 -11   19.47    2.61
  -1   6 -11   20.46    2.48
  -6  -1 -11   22.71    2.76
   1  -6 -11   24.00    2.85
  -1  -6 -12    2.63    1.36
  -1   6 -12    2.26    1.44
  -1  -6  12    2.61    1.38
  -6  -1  12    2.11    1.24
   1  -6  12    0.98    1.40
   1  -6 -12    0.99    1.49
  -6  -1 -12   -0.71    1.34
  -6   1 -12    1.42    1.44
  -6   1  12    1.06    1.37
  -6  -1 -13    8.84    1.97
  -1  -6  13    4.88    1.70
  -6  -1  13    4.22    1.55
   1  -6  13    6.17    1.73
  -1  -6 -13    6.89    1.69
   1  -6 -13    4.94    1.78
  -6   1 -13    5.33    1.73
  -6   1  13    6.68    1.81
  -1   6 -13    4.15    1.76
   1  -6 -14   13.84    2.21
  -6  -1  14   11.93    2.31
  -6  -1 -14   15.90    2.55
   1  -6  14   18.80    2.53
  -6   1 -14   15.31    2.54
  -6   1  14   17.59    2.51
  -1  -6  14   18.18    2.45
  -1  -6 -14   16.37    2.36
  -1   6 -14   14.28    2.48
  -6  -1  15    1.05    1.42
  -1  -6  15    1.62    1.26
   1  -6 -15   -0.33    1.36
   1  -6  15   -2.26    1.51
  -6   1 -15    0.36    1.47
  -1   6 -15    0.32    1.61
  -6   1  15    2.10    1.48
  -6  -1 -15    0.71    1.37
  -1  -6 -15    0.65    1.18
  -1  -6 -16   11.75    1.98
   1  -6  16   14.48    2.37
  -6  -1 -16   15.12    2.44
   1  -6 -16   12.14    2.10
  -1  -6  16   12.28    2.12
  -6  -1  16   14.29    2.24
  -6   1  16   18.88    2.51
  -6   1 -16   15.60    2.42
  -1   6 -16   13.50    2.55
  -6  -1 -17    0.70    1.37
   1  -6 -17    8.84    1.89
  -6  -1  17    6.25    1.81
   1  -6  17    6.08    1.77
  -1  -6  17    5.17    1.64
  -1  -6 -17    7.52    1.92
  -6   1 -17    8.13    2.08
  -6   1  17    4.17    1.73
  -1   6 -17    3.51    2.00
  -1  -6 -18    4.89    1.69
   1  -6  18    7.32    1.81
   1  -6 -18   10.43    2.07
  -6  -1 -18   10.14    2.00
  -6  -1  18    2.78    1.65
  -1  -6  18   10.95    2.10
  -6   1 -18    6.33    1.99
  -6   1  18    9.67    2.00
  -1   6 -18    6.20    2.26
   1  -6  19    9.52    2.03
  -6   1  19    8.24    2.01
  -6  -1 -19    9.79    2.10
  -6  -1  19    7.24    2.13
  -1   6 -19    8.33    2.35
  -6   1 -19   12.57    2.32
   1  -6 -19    7.79    1.86
  -1  -6  19   10.62    1.96
  -1  -6 -19    9.46    2.12
  -1  -6 -19   11.97    1.12
  -1  -6 -20    0.65    1.14
   1  -6  20    0.95    1.64
  -6  -1 -20    0.69    1.35
  -6  -1  20    1.37    1.66
  -1  -6 -20    0.09    0.79
   1  -6 -20   -0.33    1.50
  -6   1 -20    1.74    1.29
  -6   1  20    0.34    1.41
  -1   6 -20    2.36    2.28
  -1  -6  20    0.32    1.27
   1  -6  21    9.77    2.00
   1  -6 -21    2.92    1.58
  -1  -6 -21    9.12    1.19
  -6   1 -21    7.98    1.96
  -1  -6  21    3.83    1.52
  -6  -1  21   10.98    2.12
  -1  -6 -21   10.05    2.02
  -6  -1 -21    5.20    1.79
  -6   1  21    4.08    1.73
  -1   6 -21    3.66    2.14
   1  -6  22    0.94    1.58
   1  -6 -22    5.48    1.75
  -1  -6 -22    3.35    1.06
   1   6 -22    1.33    2.32
  -6  -1 -22    6.58    1.95
  -6  -1  22    1.70    1.47
  -1   6 -22    3.79    2.36
  -1  -6  22    6.67    1.81
  -1  -6 -22    1.29    1.49
  -6   1 -22    2.07    1.52
  -6   1  22    6.08    1.73
  -1  -6 -23    2.84    1.06
   1  -6 -23    3.21    1.62
  -1   6 -23    0.87    2.25
   1  -6  23    4.35    1.53
  -1  -6  23    5.37    1.64
  -1  -6 -23    3.22    1.51
  -6  -1 -23    2.06    1.48
   1   6 -23    2.29    2.30
  -6  -1  23    1.69    1.38
  -6   1 -23    5.15    1.59
  -6   1  23    4.37    1.81
  -1  -6  24    0.31    1.24
   1   6 -24    2.36    2.47
  -1  -6 -24    1.28    1.54
  -6   1 -24    0.68    1.52
  -6   1  24    2.01    1.49
  -1  -6 -24   -0.28    1.07
  -6  -1 -24    0.34    1.44
  -6  -1  24   -0.34    1.42
   1  -6  24   -1.24    1.47
  -1   6 -24    0.90    2.20
   1  -6 -24    1.28    1.57
  -6  -1  25    4.01    1.65
  -1  -6 -25    6.08    1.41
  -1  -6  25    3.43    1.47
  -6  -1 -25    6.80    1.94
  -1   6 -25    6.49    2.93
   1  -6 -25    4.12    1.73
   1  -6  25    4.58    1.69
  -6   1 -25    6.46    1.87
   1   6 -25    5.35    2.62
  -6   1  25    5.97    1.75
  -1  -6 -25    3.50    1.59
  -6   1 -26   16.86    2.60
   1   6 -26   13.06    3.55
  -6  -1 -26   18.93    2.65
  -6   1  26   21.03    2.75
  -6  -1  26   21.98    2.76
  -1  -6  26   24.77    2.70
  -1  -6 -26   18.68    2.73
   1  -6 -26   19.45    2.71
   1  -6  26   20.26    2.54
  -1  -6 -26   21.81    2.14
  -1   6 -26   11.46    2.94
   1   6 -27   28.96    4.19
  -6  -1 -27   28.96    3.22
   1  -6  27   28.65    2.99
  -6  -1  27   26.09    2.98
  -1  -6  27   30.97    3.08
  -1  -6 -27   28.58    3.08
  -6   1  27   27.37    3.04
   1  -6 -27   24.37    2.94
  -1  -6 -27   27.14    2.50
  -1   6 -27   30.05    4.23
  -6   1 -27   26.40    3.02
  -1  -6 -28    4.10    1.43
   1  -6 -28    2.80    1.62
  -1   6 -28   10.16    2.86
  -6   1  28    5.42    2.70
  -1  -6  28    3.95    1.66
  -1  -6 -28    5.62    1.72
  -6  -1 -28    5.68    1.96
  -6  -1  28    5.24    1.74
   1   6 -28    5.85    2.96
   1  -6  28    7.48    1.86
  -6   1  28    5.50    1.74
  -6   1 -28    1.66    1.51
  -6   1  29    5.45    1.88
  -1  -6 -29    9.57    1.83
  -6   1  29    9.23    2.79
   1   6 -29    8.20    3.15
  -1  -6  29    8.79    1.83
  -1  -6 -29    4.97    1.65
   1  -6 -29    8.97    1.90
  -6  -1 -29    7.95    2.03
  -6  -1  29    7.13    1.97
   1  -6  29    6.53    1.78
  -6   1 -29    9.87    2.14
  -1   6 -29    3.66    2.39
  -1   6 -30   25.84    3.96
   1   6 -30   20.20    3.85
  -6   1  30   19.28    3.48
  -1  -6 -30   20.34    2.37
  -6   1  30   22.18    2.71
  -6  -1  30   16.96    2.46
   1  -6  30   21.15    2.57
   1  -6 -30   16.27    2.45
  -1  -6 -30   18.95    2.61
  -1  -6  30   24.16    2.70
  -1   6 -31    8.31    3.07
  -6   1 -31   10.95    2.18
  -6   1  31   14.73    2.32
  -6  -1  31   11.38    3.12
  -1  -6 -31   10.05    2.07
  -6   1  31   17.30    3.26
   1   6 -31   13.83    3.40
  -1  -6  31    6.59    1.88
  -6  -1 -31   13.62    2.18
   1  -6  31   15.44    2.19
  -6  -1  31   13.62    2.36
   1  -6 -31   10.95    2.02
  -1  -6 -31   11.75    2.19
  -1   6 -32    6.83    2.66
  -6  -1  32    2.09    2.56
  -6   1 -32    4.46    1.67
  -6   1  32   -0.49    2.35
  -1  -6 -32    1.97    1.54
   1  -6  32    0.29    1.24
   1  -6 -32    2.42    1.54
  -6  -1 -32    0.96    1.45
  -6  -1  32    2.50    1.44
  -1  -6 -32    0.30    1.36
  -1  -6  32    1.18    1.29
   1   6 -32   -0.59    2.72
  -6   1  32    1.24    1.49
  -1   6 -33    6.43    2.89
  -6  -1  33   11.13    2.93
  -6   1  33    9.36    2.93
  -6   1 -33   11.62    2.07
  -1  -6 -33   13.95    2.27
  -6   1  33    9.12    1.95
   1  -6  33   12.66    2.06
   1  -6 -33    8.73    1.92
  -6  -1 -33    7.29    2.07
  -6  -1  33    9.58    2.11
  -1  -6  33    8.66    1.98
  -1  -6 -33   12.28    2.17
   1   6 -33   13.92    3.73
  -1   6 -34    6.00    3.10
  -1  -6 -34    5.95    1.95
  -6   1 -34    3.70    1.62
   1   6 -34    4.96    3.29
  -6   1  34    3.58    1.57
   1  -6  34    1.99    1.46
  -6  -1  34    4.84    2.67
   1  -6 -34    3.58    1.75
  -1  -6  34    5.69    1.73
  -1  -6 -34    4.13    1.53
  -6  -1 -34    4.39    1.75
  -6  -1  34    1.22    1.39
  -6   1  34    3.49    2.52
  -1   6 -35   -0.62    2.69
  -6  -1  35    1.09    2.55
  -6   1  35    0.51    2.48
  -1  -6 -35   -0.28    1.73
   1   6 -35    3.81    3.02
  -6   1 -35    1.52    1.25
   1  -6  35    1.95    1.42
   1  -6 -35    1.47    1.34
  -1  -6  35    0.56    1.35
  -1  -6 -35    2.62    1.48
  -6  -1 -35    0.93    1.31
  -6  -1  35    1.81    1.60
  -6   1  35    0.89    1.34
  -6   1  36    5.12    2.59
  -6  -1  36    5.36    1.69
  -1  -6 -36    5.59    1.99
   1   6 -36    4.54    3.36
  -6   1 -36    6.90    1.82
  -6   1  36    7.57    1.88
   1  -6  36    6.55    1.79
   1  -6 -36    5.80    1.59
  -1  -6 -36   10.10    2.03
  -6  -1  36    6.58    3.02
  -1  -6  36    4.97    1.68
  -6  -1 -36    3.98    1.72
  -1   6 -36    9.46    3.27
  -6   1  37   12.92    3.06
  -1  -6 -37    7.05    2.09
   1   6 -37    7.30    3.39
  -1  -6  37    8.37    1.91
  -1  -6 -37    5.38    1.72
   1  -6  37    5.34    1.71
   1  -6 -37    9.08    1.91
  -6   1  37    2.59    1.50
  -1   6 -37    3.23    2.93
  -6  -1  37    6.39    1.73
  -6   1 -37    2.96    1.44
  -6  -1 -37    9.04    1.94
  -6  -1  37    5.54    2.68
  -6  -1  38    2.81    2.63
  -1   6 -38    0.66    2.85
  -6  -1  38    3.41    1.60
  -1  -6  38    2.13    1.32
  -1  -6 -38    3.33    1.58
  -1  -6 -38    3.18    1.97
   1  -6  38    4.43    1.57
   1  -6 -38    3.06    1.51
  -6   1  38    0.57    1.24
  -6   1 -38    2.33    1.37
  -6   1  38    0.52    2.52
  -6  -1 -38    1.76    1.50
  -6   1  39    7.90    2.89
  -1  -6  39    3.62    1.48
  -1  -6 -39    4.36    1.57
  -1   6 -39    1.36    2.92
   1  -6  39    4.86    1.59
  -1  -6 -39    2.31    1.86
   1  -6 -39    6.52    1.63
  -6   1 -39    4.30    1.60
  -6   1  39    5.26    1.59
  -6  -1  39    4.43    1.65
  -6  -1 -39    2.87    1.42
  -6  -1  39    3.39    2.65
  -1   6 -40   -2.77    3.03
   1  -6  40    1.26    1.30
  -6   1  40    1.06    2.52
   1  -6 -40    0.54    1.38
  -6  -1  40    2.70    1.45
  -6   1 -40    2.50    1.44
  -6   1  40    0.80    1.17
  -1  -6 -40    2.05    2.01
  -6  -1 -40    1.68    1.33
  -1  -6  40    2.26    1.33
  -1  -6 -40    2.13    1.41
   1  -6  41    6.11    1.54
  -1   6 -41    1.42    3.06
  -1  -6 -41    2.84    1.38
   1  -6 -41    8.39    1.79
  -6   1 -41    5.37    1.54
  -6   1  41    5.45    1.66
  -6  -1 -41    8.72    1.82
  -1  -6  41    5.11    1.47
  -6  -1  41    5.75    1.62
  -6   1  41    9.66    3.02
  -6  -1 -42    9.22    1.89
  -1   6 -42    8.70    3.72
  -6   1 -42    9.61    1.81
  -1  -6  42   11.34    1.83
  -6   1  42   10.56    1.96
  -1  -6 -42    7.57    1.72
   1  -6  42   10.20    1.76
  -6  -1  42    9.38    1.79
  -6  -1 -43    8.16    1.76
  -6  -1  43    6.35    1.60
  -1   6 -43   11.10    3.74
   1  -6 -43    6.94    1.79
  -1  -6  43    7.76    1.62
  -1  -6 -43   13.97    2.06
  -6   1  43   10.16    1.77
  -6   1 -43   12.27    1.92
   1  -6  43   10.54    1.77
  -6  -1 -44   -0.49    1.25
  -6  -1  44   -0.47    1.13
  -6   1 -44   -0.72    1.19
  -1   6 -44    2.26    3.53
  -6   1  44    0.94    1.16
  -1  -6  44    0.88    1.14
   1  -6  44   -0.44    1.37
  -6   1 -45    7.62    1.72
  -6   1  45    9.90    1.69
  -6  -1 -45    9.78    1.87
  -6  -1  45    7.31    1.59
  -1   6 -45    8.46    3.78
  -1  -6  45    7.44    1.59
   1  -6  45    9.72    1.71
  -6   1  46   10.24    1.66
  -6  -1  46    7.19    1.53
  -1  -6  46    9.81    1.69
   1  -6  46   10.87    1.79
  -1   6 -46   13.32    4.06
  -1   6 -47    3.19    3.43
  -6  -1  47    2.80    1.24
  -6   1  47    4.24    1.29
   1  -6  47    3.96    1.32
  -1  -6  47    3.53    1.28
  -1  -6  48   -1.03    1.16
  -1   6 -48    0.81    3.69
  -6  -1  48    0.37    1.10
   1  -6  48    1.04    1.07
  -6   1  48    0.56    1.06
  -1   6 -49    5.81    3.95
  -6   1  49    8.13    1.37
  -6  -1  49    4.68    1.31
  -1   6 -50    7.60    4.08
  -6   1  50    6.08    1.25
  -6  -1 -50    5.97    3.21
  -6   1 -50    5.00    2.84
  -6  -1  50    5.01    1.21
  -1   6 -51    1.72    3.90
  -6  -1 -51    3.37    2.89
  -6   1 -51    1.45    2.81
  -6   1 -52    0.73    2.91
  -6  -1 -52   -1.36    2.93
  -6  -1 -53    7.60    3.24
  -2   6   0  444.51   19.66
  -2  -6   0  429.67   18.11
   2  -6   0  422.74   19.38
   6  -2   0  425.86   19.47
  -6   2   0  442.54   19.74
  -2   6  -1  151.22    8.85
  -2   6   1  179.73    9.25
  -2  -6  -1  168.29    7.72
   6  -2  -1  160.39    8.96
   6  -2   1  165.31    9.03
   2  -6   1  165.01    8.95
   2  -6  -1  157.39    8.83
  -6   2  -1  166.16    9.14
  -6   2   1  166.36    9.14
  -2  -6   1  152.55    7.75
  -2   6  -2   83.53    5.76
  -2   6   2   90.55    5.85
   6  -2   2   83.80    5.75
   6  -2  -2   83.03    5.72
  -2  -6  -2   83.21    4.59
   2  -6   2   79.03    5.61
   2  -6  -2   87.11    5.73
  -6   2  -2   83.84    5.80
  -6   2   2   84.05    5.82
  -2  -6   2   90.14    4.91
   6  -2   3  191.26    9.82
   6  -2  -3  186.64    9.82
  -6   2   3  200.72   10.13
  -2  -6  -3  163.81    8.20
  -2   6   3  172.50    9.68
  -2   6  -3  193.37    9.89
   2  -6   3  157.96    9.44
   2  -6  -3  196.50    9.84
  -6   2  -3  178.04    9.83
  -2  -6   3  202.42    8.90
  -2   6  -4  521.89   23.08
   6  -2  -4  534.76   23.09
   2  -6  -4  524.50   22.97
  -6   2  -4  541.15   23.29
  -2  -6  -4  524.42   21.25
  -2  -6   4  500.95   21.83
  -2   6  -5  217.60   11.18
   6  -2  -5  214.32   11.11
   2  -6  -5  221.17   11.13
  -6   2  -5  230.07   11.41
  -2  -6   5  204.62   10.11
   6  -2  -6   19.44    2.74
  -2   6  -6   24.09    2.91
  -2  -6   6   23.70    2.54
  -6   2  -6   23.65    3.03
   2  -6  -6   23.21    2.82
  -2   6  -7  437.37   20.40
   6  -2  -7  471.63   20.60
  -2  -6   7  450.01   19.58
   2  -6  -7  456.33   20.38
  -6   2  -7  469.54   20.73
   6  -2  -8  478.36   21.04
   2  -6  -8  478.94   21.02
  -6   2  -8  458.31   21.09
  -2  -6   8  456.69   20.18
  -2   6  -8  487.10   21.17
   6  -2  -9  150.47    8.65
   2  -6   9  148.70    8.56
   2  -6  -9  149.41    8.59
   6  -2   9  155.18    8.72
  -6   2  -9  165.79    8.97
  -2   6  -9  161.91    8.22
  -2  -6   9  165.16    8.35
  -6   2 -10    8.46    2.06
   6  -2  10   10.95    2.14
   6  -2 -10   10.08    2.07
  -2  -6  10    9.84    1.97
  -2   6 -10   10.79    1.95
   2  -6  10   11.36    2.07
   2  -6 -10   11.18    2.21
  -6   2  10   13.83    2.48
   6  -2  11  227.82   11.52
   6  -2 -11  215.02   11.44
  -6   2 -11  233.15   11.74
  -2  -6  11  232.22   11.16
   2  -6  11  231.12   11.46
   2  -6 -11  219.43   11.41
  -2   6 -11  228.30   11.12
  -6   2  11  231.14   11.68
  -6   2  12  518.96   23.09
   6  -2  12  525.35   22.94
   6  -2 -12  558.97   23.18
   2  -6  12  544.12   22.94
   2  -6 -12  495.52   22.77
  -2   6 -12  509.55   22.51
  -2  -6  12  512.19   22.53
  -6   2 -12  516.43   23.09
   6  -2 -13  231.80   12.21
  -2   6 -13  229.67   11.97
   2  -6  13  259.97   12.28
   2  -6 -13  248.81   12.28
  -6   2 -13  253.39   12.54
  -6   2  13  246.80   12.40
  -2  -6  13  256.80   12.13
   2  -6  14   57.81    4.38
   2  -6 -14   58.97    4.47
  -2   6 -14   50.85    4.22
  -2   6  14   47.79    2.39
  -6   2  14   51.84    4.40
  -2  -6  14   58.62    4.43
  -6   2 -14   59.08    4.61
  -2   6 -15  156.10    8.97
   2  -6  15  161.48    8.91
   2  -6 -15  170.49    9.08
  -2  -6  15  176.38    9.16
  -6   2 -15  162.41    9.16
  -6   2  15  163.82    9.11
   2  -6  16  408.63   18.65
  -6   2  16  427.73   19.02
   2  -6 -16  424.05   18.82
  -6   2 -16  407.58   18.88
  -2   6 -16  423.42   18.95
  -2  -6  16  394.74   18.68
  -2   6 -17  170.94    9.65
   2  -6  17  181.96    9.59
   2  -6 -17  182.77    9.60
  -6   2 -17  170.27    9.66
  -6   2  17  188.25    9.79
  -2  -6  17  171.36    9.58
  -6   2 -18   15.93    2.61
   2  -6 -18   19.20    2.68
  -2  -6  18   18.79    2.85
  -2   6 -18   14.95    2.71
   2  -6  18   18.08    2.56
   2  -6  19  195.97   10.13
  -2  -6  19  204.75   10.59
  -2   6 -19  174.26   10.31
   2  -6 -19  197.86   10.20
  -6   2  19  198.39   10.28
   2  -6  20  343.70   15.81
   2  -6 -20  355.43   16.00
  -2  -6  20  343.17   16.28
  -6   2  20  339.00   16.01
  -2   6 -20  312.99   16.25
  -6   2 -20  346.68   16.12
   2  -6  21  126.75    7.38
  -6   2 -21  124.53    7.63
  -2   6 -21  135.21    8.27
   2  -6 -21  115.06    7.29
  -6   2  21  140.64    7.80
  -2  -6  21  130.17    8.03
   2  -6  22   33.06    3.31
  -2  -6 -22   32.22    2.50
   2  -6 -22   34.07    3.51
  -6   2 -22   32.43    3.54
  -2  -6  22   31.74    3.75
  -2   6 -22   30.41    3.78
  -6   2  22   40.46    3.70
  -2   6 -23  116.29    7.93
  -6  -2  23  122.60    7.35
   2  -6  23  115.78    7.05
   2  -6 -23  141.37    7.52
  -2  -6  23  150.10    8.35
  -2  -6 -23  109.03    6.00
  -6   2 -23  120.59    7.35
  -6   2  23  123.38    7.31
  -6  -2  24  290.95   13.54
  -6  -2 -24  270.08   13.40
   2  -6  24  281.11   13.24
   2  -6 -24  270.28   13.23
  -2   6 -24  283.72   14.38
  -2  -6  24  284.19   14.12
  -2  -6 -24  253.84   11.95
  -6   2 -24  285.48   13.52
  -6   2  24  271.50   13.32
  -6   2  25  119.33    7.22
   2  -6 -25  124.34    7.20
  -6  -2  25  121.11    7.29
   2  -6  25  124.35    7.14
  -6  -2 -25  118.97    7.28
  -2  -6  25  127.36    8.07
  -2  -6 -25  116.14    6.18
  -6   2 -25  120.45    7.30
  -2   6 -25  117.75    8.06
  -2   6 -26   42.26    4.62
  -6  -2 -26   35.07    3.57
  -2  -6  26   40.63    3.63
  -2  -6 -26   39.85    3.67
   2  -6 -26   39.63    3.73
  -6  -2  26   35.90    4.42
  -6  -2  26   33.90    3.49
   2  -6  26   29.42    3.28
  -6   2 -26   32.17    3.47
  -2  -6 -26   40.31    3.13
  -2  -6  26   44.59    4.58
  -6   2  26   33.08    3.48
  -6  -2  27  118.42    8.31
  -6   2  27  139.15    7.56
   2  -6  27  124.01    7.20
   2  -6 -27  124.45    7.28
  -2  -6  27  120.76    7.15
  -2  -6 -27  108.53    6.28
  -6  -2 -27  139.93    7.69
  -2  -6  27  135.65    8.41
  -6  -2  27  127.70    7.47
  -2   6 -27  137.58    8.63
  -2  -6 -27  118.30    7.19
  -6   2 -27  114.95    7.24
  -6   2 -28  258.09   12.72
  -6   2  28  259.48   12.67
  -6  -2  28  254.28   14.01
   2  -6 -28  266.95   12.64
  -6  -2 -28  256.96   12.75
  -2  -6 -28  240.29   11.65
  -2  -6  28  267.53   12.63
  -2   6 -28  247.67   13.87
  -2  -6 -28  246.86   12.54
  -6  -2  28  278.85   12.90
   2  -6  28  268.49   12.61
  -6   2 -29   65.72    5.03
   2  -6  29   76.95    5.07
   2  -6 -29   70.81    5.07
  -6   2  29   58.92    5.52
  -2  -6 -29   72.37    4.49
  -2   6 -29   73.87    6.34
  -2  -6  29   69.81    4.97
  -2  -6 -29   75.83    5.10
  -6  -2 -29   72.45    5.19
  -6   2  29   72.16    5.17
  -6  -2  29   72.85    5.17
  -2  -6  30   12.55    2.22
  -6   2  30   12.64    2.79
   2  -6  30   13.46    2.25
  -2  -6 -30   15.02    2.36
   2  -6 -30   10.25    2.13
  -6   2 -30   18.68    2.64
  -6  -2 -30   14.67    2.52
  -6  -2  30   17.06    2.56
  -6   2  30   11.24    2.32
  -2   6 -30   13.35    3.14
  -2  -6 -30   13.43    2.14
   2  -6 -31  109.25    6.74
  -6   2 -31  118.54    7.06
  -6   2  31  113.21    6.87
  -6  -2 -31  107.13    6.90
  -6   2  31  112.51    7.75
  -6  -2  31  127.07    7.17
  -2   6 -31  121.24    8.49
  -2  -6  31  105.43    6.68
   2  -6  31  121.47    6.83
  -2  -6 -31  116.51    6.46
  -2  -6 -31  126.14    7.05
  -2  -6  32  178.39    9.80
  -6   2 -32  192.72   10.20
  -6   2  32  191.21   10.07
  -6  -2  32  201.45   10.21
  -6  -2 -32  205.78   10.33
  -6   2  32  200.80   11.19
  -2  -6 -32  192.16    9.64
   2  -6 -32  194.89   10.02
  -2  -6 -32  210.87   10.20
   2  -6  32  192.67    9.88
  -2   6 -32  199.21   11.88
  -2  -6 -33   74.27    5.05
  -6  -2  33   70.95    5.08
  -6   2 -33   66.02    4.98
  -6  -2 -33   65.19    4.97
   2  -6 -33   77.75    5.10
  -2  -6  33   75.47    5.02
  -6   2  33   65.77    4.97
  -2  -6 -33   74.13    4.87
  -2   6 -33   77.37    6.57
   2  -6  33   73.16    4.94
  -6   2  33   76.58    6.14
   2  -6  34   11.16    2.15
   2  -6 -34   11.44    2.27
  -2  -6 -34   13.21    2.24
  -6  -2  34    9.27    2.01
  -6  -2 -34   11.43    2.30
  -6   2 -34    9.75    2.16
  -6   2  34   14.84    3.32
  -6   2  34   11.62    2.14
  -2  -6  34   11.38    2.10
  -2   6 -34   10.66    3.32
  -2  -6 -34   12.09    2.30
  -6   2 -35   45.49    4.03
  -6  -2 -35   54.59    4.33
  -6   2  35   58.93    4.28
  -6  -2  35   50.22    4.15
  -2  -6  35   53.28    4.14
  -2  -6 -35   50.35    4.05
   2  -6 -35   57.89    4.30
   2  -6  35   52.74    4.03
  -2  -6 -35   53.34    4.17
  -6   2  35   49.03    5.05
  -2   6 -35   50.33    5.67
  -6  -2 -36  117.93    7.24
  -6   2 -36  134.11    7.45
  -6   2  36  121.60    7.21
  -6  -2  36  139.91    7.51
  -2  -6 -36  122.34    7.22
  -2  -6  36  116.13    7.03
  -2  -6 -36  145.32    7.49
  -2   6 -36  131.92    9.38
   2  -6 -36  123.65    7.21
  -6   2  36  132.91    8.69
   2  -6  37   44.15    3.76
  -2  -6 -37   52.75    4.24
  -6  -2 -37   44.83    3.98
  -6   2 -37   49.81    4.00
  -6  -2  37   55.61    4.22
  -2  -6  37   49.96    3.95
  -6   2  37   46.55    3.91
  -2  -6 -37   51.52    4.05
   2  -6 -37   51.34    4.07
  -6   2  37   56.97    5.34
  -2   6 -37   49.54    5.71
  -2  -6 -38   15.27    2.34
  -6   2  38   10.99    3.01
  -2  -6 -38    9.89    2.30
  -6  -2 -38    8.90    2.01
  -6  -2  38   12.82    2.18
  -2   6 -38   14.93    3.93
  -6   2 -38   13.57    2.13
  -6   2  38   14.91    2.26
   2  -6  38   10.76    2.00
  -2  -6  38    8.50    1.84
   2  -6 -38    8.23    1.95
  -6   2  39   37.56    3.31
  -2  -6 -39   32.82    3.60
  -2  -6  39   32.22    3.10
   2  -6 -39   33.19    3.29
  -2  -6 -39   35.95    3.35
  -6  -2 -39   36.71    3.48
  -6  -2  39   38.51    3.40
  -6   2 -39   27.92    3.10
   2  -6  39   30.41    3.12
  -2   6 -39   43.84    5.51
  -6   2  39   43.37    4.68
  -2  -6  40   64.38    4.39
  -2  -6 -40   68.73    4.57
  -2  -6 -40   55.54    4.82
  -6  -2 -40   58.85    4.43
  -6  -2  40   59.45    4.46
  -6   2 -40   58.20    4.41
  -6   2  40   62.27    4.46
   2  -6  40   61.30    4.34
   2  -6 -40   68.13    4.57
  -6   2  40   60.52    5.83
  -2   6 -40   72.04    7.04
  -6   2  41   16.80    2.27
   2  -6  41   13.99    2.15
  -2  -6 -41   19.37    3.04
  -6   2 -41   17.81    2.41
  -2  -6 -41   16.35    2.25
  -2  -6  41   12.48    2.17
  -6  -2 -41   12.10    2.11
  -6  -2  41   17.02    2.33
   2  -6 -41   16.66    2.36
  -6   2  41   19.58    3.51
  -2   6 -41   13.20    3.98
  -6   2 -42    4.14    1.45
  -6  -2  42    2.99    1.36
  -6   2  42    6.68    1.68
  -2   6 -42    1.42    3.17
  -2  -6  42    5.07    1.51
   2  -6 -42    5.15    1.53
  -2  -6 -42    4.80    1.68
  -2  -6 -42    7.54    2.50
  -6  -2 -42    3.09    1.48
   2  -6  42    4.55    1.65
  -6   2  42    4.70    2.49
  -2   6 -43   37.07    5.72
  -2  -6 -43   39.58    4.26
  -6   2 -43   37.27    3.34
   2  -6  43   42.52    3.45
  -6  -2 -43   43.96    3.61
   2  -6 -43   39.39    3.49
  -6  -2  43   36.82    3.29
  -2  -6  43   41.46    3.37
  -2  -6 -43   50.74    3.73
  -6   2  43   35.43    3.30
   2  -6  44   68.23    4.55
  -6  -2 -44   68.96    4.68
  -6   2  44   70.80    4.65
  -6  -2  44   72.80    4.69
  -2  -6  44   76.32    4.68
  -6   2 -44   65.29    4.61
  -2   6 -44   82.31    7.73
  -2  -6 -44   78.59    5.95
  -2   6 -45   18.96    4.49
  -6   2 -45   26.33    2.65
  -2  -6  45   16.67    2.25
   2  -6  45   20.75    2.33
  -6  -2  45   20.46    2.34
  -6   2  45   18.33    2.27
  -2  -6 -45   19.72    3.16
  -6  -2 -45   13.09    2.21
  -2   6 -46    0.77    3.27
  -2  -6 -46    4.65    2.40
   2  -6  46    4.09    1.44
  -2  -6  46    6.61    1.55
  -6   2  46    5.37    1.57
  -6  -2  46    7.98    1.73
  -2   6 -47   28.35    5.45
  -2  -6  47   32.11    2.74
  -2  -6 -47   37.29    4.22
  -6  -2  47   26.10    2.60
  -6   2  47   28.77    2.65
   2  -6  47   26.94    2.62
  -2  -6  48   56.30    3.66
   2  -6  48   52.25    3.58
  -2   6 -48   52.31    6.78
  -6  -2  48   46.48    3.59
  -6   2  48   58.71    3.81
  -2   6 -49   18.85    4.61
  -6   2  49   19.29    2.15
  -2  -6 -49   24.51    3.91
  -6  -2  49   21.08    2.14
  -6   2 -49   17.51    4.12
  -2   6 -50    0.84    3.39
  -2  -6 -50    2.77    2.48
  -6   2  50    4.52    1.23
  -6  -2 -50    1.91    2.79
  -6   2 -50    2.22    3.00
  -6  -2 -51   23.26    4.46
  -6  -2 -52   34.02    4.98
  -6  -2 -53    7.30    3.21
  -6  -2 -54   -2.70    3.31
  -3   6   0    0.76    1.34
  -6   3   0    0.39    1.36
   3  -6   0    1.09    1.59
   6  -3   0    2.55    1.54
  -3   6  -1   19.90    2.80
  -6   3  -1   17.83    2.74
  -6   3   1   18.98    2.70
  -3   6   1   15.67    2.45
   6  -3   1   14.55    2.56
   6  -3  -1   14.57    2.40
   3  -6   1   16.35    2.47
   3  -6  -1   16.74    2.56
  -3   6  -2   -0.38    1.14
  -3   6   2    0.38    1.18
  -6   3  -2   -0.39    1.40
  -6   3   2    1.16    1.36
   6  -3   2   -1.45    1.41
   3  -6   2    2.18    1.72
   3  -6  -2   -0.36    1.31
   6  -3  -2    1.46    1.41
  -3   6  -3    2.30    1.49
  -3   6   3    0.38    1.22
  -6   3  -3    1.16    1.24
  -6   3   3   -0.39    1.50
  -3  -6   3   -1.50    1.51
   6  -3   3    0.36    1.56
   6  -3  -3   -0.36    1.42
   3  -6  -3    0.36    1.38
  -3   6  -4    7.66    1.98
  -6   3  -4    6.97    1.90
  -3  -6   4    9.88    2.03
   6  -3  -4    6.58    1.94
   3  -6  -4   10.93    2.09
  -3   6  -5    1.15    1.45
  -3  -6   5    2.43    1.70
  -6   3  -5    2.32    1.57
   6  -3  -5    1.10    1.29
   3  -6  -5    3.65    1.63
  -3  -6   6    3.91    1.78
  -6   3  -6    1.16    1.48
  -3   6  -6    6.90    1.88
   6  -3  -6    4.02    1.72
   3  -6  -6    5.11    1.77
  -6   3  -7    8.12    2.01
  -3   6  -7    4.60    1.69
   6  -3  -7    7.32    1.95
   3  -6  -7    4.38    1.79
  -3  -6   7    0.86    1.64
  -3  -6   8    2.66    1.68
  -6   3  -8    0.77    1.36
  -3   6  -8    2.30    1.42
   6  -3  -8    2.19    1.51
   3  -6  -8    1.46    1.45
  -3  -6   9    5.49    2.09
  -6   3  -9    3.47    1.64
  -3   6  -9    5.75    1.91
   6  -3   9    4.33    1.70
   6  -3  -9    4.39    1.72
   3  -6   9    7.56    2.07
   3  -6  -9    4.74    1.61
  -6   3 -10   12.31    2.25
   6  -3  10    4.68    1.76
   6  -3 -10    9.16    2.12
  -3   6 -10    8.43    1.95
  -3   6  10    9.11    2.10
   3  -6  10    6.48    1.91
   3  -6 -10    6.92    1.91
  -6   3  10    7.61    1.91
  -3  -6  10   10.05    2.31
  -3  -6  11   14.83    2.64
  -6   3 -11   11.14    2.22
  -6   3  11   10.24    2.36
   6  -3  11   16.55    2.65
   6  -3 -11   16.12    2.61
   3  -6  11   12.20    2.32
   3  -6 -11   13.52    2.44
  -3   6 -11   13.78    2.30
  -3   6  11   15.15    2.44
  -3  -6  12    3.64    1.90
  -6   3  12    1.90    1.51
   6  -3  12    2.16    1.63
   6  -3 -12    1.83    1.66
   3  -6  12    1.79    1.68
   3  -6 -12    3.65    1.89
  -3   6 -12    1.53    1.52
  -3   6  12    2.65    1.66
  -6   3 -12    4.21    1.71
  -6   3  13   24.63    3.06
   6  -3  13   20.07    2.81
   6  -3 -13   17.23    2.74
   3  -6 -13   22.92    3.02
   3  -6  13   20.69    2.78
  -3  -6  13   15.64    2.71
  -3   6 -13   24.85    2.97
  -3   6  13   21.51    2.90
  -6   3 -13   17.24    2.67
  -6   3 -14   18.01    2.62
  -6   3  14   14.38    2.45
   6  -3  14   13.20    2.49
   6  -3 -14   20.88    2.90
   3  -6  14   15.62    2.51
   3  -6 -14   17.06    2.71
  -3   6 -14   16.41    2.61
  -3  -6  14   19.84    2.82
  -3   6  14   21.09    2.74
  -6   3 -15   18.40    2.71
  -6   3  15   17.39    2.64
   6  -3  15   16.00    2.70
   3  -6  15   20.17    2.72
   6  -3 -15   17.89    2.76
   3  -6 -15   18.83    2.69
  -3   6 -15   19.05    2.70
  -3   6  15   23.31    3.02
  -3  -6  15   21.70    3.14
  -3   6 -16    1.52    1.51
  -3   6  16    1.88    1.39
  -6   3 -16    0.77    1.45
  -6   3  16   -0.75    1.68
   3  -6  16    0.35    1.60
   6  -3  16    1.07    1.61
   6  -3 -16    0.73    1.73
   3  -6 -16    1.08    1.55
  -3   6  16    1.24    1.07
  -3  -6  16   -0.36    1.86
  -3   6  17   13.05    1.67
  -3   6 -17   21.28    2.83
  -6   3 -17   19.50    2.73
  -3   6  17   13.85    2.39
   3  -6  17   21.46    2.71
   3  -6 -17   16.62    2.62
   6  -3  17   13.49    2.47
   6  -3 -17   14.95    2.53
  -6   3  17    9.03    2.19
  -3  -6  17   16.09    2.99
  -3   6  18   14.14    1.64
   3  -6  18   14.28    2.38
  -6   3 -18    9.92    2.27
   3  -6 -18   15.08    2.59
  -6   3  18   14.66    2.48
   6  -3  18   13.77    2.48
   6  -3 -18   14.55    2.40
  -3   6 -18   10.59    2.20
  -3   6  18   13.40    2.42
  -3  -6  18   12.29    2.59
  -3   6  19    4.74    1.18
   3  -6 -19    5.00    1.95
   6  -3  19    4.22    1.73
  -6   3 -19    7.66    2.11
  -6   3  19    1.13    1.63
   6  -3 -19    5.45    2.09
  -3   6 -19    4.90    1.83
  -3   6  19    4.45    1.63
   3  -6  19    6.93    1.99
  -3  -6  19    5.90    2.35
  -3   6  20   18.43    2.57
   3  -6 -20   13.17    2.48
   6  -3 -20   17.76    2.86
  -6   3 -20   19.50    2.77
  -3  -6  20   16.11    2.93
  -6   3  20   14.98    2.53
   6  -3  20   15.81    2.55
  -3   6 -20   13.87    2.45
   3  -6  20   14.50    2.51
  -3   6  20   14.89    1.72
  -6   3 -21   39.24    3.95
  -6   3  21   32.14    3.64
   6  -3  21   45.47    4.00
   6  -3 -21   43.09    3.97
   3  -6  21   45.24    3.95
  -3  -6  21   44.55    4.44
   3  -6 -21   42.25    3.92
  -3   6  21   41.82    3.94
  -3   6  21   45.01    3.03
  -3   6 -21   44.45    3.94
  -3   6 -22   28.28    3.18
   3  -6 -22   29.28    3.18
   6  -3  22   24.73    2.99
  -3   6  22   22.68    2.82
   6  -3 -22   20.21    2.95
  -3   6 -22   20.72    3.37
   3  -6  22   22.14    2.88
  -6   3 -22   15.97    2.73
  -6   3  22   26.11    3.10
  -3   6  22   19.17    1.99
  -3  -6  22   28.29    3.55
  -3   6 -23    4.53    2.52
  -3  -6  23    4.33    2.51
  -3   6 -23    2.23    1.60
   3  -6 -23    5.61    1.95
   3  -6  23    7.80    2.01
   6  -3  23    5.56    1.89
   6  -3 -23    6.11    2.13
  -6   3 -23    3.04    1.73
  -3   6  23    4.38    1.79
  -6   3  23    2.59    1.57
  -3   6  23    2.57    1.20
   3  -6  24    1.69    1.37
   3  -6 -24    2.10    1.72
  -6  -3  24    3.94    2.51
   6  -3  24    2.08    1.65
   6  -3 -24    2.87    1.73
  -3   6 -24   -1.40    2.25
  -6   3 -24    3.39    1.71
  -6   3  24    0.74    1.59
  -3  -6  24    2.67    2.11
  -3   6  24    4.66    1.47
   3  -6  25   36.45    3.60
   3  -6 -25   27.65    3.41
  -3   6 -25   40.64    4.48
   6  -3 -25   35.08    3.58
  -6   3  25   38.35    3.68
  -3  -6  25   33.77    4.05
  -6   3 -25   29.66    3.47
  -3   6  25   36.04    2.80
  -6  -3  25   35.72    4.35
   3  -6  26   22.20    2.79
   3  -6 -26   19.58    2.78
  -6   3 -26   23.42    3.07
  -6   3  26   15.89    2.60
  -6  -3  26   12.81    3.10
  -3   6 -26   11.78    3.19
  -3   6  26   15.31    2.05
  -3  -6  26   16.31    3.20
   3  -6 -27    9.06    2.22
   3  -6  27   19.39    2.64
  -6  -3  27   12.55    3.21
  -3   6  27   13.90    1.94
  -6   3 -27   15.41    2.62
  -6   3  27   13.59    2.43
  -3   6 -27    7.58    2.75
  -3  -6  27    5.23    2.50
   3  -6 -28    2.43    1.72
  -6  -3  28    4.77    2.74
   3  -6  28    1.00    1.48
  -6   3 -28    0.73    1.51
  -6   3  28    1.42    1.47
  -6   3  28    4.57    2.48
  -3   6  28    3.36    1.37
  -3   6 -28    2.60    2.28
  -3  -6  28   -1.46    2.41
  -6  -3  29   19.86    3.69
  -6   3  29   13.15    2.92
  -6   3 -29   14.07    2.51
  -6   3  29   17.25    2.59
  -3  -6  29   22.28    3.60
   3  -6 -29   18.94    2.79
  -3   6 -29   16.00    3.36
  -6   3  30   19.47    3.20
   3  -6 -30   22.29    2.86
  -6   3 -30   22.91    2.82
  -6   3  30   19.53    2.68
  -3  -6 -30   20.03    2.48
  -3  -6  30   24.76    3.87
  -3   6 -30   18.05    3.62
   3  -6  30   20.61    2.72
  -6  -3  30   15.75    3.54
  -6  -3  31    2.20    2.58
  -6   3  31    1.32    2.22
   3  -6 -31    0.68    1.49
  -6   3 -31    0.71    1.50
  -6   3  31    2.42    1.71
  -3  -6 -31    0.27    1.69
  -3  -6  31    2.57    2.13
  -3   6 -31    0.56    2.75
   3  -6  31    1.94    1.42
  -6  -3  32    8.43    2.03
  -6  -3  32   11.72    3.22
  -6   3 -32   11.59    2.37
  -3  -6  32    8.37    2.86
  -3  -6 -32   11.86    2.17
  -6   3  32    6.48    1.85
  -3   6 -32    5.75    2.92
  -6   3  32   16.51    3.18
   3  -6  32   10.91    2.22
   3  -6 -32   10.45    2.19
  -3  -6  33   24.01    3.91
  -6  -3  33   23.14    3.91
   3  -6  33   26.75    3.00
  -6  -3 -33   24.27    3.00
  -6  -3  33   25.98    3.00
  -3  -6 -33   24.91    2.90
  -6   3  33   20.73    3.44
  -3   6 -33   17.08    3.89
  -6   3  33   27.97    3.13
   3  -6 -33   26.77    3.05
  -6   3 -33   24.54    2.91
  -6  -3  34   11.41    3.37
  -6   3  34    6.86    2.71
  -6  -3 -34   10.06    2.28
  -6  -3  34   12.29    2.50
  -3  -6 -34   14.91    2.33
  -3  -6  34   13.75    2.18
  -6   3 -34   15.13    2.37
  -3  -6  34   11.43    3.18
  -3   6 -34   14.45    3.58
   3  -6  34   14.17    2.34
   3  -6 -34    8.64    1.99
  -3  -6 -34   10.63    2.18
  -6   3  34    9.05    2.12
   3  -6 -35    2.96    1.70
  -6   3  35    5.30    1.65
  -6  -3  35    5.19    2.74
  -6   3  35    6.95    2.52
  -6  -3 -35    1.71    1.50
  -6  -3  35    3.71    1.66
  -3  -6  35    4.09    1.54
  -3   6 -35    0.62    2.39
  -3  -6 -35    4.15    1.55
  -6   3 -35    6.13    1.85
  -3  -6  35    1.11    2.43
   3  -6  35    3.73    1.59
  -3  -6 -35    2.51    1.63
  -6   3  36    1.87    2.32
  -6   3 -36    2.35    1.67
  -6   3  36    2.62    1.49
  -6  -3 -36    0.68    1.54
  -6  -3  36    2.32    1.67
   3  -6 -36    4.55    1.78
   3  -6  36    3.38    1.59
  -3  -6  36    1.56    1.46
  -3  -6 -36    0.63    1.36
  -3  -6 -36    2.26    1.69
  -3   6 -36    2.50    2.59
  -6   3  37    6.14    2.60
  -6   3 -37    5.32    1.75
  -3  -6  37    7.38    1.85
  -6   3  37    4.18    1.57
  -3  -6 -37    4.71    1.75
  -6  -3 -37    8.00    1.90
  -6  -3  37    5.87    1.86
   3  -6 -37    4.49    1.69
   3  -6  37    4.54    1.71
  -3  -6 -37    7.62    2.29
  -3   6 -37    5.74    2.80
  -6   3 -38    6.17    1.93
   3  -6 -38    3.49    1.60
  -6   3  38    5.07    1.71
  -6  -3 -38    2.95    1.63
  -6  -3  38    5.79    2.00
  -3  -6 -38    2.78    1.52
   3  -6  38    5.09    1.79
  -3  -6  38    6.65    1.72
  -6   3  38    3.81    2.59
  -3   6 -38    3.91    2.90
  -3  -6 -38    1.71    1.72
  -6   3 -39    3.84    1.68
  -3  -6  39    3.55    1.57
  -6  -3 -39    2.91    1.49
  -6   3  39    2.19    1.39
  -3  -6 -39    1.82    1.55
  -6  -3  39    1.57    1.38
  -3  -6 -39    2.46    1.82
   3  -6  39    0.88    1.34
   3  -6 -39    5.01    1.74
  -6   3  39    2.40    2.25
  -3   6 -39    3.99    3.02
  -3  -6 -40    0.30    1.44
  -6   3  40   -1.94    2.66
  -3  -6  40    0.87    1.40
  -6  -3 -40    0.32    1.57
  -6  -3  40    0.31    1.37
  -6   3 -40   -0.63    1.47
  -6   3  40    0.61    1.36
   3  -6  40    0.29    1.26
   3  -6 -40    0.31    1.46
  -3   6 -40   -0.68    2.57
  -3  -6 -40    0.73    2.01
  -3   6 -41    4.85    3.26
  -6  -3 -41    5.88    1.81
  -6  -3  41    5.12    1.75
  -6   3 -41    8.25    1.86
  -3  -6  41    7.92    1.71
   3  -6  41    7.55    1.75
  -6   3  41    5.97    1.69
   3  -6 -41    5.70    1.81
  -3  -6 -41    7.59    1.98
  -6   3  41    4.91    2.89
  -3  -6 -41    7.82    2.38
  -3  -6  42    6.61    1.68
  -3  -6 -42    6.85    1.74
  -6  -3 -42    7.27    2.02
  -6  -3  42    7.92    1.83
   3  -6  42    4.08    1.51
   3  -6 -42    8.77    1.92
  -6   3  42    3.98    2.65
  -6   3 -42    5.68    1.78
  -6   3  42    6.15    1.76
  -3   6 -42   10.63    3.62
  -3  -6 -42    5.74    2.38
  -3  -6  43    7.56    1.65
  -6  -3 -43    5.30    1.77
   3  -6  43    5.83    1.72
  -6  -3  43    6.53    1.84
  -6   3 -43    5.28    1.57
  -6   3  43    7.55    3.01
  -3   6 -43   10.83    3.97
  -3  -6 -43    5.51    2.27
  -6   3  43    8.89    1.85
  -3   6 -44    2.21    3.22
  -6   3  44    3.56    2.70
  -6   3 -44    0.56    1.21
  -6   3  44    1.66    1.46
   3  -6  44    2.58    1.58
  -6  -3 -44    4.27    1.58
  -6  -3  44    0.55    1.30
  -3  -6 -44    2.43    2.15
  -3  -6  44    0.79    1.50
  -3  -6 -45   12.09    2.86
  -3   6 -45    9.74    3.63
  -6   3 -45    8.62    1.92
   3  -6  45    9.96    1.87
  -6   3  45    6.37    1.67
  -6  -3 -45    8.79    1.90
  -6  -3  45    6.89    1.77
  -3  -6  45    9.24    1.75
  -3  -6 -46   12.42    2.94
  -6   3  46   18.14    2.26
  -3  -6  46   16.69    2.25
   3  -6  46   15.75    2.14
  -6  -3  46   15.55    2.15
  -3   6 -46   11.46    4.42
  -6  -3  47    2.92    1.40
  -3  -6  47    3.88    1.48
  -6   3  47    4.41    1.52
   3  -6  47    4.80    1.54
  -3  -6 -47    1.76    2.47
  -6   3 -47    6.60    3.27
  -3   6 -47    1.55    3.28
  -3  -6 -48    3.15    2.39
  -6   3  48    3.72    1.42
  -6   3 -48    0.74    3.20
  -6  -3  48    2.06    1.34
  -3   6 -48    5.55    3.88
  -6   3 -49    7.54    3.65
  -6   3  49    7.83    1.63
  -3  -6 -49    8.32    2.92
  -6  -3  49    5.55    1.49
  -3   6 -49    7.27    3.61
  -6  -3 -50   12.80    3.53
  -6  -3 -51    0.62    2.80
  -6  -3 -52   -0.63    2.79
  -6  -3 -53    4.46    3.46
  -6  -3 -54    1.29    2.98
  -6  -3 -55    3.28    3.03
  -6   4   0  282.82   13.49
   6  -4   0  262.46   13.12
   4  -6   0  305.64   13.44
   4  -6   1  242.47   11.57
  -6   4  -1  227.04   11.67
  -6   4   1  233.53   11.72
  -4   6  -1  220.80   11.65
   6  -4   1  202.32   11.14
   6  -4  -1  224.10   11.39
   4  -6  -1  229.79   11.41
  -6   4  -2   65.19    5.12
  -6   4   2   17.63    5.10
  -4   6  -2   66.23    5.16
  -4   6   2   23.43    5.24
   6  -4   2   58.70    4.68
   6  -4  -2   63.58    4.93
   4  -6   2   69.76    4.97
   4  -6  -2   49.22    4.48
  -6   4  -3  151.45    8.01
  -6   4   3   44.88    8.00
  -4   6  -3   70.03    8.11
   6  -4  -3  162.80    8.06
  -4   6   3   61.04    7.77
   4  -6  -3  156.61    7.82
  -6   4  -4  321.07   15.12
   6  -4  -4  339.94   14.97
   4  -6  -4  328.23   14.83
   6  -4  -5  131.00    7.02
   4  -6  -5  131.60    6.96
  -6   4  -6   36.18    6.37
  -4   6  -6   65.35    6.93
   6  -4  -6  113.39    6.64
   4  -6  -6  111.96    6.50
  -6   4  -7  174.55    9.83
   6  -4  -7  195.26    9.93
   4  -6  -7  190.13    9.77
  -4  -6   8  321.38   13.46
  -6   4  -8  204.10   14.28
  -4   6  -8  144.26   14.09
   6  -4  -8  302.62   13.73
   4  -6  -8  321.20   13.82
   4  -6   9  174.08    9.00
  -6   4  -9   90.02    9.40
   6  -4  -9  166.28    9.03
  -4  -6   9  170.27    8.81
  -4   6  -9   95.60    9.51
   4  -6  -9  172.61    9.01
  -4  -6  10   70.46    5.21
  -6   4  10   73.99    5.40
  -4   6 -10   57.00    4.86
  -4   6  10   63.82    5.07
   4  -6  10   56.46    4.71
   4  -6 -10   63.47    4.99
  -4  -6  11  251.67   12.19
  -6   4  11  270.78   12.64
   6  -4  11  248.26   12.26
   6  -4 -11  236.67   12.25
  -4   6 -11  253.38   12.51
  -4   6  11  249.98   12.41
   4  -6 -11  219.60   11.92
   4  -6  11  235.69   12.09
  -6   4 -12  270.80   14.06
  -6   4  12  283.84   14.14
   6  -4  12  274.85   13.88
   6  -4 -12  266.21   13.84
  -4   6 -12  295.94   14.25
  -4   6  12  289.03   14.11
  -4  -6  12  283.18   13.89
   4  -6  12  284.69   13.95
   4  -6 -12  268.73   13.81
   4  -6  13  164.99    9.65
  -4  -6  13  186.21   10.02
  -6   4 -13  171.06    9.98
  -6   4  13  176.10   10.03
   6  -4  13  180.61    9.91
   6  -4 -13  193.38   10.14
  -4   6 -13  171.85    9.95
  -4   6  13  177.34    9.99
   4  -6 -13  180.47    9.94
  -6   4 -14   63.41    5.05
  -6   4  14   57.49    4.87
   6  -4  14   52.81    4.64
   6  -4 -14   66.22    5.11
   4  -6  14   61.44    4.90
   4  -6 -14   47.30    4.50
  -4   6 -14   54.74    4.85
  -4   6  14   57.59    4.87
  -4  -6  14   61.42    5.19
  -6   4 -15  177.24   10.26
  -6   4  15  192.28   10.44
   6  -4  15  185.70   10.16
   6  -4 -15  199.71   10.37
  -4   6 -15  184.35   10.30
  -4   6  15  184.52   10.29
   4  -6 -15  194.47   10.31
  -4  -6  15  184.76   10.32
   4  -6  15  174.87    9.99
  -6   4 -16  287.40   14.41
  -6   4  16  304.22   14.49
   6  -4  16  280.91   14.13
   6  -4 -16  266.90   14.07
  -4   6 -16  307.48   14.62
  -4   6  16  278.20   14.23
   4  -6 -16  296.36   14.28
   4  -6  16  275.43   14.01
  -4  -6  16  296.12   14.50
   6  -4  17   93.10    6.29
   6  -4 -17   96.94    6.52
  -6   4 -17   92.01    6.45
  -6   4  17   83.09    6.20
  -4   6 -17   94.56    6.41
  -4   6  17   90.15    6.31
   4  -6  17  100.48    6.34
   4  -6 -17   78.84    5.93
  -4  -6  17   77.81    6.12
  -6   4  18   62.80    5.04
   6  -4  18   57.13    4.71
   6  -4 -18   63.65    5.05
  -6   4 -18   55.68    4.86
  -4   6 -18   49.86    4.66
  -4   6  18   58.28    4.86
   4  -6  18   64.54    4.96
   4  -6 -18   50.92    4.65
  -4  -6  18   50.17    4.93
   6  -4  19  245.79   12.71
   6  -4 -19  255.84   12.91
  -6   4 -19  261.37   13.11
  -6   4  19  254.75   13.00
  -4   6  19  255.80   12.99
   4  -6  19  248.21   12.74
  -4   6 -19  244.06   12.90
  -4  -6  19  264.12   13.34
  -4   6  20  207.52   10.37
   6  -4  20  220.45   11.61
   6  -4 -20  218.44   11.71
  -4  -6  20  248.35   12.50
  -6   4 -20  227.81   12.01
  -6   4  20  232.48   11.96
  -4   6 -20  231.11   11.97
   4  -6  20  235.20   11.78
   4  -6 -20  238.23   11.88
  -4   6  20  222.82   11.84
  -4   6  21  122.96    6.45
   6  -4  21  117.05    7.31
   6  -4 -21  125.49    7.60
  -6   4 -21  104.39    7.27
  -6   4  21  112.49    7.41
   4  -6  21  121.86    7.39
  -4   6  21  117.33    7.50
   4  -6 -21  116.71    7.39
  -4   6 -21  118.86    7.56
  -4  -6  21  132.97    8.24
  -6  -4  22   44.55    5.00
   6  -4  22   49.96    4.33
   6  -4 -22   51.37    4.46
  -6   4 -22   51.35    4.62
   4  -6  22   48.06    4.33
   4  -6 -22   59.36    4.68
  -4  -6  22   48.72    5.00
  -6   4  22   47.86    4.44
  -4   6 -22   49.35    4.38
  -4   6  22   52.37    4.55
  -4   6  22   43.98    3.49
  -4   6 -23  121.54    7.65
  -4   6  23  119.40    7.63
  -6  -4  23  122.22    8.39
   6  -4  23  118.08    7.44
   6  -4 -23  112.89    7.38
  -4   6  23  121.73    6.53
  -6   4 -23  109.94    7.43
  -6   4  23  128.52    7.71
   4  -6 -23  132.38    7.72
   4  -6  23  130.28    7.63
  -4  -6  23  126.99    8.22
  -4   6 -24  163.19    9.37
  -4   6  24  180.56    9.56
  -4   6  24  159.36    8.18
   6  -4  24  177.06    9.39
   6  -4 -24  164.53    9.29
  -6   4 -24  161.66    9.40
  -6   4  24  159.28    9.24
   4  -6  24  175.26    9.35
   4  -6 -24  152.10    9.08
  -4  -6  24  164.34    9.89
  -6  -4  24  154.87   10.06
  -4  -6  25  109.60    7.80
  -6  -4  25  116.01    8.13
  -4   6 -25  121.65    7.46
  -4   6  25  115.24    7.23
   6  -4  25  103.62    6.89
   6  -4 -25  116.64    7.31
  -4   6  25  110.77    6.22
  -6   4 -25  107.61    7.12
  -6   4  25  110.73    7.14
   4  -6  25  115.51    7.08
   4  -6 -25  106.64    7.02
  -6  -4  26   32.47    4.52
   4  -6 -26   32.16    3.54
   6  -4 -26   36.60    3.80
  -4   6  26   36.61    3.73
   6  -4  26   27.77    3.36
  -6   4 -26   37.27    3.82
   4  -6  26   37.49    3.73
  -4   6  26   36.54    3.16
  -4  -6  26   39.96    4.45
  -4   6 -26   27.06    3.45
  -6   4  26   24.44    3.23
  -4  -6  27   87.30    6.70
   6  -4  27   85.06    6.00
   6  -4 -27   80.01    5.94
  -4   6  27   96.55    5.46
  -4   6 -27   87.45    6.23
  -4   6  27   82.93    6.01
  -6   4 -27   90.27    6.37
  -6   4  27   87.06    6.22
   4  -6  27   97.61    6.24
   4  -6 -27   90.46    6.16
  -6  -4  27   93.70    7.20
   6  -4 -28  123.84    7.67
  -6   4  28  134.47    8.10
  -4   6 -28  119.36    7.75
  -4   6  28  123.91    7.74
  -6   4 -28  124.05    7.77
  -6   4  28  135.57    7.93
   4  -6  28  130.10    7.67
   4  -6 -28  126.43    7.70
  -4  -6  28  140.79    8.93
  -4   6  28  125.07    6.88
  -6  -4  28  119.35    8.65
   6  -4  28  127.44    7.65
  -6  -4  29   45.86    5.07
  -6   4  29   40.84    4.16
  -4  -6  29   40.57    4.65
   6  -4 -29   39.43    3.92
  -4   6  29   34.93    3.14
   4  -6  29   43.20    3.85
   4  -6 -29   36.91    3.84
  -6   4 -29   37.59    3.88
  -6   4  29   39.33    3.83
  -4   6 -29   41.61    4.07
  -4   6  29   46.74    4.09
   6  -4  29   35.56    3.73
  -6  -4  30   20.18    3.72
  -6   4 -30   17.92    2.68
  -6   4  30   14.44    2.63
  -6   4  30   13.62    2.93
   6  -4  30   11.75    2.46
   6  -4 -30   13.07    2.63
  -4   6 -30   11.54    2.45
   4  -6 -30   17.82    2.79
  -4   6  30   14.70    2.52
  -4   6 -30    9.55    3.30
   4  -6  30   15.60    2.67
  -4   6  30   19.98    2.56
  -4  -6  30   12.07    3.33
  -4   6  31  174.42    9.28
   6  -4  31  149.64    8.83
   6  -4 -31  163.69    9.09
  -4   6 -31  161.85    9.18
   4  -6  31  167.83    9.04
   4  -6 -31  165.30    9.14
  -4   6 -31  152.11   10.16
  -6   4 -31  153.74    9.07
  -6   4  31  157.55    9.05
  -4   6  31  164.59    8.42
  -4  -6  31  169.59   10.37
  -6  -4  31  154.82   10.27
  -6   4  31  160.51    9.38
   6  -4  32  106.49    6.63
  -4   6 -32  103.74    7.98
  -6   4 -32  104.24    6.80
   6  -4 -32  101.61    6.60
   4  -6  32   93.11    6.40
  -4  -6  32  101.22    7.81
   4  -6 -32   96.77    6.56
  -4   6  32  106.51    6.17
  -6   4  32  109.28    7.17
  -6   4  32  103.10    6.68
  -6  -4  32  111.04    8.09
   4  -6  33   56.57    4.52
   4  -6 -33   51.14    4.52
   6  -4 -33   57.44    4.72
  -4   6 -33   69.99    6.41
  -4   6  33   66.23    4.49
  -4  -6  33   52.30    5.56
  -6   4 -33   58.37    4.74
  -6   4  33   58.41    4.71
  -6  -4  33   53.21    5.76
  -6   4  33   52.62    4.97
  -6   4  34    3.90    2.25
  -4   6  34    9.28    2.14
  -6   4 -34    8.64    2.24
  -6   4  34    6.58    2.00
  -4   6 -34    9.79    3.13
  -4  -6  34    5.65    2.86
   4  -6  34    6.17    1.94
   4  -6 -34    9.05    2.18
  -6   4  35   48.86    4.84
  -4   6 -35   55.12    5.84
  -6   4  35   48.89    4.27
  -4   6  35   47.96    4.04
   4  -6  35   47.34    4.14
   4  -6 -35   49.65    4.33
  -4  -6  35   54.54    5.65
  -6   4 -35   57.27    4.61
  -6   4 -36   51.14    4.50
  -6   4  36   55.13    4.53
  -6   4  36   54.19    5.12
   4  -6  36   58.97    4.53
   4  -6 -36   45.14    4.25
  -4   6 -36   55.07    6.10
  -4  -6 -36   53.27    4.56
  -6   4 -37   44.68    4.15
  -6   4  37   43.27    3.95
   4  -6  37   51.73    4.17
   4  -6 -37   49.68    4.21
  -4  -6 -37   39.89    4.03
  -4   6 -37   48.39    5.81
  -6   4  37   40.05    4.61
   4  -6  38   13.56    2.41
   4  -6 -38   16.09    2.55
  -4  -6 -38   11.33    2.59
  -4   6 -38   10.00    3.39
  -6   4 -38    9.28    2.22
  -6   4  38   11.20    2.38
  -6   4  38   20.15    3.35
  -6   4  39   32.01    3.53
  -6  -4  39   39.17    3.80
  -6   4 -39   36.73    3.76
   4  -6  39   38.45    3.62
   4  -6 -39   39.14    3.81
  -6   4  39   44.92    4.70
  -4  -6 -39   45.83    4.25
  -4   6 -39   42.91    5.43
  -6  -4  40   43.05    3.97
  -4  -6 -40   51.28    4.19
  -6   4  40   53.77    5.07
   4  -6  40   50.38    4.17
  -6   4 -40   58.70    4.50
   4  -6 -40   53.76    4.36
  -4  -6  40   41.48    3.92
  -6  -4 -40   43.18    4.04
  -4  -6 -40   50.47    4.56
  -6   4  40   50.50    4.21
  -4   6 -40   38.22    5.46
  -4  -6  41   22.88    2.88
  -4  -6 -41   21.03    2.85
  -6  -4 -41   26.20    3.11
  -4   6 -41   33.27    5.07
  -6  -4  41   16.81    2.56
  -6   4 -41   18.73    2.73
  -6   4  41   21.27    2.81
   4  -6  41   22.11    2.76
   4  -6 -41   20.93    2.84
  -4  -6 -41   27.66    3.62
  -6   4  41   22.77    3.64
  -6   4  42   10.82    3.15
  -6  -4 -42    9.21    2.06
  -6  -4  42    6.12    1.93
  -4  -6  42    8.19    1.94
   4  -6  42    7.19    1.85
   4  -6 -42    7.06    1.96
  -4  -6 -42    8.95    2.02
  -6   4 -42    9.48    1.96
  -6   4  42   10.90    2.19
  -4  -6 -42    7.69    2.34
  -4   6 -42   10.05    3.58
  -4  -6  43   37.09    3.53
  -6  -4  43   41.17    3.68
   4  -6  43   37.75    3.48
  -6   4 -43   38.29    3.69
  -6  -4 -43   36.99    3.66
  -4   6 -43   43.78    5.80
  -6   4  43   37.66    4.61
  -6   4  43   45.41    3.86
  -4  -6 -43   45.30    4.45
  -4  -6  44   34.59    3.29
  -6  -4  44   35.35    3.49
  -6  -4 -44   30.48    3.35
   4  -6  44   30.83    3.14
  -6   4  44   40.84    4.63
  -4  -6 -44   34.78    4.12
  -4   6 -44   31.83    5.39
  -6   4 -44   33.85    3.50
  -6   4  44   37.89    3.45
  -6   4 -45   22.08    4.50
  -6   4  45   24.60    2.79
   4  -6  45   20.45    2.57
  -6  -4  45   20.64    2.73
  -6   4  45   15.28    3.57
  -4   6 -45   24.12    4.97
  -4  -6 -45   19.72    3.32
  -4  -6  45   18.97    2.55
   4  -6  46    8.02    1.89
  -6   4  46    4.01    1.57
  -6  -4  46    7.41    1.81
  -4  -6  46    8.07    1.88
  -4  -6 -46    3.94    2.52
  -6   4 -46    8.96    3.71
  -4   6 -46    6.91    3.60
  -6   4  47   18.67    2.51
  -6  -4  47   24.31    2.66
  -6   4 -47   26.50    4.97
  -4   6 -47   24.18    4.91
  -4  -6 -47   25.55    3.81
  -6  -4  48   23.91    2.70
  -6  -4 -48   22.54    4.14
  -4   6 -48   23.84    4.92
  -4  -6 -48   24.24    3.74
  -6  -4 -49   14.85    3.74
  -6  -4  49   15.75    2.10
  -6  -4 -50    5.21    3.00
  -6  -4 -51    8.22    3.48
  -6  -4 -52   12.55    3.60
  -6  -4 -53    6.07    3.42
  -6  -4 -54    3.69    3.02
  -6  -4 -55    9.36    3.52
  -5   6   0    0.45    1.71
   6  -5   0    0.42    1.68
  -6   5   0    0.45    1.97
   5  -6   0    1.26    1.51
   5  -6  -1    5.46    2.13
  -5   6  -1    0.90    2.28
  -5   6   1    1.80    2.57
   6  -5   1    6.34    2.17
   6  -5  -1    8.47    2.23
  -6   5  -1   10.81    2.62
  -6   5   1   11.70    2.57
   5  -6   1   11.33    2.44
  -5   6  -2    4.06    2.82
  -5   6   2    0.45    2.67
   6  -5   2   19.44    3.04
   6  -5  -2    9.75    2.54
  -6   5  -2   12.62    2.59
  -6   5   2   17.99    2.91
   5  -6   2   15.50    2.63
   5  -6  -2   13.03    2.47
  -6   5  -3   51.38    4.55
  -6   5   3   42.69    4.16
   6  -5  -3   51.35    4.45
   5  -6  -3   50.04    4.43
  -5   6  -3   17.13    4.12
  -5   6   3    8.52    4.00
  -5   6  -4    7.20    3.34
   6  -5  -4   20.79    3.02
  -6   5  -4   31.11    3.67
   5  -6  -4   17.24    2.72
  -5   6  -5    2.25    2.24
   6  -5  -5    5.95    2.12
  -6   5  -5    4.95    2.01
   5  -6  -5    6.73    2.21
   6  -5  -6   26.31    3.37
  -6   5  -6   20.25    3.08
   5  -6  -6   23.57    3.25
  -5   6  -7    0.45    1.83
   6  -5  -7   -0.42    1.76
  -6   5  -7    1.35    1.62
   5  -6  -7    2.11    1.74
  -5   6  -8    0.45    1.79
   6  -5  -8    2.97    1.92
  -6   5  -8    3.59    1.89
   5  -6  -8    2.95    1.78
   5  -6   9   17.88    2.93
  -5   6  -9   26.15    3.42
   6  -5   9   21.31    3.18
   6  -5  -9   22.07    3.05
  -6   5  -9   23.78    3.26
   5  -6  -9   20.65    3.17
  -5   6 -10    2.71    1.73
  -5   6  10    7.13    1.96
   6  -5  10    5.42    2.06
   6  -5 -10   11.03    2.42
  -6   5 -10    8.95    2.27
  -6   5  10    6.20    2.02
   5  -6  10    8.72    2.37
   5  -6 -10    5.06    2.19
   5  -6 -11    3.37    1.88
   6  -5  11    4.16    1.89
   6  -5 -11    4.66    1.92
  -5   6 -11    4.95    1.90
  -5   6  11    2.22    1.61
  -6   5 -11    1.79    1.70
  -6   5  11    3.10    1.87
   5  -6  11    1.24    1.72
  -5  -6  12    7.75    2.62
   6  -5  12    8.30    2.36
   6  -5 -12    3.81    1.90
  -5   6 -12    4.05    1.98
  -5   6  12    3.55    1.70
  -6   5  12    9.74    2.44
   5  -6  12    3.32    1.76
  -6   5 -12    6.28    2.11
   5  -6 -12    7.60    2.27
  -5   6 -13    1.35    1.86
   6  -5  13    3.31    1.87
   6  -5 -13    2.11    1.75
  -5   6  13    2.66    1.94
  -5  -6  13    0.42    2.42
  -6   5 -13    4.48    1.96
   5  -6  13    6.62    2.00
   5  -6 -13    0.42    1.75
  -6   5  13   -0.44    1.83
  -5  -6  14    3.42    2.37
   6  -5  14    5.77    2.05
   6  -5 -14    4.22    2.07
  -5   6 -14    2.25    1.83
  -5   6  14    3.55    1.87
   5  -6  14    3.30    1.81
   5  -6 -14    1.69    1.88
  -6   5 -14    4.94    1.93
  -6   5  14    3.10    1.68
  -5  -6  15   40.65    4.41
  -5   6  15   44.28    4.38
   6  -5  15   44.36    4.23
   6  -5 -15   44.69    4.31
  -6   5 -15   56.57    4.78
  -6   5  15   36.28    4.06
   5  -6  15   42.38    4.21
  -5   6 -15   44.09    4.33
   5  -6 -15   36.64    4.05
  -6   5 -16    0.90    1.49
  -6   5  16    3.97    1.86
  -5  -6  16    2.23    2.59
   6  -5  16    2.87    1.95
   6  -5 -16    0.42    1.94
  -5   6 -16    4.95    2.01
   5  -6  16   -0.41    1.73
  -5   6  16    1.77    1.72
   5  -6 -16    5.05    2.23
  -6   5 -17    0.45    1.74
  -6   5  17    4.39    1.99
  -5  -6  17    2.72    2.60
   6  -5  17    3.68    1.82
   6  -5 -17    0.84    1.87
   5  -6  17    2.05    1.92
   5  -6 -17    2.52    2.03
  -5   6 -17    4.96    2.21
  -5   6  17    2.66    1.83
  -6   5 -18   12.95    2.60
  -6   5  18    8.33    2.11
  -5  -6  18   16.12    3.31
   6  -5  18   13.05    2.55
   6  -5 -18    8.39    2.17
   5  -6  18   15.91    2.70
   5  -6 -18   15.12    2.76
  -5   6 -18   11.74    2.61
  -5   6  18   19.95    3.06
  -5   6  19    7.52    2.36
  -6   5 -19   11.59    2.65
  -5  -6  19   12.17    3.18
  -6  -5  19    5.36    2.40
  -5   6 -19    6.31    2.06
   6  -5  19    7.31    2.17
   6  -5 -19    9.22    2.45
   5  -6  19   10.99    2.35
   5  -6 -19    5.45    2.18
  -6   5  19    6.56    2.04
  -5  -6  20    7.15    2.68
  -6   5  20    3.49    1.89
  -6  -5  20    2.49    2.48
  -6   5 -20    5.34    2.09
   6  -5  20    4.86    1.99
   6  -5 -20    4.19    1.97
  -5   6  20    6.60    2.16
   5  -6  20    4.87    1.91
   5  -6 -20    6.28    2.17
  -5   6 -20   10.77    2.44
  -5  -6  21   20.38    3.53
  -5   6 -21   12.96    2.69
  -6   5 -21   19.13    2.85
  -5   6  21   16.61    2.82
  -6   5  21   16.99    2.81
  -6  -5  21   14.69    3.44
   6  -5  21   15.74    2.86
   6  -5 -21   15.87    2.79
   5  -6  21   17.79    2.75
   5  -6 -21   14.63    2.77
  -5  -6  22    1.48    2.41
  -6  -5  22    6.21    3.00
  -6   5 -22    4.44    2.05
  -6   5  22    8.63    2.15
  -5   6 -22    4.88    1.85
  -5   6  22    2.61    1.73
   5  -6  22    5.63    2.14
   6  -5  22    7.26    2.12
   5  -6 -22    3.75    1.80
  -5  -6  23    2.99    2.26
  -6  -5  23    5.26    2.46
  -5   6  23    4.98    1.86
  -6   5 -23    2.20    1.71
  -6   5  23    1.29    1.74
  -5   6 -23    2.65    1.79
  -5   6  23    2.15    1.75
   6  -5  23    1.61    1.76
   6  -5 -23    2.50    1.92
   5  -6  23    3.21    1.82
   5  -6 -23    4.15    1.95
  -5  -6  24    3.54    2.84
  -6  -5  24    1.60    2.25
  -6   5 -24    2.63    1.78
  -6   5  24    3.43    1.95
  -5   6 -24    5.68    2.11
  -5   6  24    2.14    1.59
  -5   6  24    5.66    1.91
   6  -5  24    4.40    1.91
   6  -5 -24    3.74    1.92
   5  -6 -24    6.23    2.21
   5  -6  24    3.61    1.85
  -5  -6  25    1.03    2.21
  -6  -5  25    0.54    2.44
   5  -6  25    5.19    2.12
  -5   6  25    4.31    1.81
  -6   5 -25    2.19    1.88
  -6   5  25    2.13    1.66
   6  -5  25    3.98    1.98
   6  -5 -25    3.73    1.94
  -5   6 -25    1.74    1.77
  -5   6  25    2.97    1.69
   5  -6 -25    2.90    2.09
  -6  -5  26    3.82    2.64
  -5   6  26    3.78    1.76
  -6   5 -26    3.49    1.81
   6  -5  26    3.57    1.86
   6  -5 -26    4.95    1.97
  -5   6 -26    3.89    1.94
  -6   5  26    5.53    1.97
  -5   6  26    6.35    2.05
   5  -6  26    7.15    2.14
   5  -6 -26    3.73    2.03
  -5  -6  26    3.12    2.65
  -5   6  27    0.30    1.62
  -6  -5  27    4.43    3.04
  -6   5  27    0.74    1.78
  -6   5 -27    3.90    1.86
  -6   5  27    0.84    1.60
   6  -5  27    4.32    2.03
   6  -5 -27    1.23    1.83
   5  -6  27    1.58    1.76
   5  -6 -27    2.06    1.93
  -5   6 -27    4.74    1.82
  -5   6  27    0.42    1.48
  -5  -6  27    4.74    2.72
  -6  -5  28    2.25    2.46
  -5   6  28    3.29    1.92
   6  -5  28    1.95    1.71
  -6   5  28    2.63    1.89
   6  -5 -28    2.45    1.88
  -6   5 -28    0.43    1.63
  -6   5  28   -0.42    1.76
   5  -6  28    2.34    1.80
   5  -6 -28    0.82    1.73
  -5   6 -28    3.86    1.91
  -5   6  28    2.09    1.63
  -5  -6  28    5.87    2.93
  -5   6  29    3.33    1.85
  -6  -5  29    2.84    2.78
  -5   6 -29    4.26    1.91
  -5   6  29    4.16    1.89
  -6   5  29    8.81    2.66
  -5  -6  29    7.05    2.88
   6  -5  29    7.37    2.09
   6  -5 -29    3.25    1.94
  -6   5 -29    6.82    2.12
  -6   5  29    7.48    2.01
   5  -6  29    4.65    2.04
   5  -6 -29    3.65    1.97
  -6  -5  30    1.14    2.46
  -6   5  30    3.10    1.81
  -5   6 -30    1.69    1.68
  -5   6  30    3.72    1.75
   6  -5  30    3.47    1.78
   6  -5 -30    3.63    1.89
   5  -6  30    4.23    1.66
  -6   5 -30    4.24    1.92
   5  -6 -30    1.21    1.71
  -6   5  30    2.89    1.78
  -5  -6  30    2.75    2.46
  -5   6  30    6.41    2.10
  -6   5  31    5.08    2.40
  -6  -5  31    2.32    2.35
   6  -5  31   -0.38    1.71
   6  -5 -31    2.41    1.91
  -5   6 -31    1.68    1.94
  -5   6  31    1.64    1.52
  -6   5  31    5.34    1.92
   5  -6  31    3.43    1.89
   5  -6 -31    4.80    1.99
  -6   5 -31    6.73    2.34
  -5  -6  31    1.68    2.45
  -5   6  31    3.09    1.83
  -6   5  32    2.77    2.15
   6  -5 -32    4.79    1.84
   6  -5  32    5.69    2.01
   5  -6  32    2.64    1.63
   5  -6 -32    2.38    1.83
  -5   6 -32    2.50    1.93
  -5   6  32    2.44    1.78
  -6   5 -32    1.26    1.70
  -6   5  32    3.27    1.79
  -5  -6  32    6.23    2.77
  -5   6  32    4.72    1.90
  -5   6 -33    1.65    1.61
  -5   6  33    1.92    1.68
  -5   6  33    3.63    1.86
  -6   5  33    0.40    1.96
   6  -5  33    3.76    1.79
   6  -5 -33    4.35    1.77
   5  -6  33    7.86    2.04
   5  -6 -33    6.68    2.01
  -6   5 -33    4.18    1.74
  -6   5  33    4.89    1.88
  -6   5  34    6.04    2.25
  -6   5  34    5.65    2.10
  -5   6 -34    6.12    2.10
   6  -5  34    5.95    2.08
   6  -5 -34    7.45    1.99
  -6   5 -34    7.45    2.26
  -5   6  34    6.78    2.10
   5  -6  34    6.67    2.00
   5  -6 -34    7.81    2.23
  -5   6  34    6.17    2.06
  -6   5 -35    6.95    2.22
  -6   5  35    9.77    2.68
  -6   5  35   12.71    2.57
   6  -5  35    9.95    2.31
   6  -5 -35   14.75    2.73
   5  -6  35   10.30    2.18
   5  -6 -35    9.66    2.34
  -5   6 -35    7.65    2.16
  -5   6  35    7.98    2.16
  -5   6  35    9.44    2.21
   6  -5  36    5.47    2.03
  -6   5 -36    4.01    1.94
   6  -5 -36    5.77    2.04
  -6   5  36    4.51    2.33
  -6   5  36    6.62    1.97
  -5   6 -36    1.59    1.72
  -5   6  36    2.72    1.90
   5  -6  36    4.73    1.79
   5  -6 -36    4.61    1.96
  -5   6  36    5.04    1.93
  -5   6 -36    1.97    2.83
   6  -5  37   -0.36    1.52
   6  -5 -37    1.90    1.86
  -5   6 -37    4.01    3.08
   5  -6  37    0.36    1.55
  -6   5 -37    4.33    1.87
   5  -6 -37    0.38    1.60
  -6   5  37    1.15    1.52
  -5   6 -37   -0.39    1.52
  -5   6  37   -1.15    1.59
  -5   6  37    0.69    1.83
  -6   5  37    1.65    2.19
  -5   6  38    7.38    2.46
   6  -5  38    7.13    1.91
   6  -5 -38    4.13    1.91
   5  -6  38    8.14    2.17
   5  -6 -38    7.51    2.12
  -6   5 -38    8.56    2.00
  -6   5  38    6.46    1.85
  -5   6 -38    6.80    3.09
  -6   5  38    5.87    2.56
   5  -6  39    5.93    1.87
   5  -6 -39    6.28    2.22
  -5   6  39    8.93    2.64
  -5   6 -39    4.84    3.15
  -6   5  39   11.04    2.74
  -6   5 -39    8.81    2.07
  -6   5  39    8.98    2.19
  -6   5 -40    2.64    1.71
  -6   5  40    6.27    1.89
   5  -6  40    4.12    1.73
   5  -6 -40    1.09    1.84
  -5   6  40    5.44    2.06
  -5   6 -40    3.53    3.20
  -6   5  40    3.43    2.22
   5  -6  41    1.69    1.58
  -6   5 -41    2.96    1.71
  -6   5  41    2.17    1.59
  -5  -6 -41    1.67    1.96
  -6   5  41   -0.43    2.07
  -5   6  41    0.37    2.10
  -5   6 -41    5.04    3.26
  -6   5  42    6.21    2.33
   5  -6  42    6.62    2.00
  -5  -6 -42    4.68    2.26
  -5   6 -42    5.86    3.43
  -6   5 -42    4.71    1.78
  -6   5  42    3.55    1.82
   5  -6  43    5.83    1.74
  -6   5 -43    8.83    2.23
  -6   5  43   12.50    2.42
  -5  -6 -43    6.94    2.45
  -5   6 -43    4.48    3.34
  -6   5  43    9.45    2.80
  -6   5  44    3.38    1.48
  -6  -5  44    3.39    1.75
   5  -6  44    1.58    1.53
  -5  -6 -44   -0.44    2.11
  -6   5  44    3.19    2.42
  -5   6 -44    1.52    3.02
  -5  -6  45    4.66    1.69
  -5  -6 -45    0.90    2.18
   5  -6  45    2.78    1.71
  -6  -5  45   -0.33    1.59
  -6   5  45    3.23    2.53
  -5   6 -45    3.86    3.19
  -6  -5  46    4.46    1.76
  -5   6 -46    7.06    3.56
  -6   5  46    6.51    2.62
  -5  -6 -46    5.07    2.54
  -6  -5  47    6.76    2.04
  -6  -5 -47    5.76    3.05
  -5  -6 -47   10.81    3.03
  -6  -5  48    4.44    1.87
  -6  -5 -48    1.59    2.53
  -6  -5 -49    4.30    2.68
  -6  -5 -50    2.19    2.72
  -6  -5 -51    0.56    2.73
  -6  -5 -52    0.57    2.56
   6  -6   0  256.84   13.62
  -6   6   0  261.26   13.89
   6  -6   1  381.06   18.51
   6  -6  -1  363.35   18.36
  -6   6   1  387.73   18.81
  -6   6  -1  406.39   18.99
   6  -6   2  143.06    9.19
   6  -6  -2  163.70    9.59
  -6   6  -2  156.41    9.65
  -6   6   2  150.17    9.50
  -6   6   3  266.34   13.90
   6  -6  -3  241.83   13.42
  -6   6  -3  268.66   13.93
  -6   6  -4  147.93    9.50
   6  -6  -4  165.77    9.67
   6  -6  -5  122.69    8.17
  -6   6  -5  135.14    8.64
  -6   6  -6  133.68    8.60
   6  -6  -6  127.11    8.32
  -6   6  -7   38.51    4.43
   6  -6  -7   52.07    4.81
   6  -6   8  200.87   11.02
   6  -6  -8  181.33   10.84
  -6   6  -8  194.54   11.20
   6  -6   9  149.47    9.63
   6  -6  -9  162.85    9.86
   6  -6  10  128.27    8.54
   6  -6 -10  145.58    8.95
  -6   6 -10  137.23    8.90
  -6   6  10  147.50    9.08
  -6   6  11  127.78    8.59
   6  -6  11  141.86    8.73
   6  -6 -11  137.22    8.67
  -6   6 -11  131.82    8.73
   6  -6  12  141.11    8.96
   6  -6 -12  138.32    8.95
  -6   6 -12  155.44    9.42
  -6   6  12  146.53    9.18
   6  -6  13  182.95   10.74
   6  -6 -13  177.42   10.74
  -6   6 -13  202.10   11.22
  -6   6  13  198.63   11.14
  -6   6  14   92.79    6.80
  -6   6 -14   80.40    6.50
   6  -6  14   92.18    6.65
   6  -6 -14   84.04    6.57
   6  -6  15  181.05   10.75
   6  -6 -15  195.90   11.09
  -6   6 -15  202.87   11.36
  -6   6  15  201.47   11.31
   6  -6  16  131.37    8.21
   6  -6 -16  123.05    8.07
  -6   6 -16  117.94    8.02
  -6   6  16  121.03    8.11
  -6  -6  16  114.70    8.04
  -6  -6  17   62.22    5.68
   6  -6  17   67.45    5.50
   6  -6 -17   59.69    5.34
  -6   6 -17   63.20    5.58
  -6   6  17   64.26    5.41
   6  -6  18   91.10    6.56
   6  -6 -18   96.54    6.77
  -6  -6  18   78.28    6.62
  -6   6 -18   91.16    6.69
  -6   6  18   77.31    6.34
  -6  -6  19  103.36    7.65
   6  -6  19   99.24    7.18
   6  -6 -19  106.33    7.31
  -6   6  19  104.35    7.32
  -6   6 -19  106.85    7.44
  -6   6  20  102.72    7.39
   6  -6  20  105.43    7.31
  -6   6 -20  119.43    7.87
  -6  -6  20   96.15    7.60
  -6   6 -21   98.21    7.11
  -6   6  21  102.34    7.17
   6  -6  21  101.85    6.95
   6  -6 -21  105.84    7.10
  -6  -6  21   84.26    7.22
  -6   6 -22   85.89    6.44
  -6   6  22   89.26    6.53
   6  -6  22   77.27    6.09
   6  -6 -22   75.03    6.09
  -6  -6  22   82.78    6.81
  -6   6 -23   78.54    6.19
  -6   6  23   87.58    6.30
   6  -6 -23   71.14    5.86
  -6  -6  23   76.86    6.45
  -6   6 -24  107.19    7.25
  -6   6  24   93.69    6.89
   6  -6  24   89.82    6.62
   6  -6 -24   89.65    6.81
  -6  -6  24  108.97    7.90
  -6  -6  25   76.86    6.45
  -6   6 -25   70.27    5.88
  -6   6  25   68.35    5.71
   6  -6  25   67.10    5.54
   6  -6 -25   66.59    5.57
  -6   6  26   67.46    4.96
  -6   6 -26   58.63    5.49
  -6   6  26   71.30    5.69
   6  -6  26   59.12    5.24
   6  -6 -26   69.97    5.66
  -6  -6  26   57.01    5.94
  -6   6  27   62.48    4.96
  -6   6 -27   65.55    5.66
  -6   6  27   75.05    5.85
   6  -6  27   62.61    5.29
   6  -6 -27   64.82    5.48
  -6  -6  27   66.68    6.30
  -6  -6  28   66.84    6.36
  -6   6 -28   70.22    5.81
  -6   6  28   65.58    5.56
   6  -6 -28   68.49    5.70
  -6   6  28   74.18    5.39
  -6  -6  29   24.27    4.21
  -6   6  29   30.61    3.51
  -6   6 -29   29.13    3.83
  -6   6  29   23.74    3.47
   6  -6  29   27.41    3.49
  -6   6  30   55.59    4.57
   6  -6  30   52.79    4.77
   6  -6 -30   43.42    4.57
  -6   6 -30   48.28    4.79
  -6   6  30   49.62    4.82
   6  -6  31   62.86    5.35
   6  -6 -31   74.07    5.73
  -6   6 -31   62.93    5.42
  -6   6  31   63.54    5.32
  -6   6  31   60.04    4.98
   6  -6  32   72.70    5.64
   6  -6 -32   65.43    5.62
  -6   6 -32   71.09    5.68
  -6   6  32   72.83    5.77
  -6   6  32   70.63    5.38
  -6   6  33   35.79    4.08
   6  -6  33   42.52    4.31
   6  -6 -33   43.02    4.46
  -6   6 -33   48.45    4.59
  -6   6  33   46.76    4.53
   6  -6 -34   43.40    4.35
   6  -6  34   31.97    3.76
  -6   6 -34   44.83    4.54
  -6   6  34   43.63    4.40
  -6   6  34   33.01    3.98
  -6   6 -35   42.16    4.35
   6  -6  35   50.14    4.50
   6  -6 -35   41.78    4.48
  -6   6  35   41.88    4.35
  -6   6  35   54.52    4.83
  -6   6 -36   43.07    4.43
  -6   6  36   50.93    4.63
   6  -6  36   42.92    4.42
   6  -6 -36   45.57    4.52
  -6   6  36   44.68    4.43
   6  -6  37   32.15    3.66
   6  -6 -37   23.62    3.44
  -6   6 -37   24.30    3.44
  -6   6  37   23.30    3.37
  -6   6  37   29.63    3.68
  -6   6  38   30.94    3.66
   6  -6  38   29.06    3.51
   6  -6 -38   25.35    3.46
  -6   6 -38   31.27    3.76
  -6   6  38   28.43    3.53
   6  -6  39   26.36    3.43
   6  -6 -39   25.88    3.47
  -6   6  39   24.27    3.32
  -6   6 -39   26.13    3.39
  -6   6  39   33.97    3.81
   6  -6  40   29.41    3.56
  -6   6 -40   38.47    5.53
  -6   6 -40   33.48    3.83
  -6   6  40   31.84    3.86
  -6   6  40   41.18    4.00
   6  -6  41   19.28    2.91
  -6   6  41   26.60    3.67
  -6   6 -41   26.35    3.51
  -6   6  41   27.40    3.53
   6  -6  42   26.64    3.41
  -6   6 -42   25.42    4.69
  -6   6  42   24.88    3.55
  -6   6 -43   17.44    4.43
  -6   6  43   25.96    3.71
  -6   6 -44   23.11    4.65
  -6   6  44   26.20    3.67
  -6   6  45   18.99    3.26
  -6  -6 -45   13.77    3.35
  -6  -6 -46   17.33    3.60
  -7   0   0   27.31    3.34
   0  -7   0   29.73    3.31
   0  -7  -1    0.38    1.22
  -7   0  -1   -0.41    1.23
  -7   0   1    1.24    1.53
   0  -7   1   -0.38    1.41
  -7   0  -2    0.41    1.53
  -7   0   2   -0.83    1.71
   0  -7   2    1.90    1.30
   0  -7  -2    0.38    1.41
   0  -7  -3    1.14    1.70
  -7   0  -3    3.31    1.68
  -7   0   3    1.24    1.49
  -7   0  -4    0.41    1.94
   0  -7  -4    9.53    2.17
   0  -7  -5    0.76    1.26
  -7   0  -5    0.83    1.33
  -7   0  -6    1.24    1.68
   0  -7  -6    2.66    1.45
  -7   0  -7   20.69    2.87
   0  -7  -7   20.54    2.84
  -7   0  -8   36.82    3.79
   0  -7  -8   28.51    3.42
  -7   0  -9    6.20    1.97
   0  -7   9    4.52    1.85
   0  -7  -9    3.80    1.55
   0   7 -10    0.28    1.67
  -7   0 -10    2.48    1.41
  -7   0  10    3.28    1.63
   0  -7  10    2.26    1.56
   0  -7 -10    4.55    1.96
   0   7 -11    0.29    1.68
   0  -7  11    0.38    1.32
   0  -7 -11    0.76    1.40
  -7   0 -11    2.47    1.77
  -7   0  11    1.64    1.48
   0   7 -12    0.31    1.63
   0  -7  12   -0.38    1.73
   0  -7 -12   -1.14    1.66
  -7   0 -12   -0.41    1.86
  -7   0  12   -0.41    1.79
   0   7 -13    2.27    1.76
   0  -7  13    7.89    1.95
   0  -7 -13    4.54    1.78
  -7   0 -13    4.52    1.81
  -7   0  13    2.04    1.59
   0   7 -14    1.02    1.95
   0  -7  14   -0.38    1.55
   0  -7 -14    1.90    1.33
  -7   0 -14    2.05    1.70
  -7   0  14    1.22    1.47
   0  -7  15    4.14    1.90
   0  -7 -15    2.28    1.81
   0   7 -15    1.78    1.97
  -7   0 -15    5.73    1.80
   0   7 -16    0.74    2.03
   0  -7  16    1.13    1.79
   0  -7 -16    3.05    1.76
  -7   0  16    4.03    1.83
   0  -7  17   20.99    2.78
   0  -7 -17   24.34    2.99
   0   7 -17   19.65    3.28
  -7   0 -17   23.17    3.12
  -7   0  17   20.90    3.03
   0  -7  18   38.25    3.78
   0  -7 -18   39.89    3.74
  -7   0  18   32.47    3.70
   0   7 -18   34.83    4.05
  -7   0 -18   32.43    3.66
   0   7 -19    7.05    2.60
  -7   0 -19    8.90    2.26
  -7   0  19   12.77    2.48
   0  -7  19   14.93    2.48
   0  -7 -19    9.87    2.26
   0   7 -20   10.74    2.87
  -7   0 -20    6.85    2.22
  -7   0  20    8.74    2.33
   0  -7  20   12.23    2.36
   0  -7 -20   10.59    2.29
   0   7 -21   25.33    3.71
   0  -7 -21   32.98    3.53
  -7   0 -21   24.88    3.17
  -7   0  21   25.71    3.27
   0  -7  21   25.38    3.06
   0   7 -22    0.92    2.58
   0  -7  22    2.55    1.65
   0  -7 -22    1.49    1.60
  -7   0 -22   -0.80    1.65
  -7   0  22    0.39    1.76
   0   7 -23    0.47    2.15
  -7   0 -23    2.79    1.84
  -7   0  23    0.39    1.72
   0  -7  23    0.36    1.27
   0  -7 -23    1.11    1.65
   0   7 -24    3.43    2.53
   0  -7  24    1.44    1.60
  -7   0 -24    0.80    1.77
   0  -7 -24   -0.37    1.58
  -7   0  24    0.39    1.71
   0   7 -25   13.62    3.43
   0  -7  25   12.85    2.27
   0  -7 -25   12.08    2.42
  -7   0 -25   16.65    2.77
  -7   0  25   14.40    2.55
   0   7 -26    2.08    2.47
   0  -7  26    4.63    1.77
   0  -7 -26    3.28    1.76
  -7   0 -26    1.58    1.70
  -7   0  26    6.59    1.93
   0   7 -27    4.28    2.90
   0  -7  27    0.35    1.52
   0  -7 -27    2.18    1.38
  -7   0 -27   -0.79    1.78
  -7   0  27    0.77    1.46
   0  -7  28   16.17    2.46
   0  -7 -28   14.12    2.51
  -7   0 -28   16.82    2.78
  -7   0  28   14.19    2.59
   0   7 -29    6.21    2.76
   0  -7  29    1.04    1.38
   0  -7 -29    3.23    1.54
  -7   0  29    2.65    1.66
  -7   0 -29    0.78    1.67
   0   7 -30    3.48    2.72
   0  -7  30    7.92    2.03
  -7   0  30    5.23    2.64
   0  -7 -30    6.75    1.94
  -7   0 -30    5.37    1.99
  -7   0  30    4.49    1.56
   0  -7  31   21.61    2.96
   0   7 -31   18.44    4.02
   0  -7 -31   21.64    2.97
  -7   0  31   26.10    4.12
  -7   0 -31   31.51    3.44
  -7   0  31   28.93    3.28
   0  -7  32   12.52    2.25
   0  -7 -32    9.12    2.11
   0   7 -32   11.61    3.64
  -7   0  32   10.29    2.90
  -7   0 -32   13.91    2.51
  -7   0  32   10.26    2.19
   0  -7  33    0.33    1.49
   0  -7 -33   -0.35    1.70
   0   7 -33    3.13    3.07
  -7   0  33   -1.10    2.62
  -7   0  33    0.72    1.53
  -7   0 -33    1.86    1.57
  -7   0  34    4.46    2.53
   0   7 -34    5.13    3.14
  -7   0 -34    3.67    1.88
  -7   0  34    3.22    1.68
   0  -7  34    0.99    1.52
   0  -7 -34    3.09    1.64
  -7   0  35    7.88    2.95
   0   7 -35    5.91    3.69
   0  -7  35    6.14    1.96
   0  -7 -35    4.05    1.87
  -7   0 -35    6.54    2.05
  -7   0  35    8.11    2.21
  -7   0  36   10.21    3.29
   0   7 -36    9.40    3.73
   0  -7  36    5.77    1.81
   0  -7 -36    6.33    1.90
  -7   0 -36    4.64    1.79
  -7   0  36    4.86    1.83
   0   7 -37   -0.69    3.11
  -7   0 -37    0.35    1.62
   0  -7  37   -1.89    1.67
   0  -7 -37   -0.33    1.75
  -7   0  37   -0.34    1.58
   0   7 -38    1.40    3.23
   0  -7  38    0.62    1.67
   0  -7 -38   -0.33    1.52
  -7   0 -38   -1.39    1.74
  -7   0 -39    3.06    1.64
  -7   0  39    3.30    1.62
   0   7 -39    4.29    3.13
   0  -7  39    3.97    1.58
   0  -7 -39    3.53    1.60
  -7   0 -40   10.32    2.16
  -7   0  40   10.01    2.15
   0   7 -40    7.29    3.32
   0  -7  40    7.53    1.93
   0  -7 -40   10.11    2.14
  -7   0 -41   -0.33    1.59
   0   7 -41    4.46    3.58
  -7   0  41   -0.63    1.66
   0  -7  41    0.30    1.47
   0  -7 -41    1.56    1.42
   0   7 -42    0.76    3.13
  -7   0 -42    0.95    1.63
   0  -7  42    0.29    1.44
   0  -7 -42   -0.61    1.64
  -7   0  42   -2.14    1.58
   0   7 -43    0.77    3.13
  -7   0 -43    0.92    1.49
  -7   0  43    0.30    1.50
   0  -7  43    1.97    1.47
   0   7 -44    3.93    3.57
   0  -7  44    4.60    1.58
  -7   0 -44    4.50    1.77
  -7   0  44    6.43    1.84
   0   7 -45    4.00    3.68
   0  -7  45    1.56    1.43
  -7   0  45    2.27    1.49
   0  -7  46    0.25    1.37
   0   7 -46   -1.63    3.98
  -7   0  46   -0.55    1.51
   0   7 -47   -0.83    3.93
  -7   0  47    2.33    1.50
   0   7 -48    4.20    3.82
  -7   0  48    8.38    1.90
   0   7 -49    1.71    3.46
  -7   0  49    2.56    1.40
  -1   7   0    0.88    0.96
  -7  -1   0    1.25    1.66
  -7   1   0    0.84    1.73
   1  -7   0    2.30    1.52
  -1  -7   0    4.98    1.88
   1  -7   1  210.81   11.19
   1  -7  -1  220.24   11.24
  -7  -1  -1  200.64   11.34
  -7  -1   1  213.05   11.49
  -7   1  -1  223.82   11.64
  -7   1   1  213.61   11.57
  -1  -7   1  208.63   11.13
  -1  -7  -1  234.77   11.39
  -1   7  -1  203.02    9.33
   1  -7  -2  259.66   12.80
  -7  -1  -2  250.68   13.04
  -7  -1   2  241.71   12.95
  -7   1  -2  240.59   12.93
  -7   1   2  257.74   13.08
   1  -7   2  242.44   12.57
  -1  -7  -2  242.05   12.60
  -1  -7   2  257.12   12.74
  -1   7  -2  256.66   11.06
   1  -7  -3  173.40    9.54
  -7  -1  -3  170.56    9.82
  -7  -1   3  159.92    9.67
  -7   1  -3  169.88    9.76
  -7   1   3  177.82    9.87
  -1  -7  -3  159.80    9.38
  -1   7  -3  171.49    8.05
  -1   7  -4   17.16    2.06
  -7  -1  -4   15.01    2.70
  -1  -7  -4   14.17    2.53
   1  -7  -4   19.59    2.79
  -7   1  -4   15.06    2.84
   1  -7  -5  248.12   13.04
  -7  -1  -5  252.90   13.32
  -7   1  -5  263.88   13.45
  -1  -7  -5  275.69   13.20
  -1   7  -5  262.51   11.82
   1  -7  -6  278.03   13.72
  -1   7  -6  267.28   12.47
  -7   1  -6  265.35   13.91
  -1  -7  -6  290.58   13.84
  -7  -1  -6  286.66   14.11
   1  -7  -7  173.32    9.98
  -7  -1  -7  179.41   10.27
  -7   1  -7  186.54   10.38
  -1  -7  -7  189.21   10.13
  -1   7  -7  189.30    9.16
  -1   7  -8    0.75    1.58
  -1  -7  -8    4.98    1.88
  -7  -1  -8    4.58    1.89
   1  -7  -8    2.30    1.56
  -7   1  -8    3.35    1.83
  -7  -1  -9  222.97   11.89
  -7   1  -9  202.66   11.60
  -1  -7   9  227.58   11.64
  -1  -7  -9  228.85   11.67
  -1   7  -9  223.45   10.81
   1  -7   9  233.84   11.68
   1  -7  -9  216.08   11.53
  -7  -1 -10  253.04   13.74
  -7  -1  10  265.23   13.80
  -7   1 -10  292.40   14.09
  -7   1  10  285.90   14.03
  -1  -7  10  262.49   13.53
  -1  -7 -10  282.06   13.71
  -1   7 -10  276.35   12.94
   1  -7  10  280.16   13.69
   1  -7 -10  269.24   13.61
  -7  -1 -11  274.81   13.68
  -7  -1  11  248.46   13.37
  -1  -7  11  277.83   13.48
  -1  -7 -11  268.14   13.36
  -7   1 -11  264.00   13.55
  -7   1  11  259.58   13.48
  -1   7 -11  274.08   12.77
   1  -7  11  262.47   13.29
   1  -7 -11  263.04   13.31
  -1   7 -12    4.57    1.83
  -7  -1 -12    5.80    2.10
  -7  -1  12    9.47    2.32
   1  -7  12    8.34    2.17
  -1  -7  12   11.04    2.45
   1  -7 -12    6.13    1.97
  -1  -7 -12    5.75    1.84
  -7   1 -12    7.10    2.12
  -7   1  12    5.37    1.98
  -7  -1 -13  148.30    8.78
  -7  -1  13  153.01    8.79
  -1  -7  13  142.05    8.45
  -1  -7 -13  147.56    8.51
  -7   1 -13  137.96    8.54
  -7   1  13  148.38    8.68
  -1   7 -13  138.40    8.12
   1  -7  13  146.13    8.46
   1  -7 -13  136.49    8.30
  -7  -1 -14  203.52   10.99
  -7  -1  14  196.24   10.85
  -1   7 -14  189.95   10.31
   1  -7  14  197.90   10.67
   1  -7 -14  204.48   10.77
  -1  -7  14  201.12   10.69
  -1  -7 -14  199.88   10.69
  -7   1 -14  195.92   10.88
  -7   1  14  209.19   11.00
  -7  -1 -15  156.38    9.27
  -7  -1  15  148.24    9.14
  -1  -7  15  163.69    9.10
  -1  -7 -15  155.82    9.00
  -1   7 -15  158.47    8.91
  -7   1 -15  164.48    9.36
  -7   1  15  165.81    9.36
   1  -7 -15  155.64    8.98
   1  -7  15  165.33    9.12
  -1   7 -16    8.30    2.48
   1  -7  16    7.86    2.08
   1  -7 -16    9.14    2.18
  -7  -1 -16    8.23    2.31
  -7  -1  16    6.54    2.27
  -7   1  16    8.20    2.30
  -1  -7  16    7.94    2.17
  -1  -7 -16    8.76    2.16
  -7   1 -16   10.40    2.43
  -1  -7  17  157.62    8.67
  -1  -7 -17  130.49    8.28
  -7  -1  17  155.88    8.95
  -1   7 -17  155.67    8.83
   1  -7 -17  143.97    8.54
  -7   1 -17  147.81    8.85
  -7   1  17  178.57    9.31
   1  -7  17  129.47    8.27
  -7  -1 -17  143.87    8.78
  -1  -7  18  203.96   10.90
  -1  -7 -18  200.26   10.82
  -7  -1 -18  194.52   11.03
  -7  -1  18  213.35   11.20
  -1   7 -18  196.72   10.99
  -7   1 -18  227.93   11.45
  -7   1  18  198.37   11.02
   1  -7  18  213.82   10.98
   1  -7 -18  207.00   10.97
  -1  -7  19   93.26    6.49
  -1  -7 -19  109.06    6.84
  -7  -1 -19  106.25    7.05
  -7  -1  19  108.37    7.06
  -7   1 -19   96.84    6.85
  -7   1  19  107.34    6.98
   1  -7  19  103.18    6.70
   1  -7 -19  105.23    6.72
  -1   7 -19  111.27    7.24
  -1   7 -20    5.86    2.44
   1  -7  20    9.26    2.23
   1  -7 -20    6.43    2.07
  -1  -7  20    8.21    2.20
  -1  -7 -20    9.06    2.25
  -7  -1 -20    6.92    2.15
  -7  -1  20    8.45    2.44
  -7   1 -20    6.13    2.18
  -7   1  20    8.84    2.35
  -7  -1 -21  129.00    8.22
  -7  -1  21  135.59    8.30
  -7   1 -21  142.48    8.46
  -7   1  21  148.34    8.49
   1  -7  21  126.58    7.90
   1  -7 -21  134.69    8.09
  -1  -7  21  143.14    8.19
  -1  -7 -21  131.87    8.03
  -1   7 -21  154.17    9.04
  -7  -1 -22  140.98    8.43
  -7  -1  22  141.76    8.43
  -7   1 -22  140.25    8.47
  -7   1  22  132.35    8.27
   1  -7  22  147.73    8.30
   1  -7 -22  155.60    8.46
  -1  -7 -22  153.06    8.50
  -1  -7  22  126.40    7.99
  -1   7 -22  122.87    8.58
  -7  -1 -23   88.50    6.19
  -7  -1  23   80.25    5.97
   1  -7  23   75.95    5.70
  -7   1 -23   85.90    6.13
  -7   1  23   92.19    6.16
   1  -7 -23   94.00    6.17
  -1  -7  23   95.97    6.10
  -1  -7 -23   76.51    5.74
  -1   7 -23   90.26    6.69
   1  -7 -24    1.86    1.68
  -1   7 -24   -1.91    2.41
  -7  -1 -24    2.01    1.97
  -7  -1  24    3.57    1.94
  -1  -7  24    2.19    1.63
  -1  -7 -24    4.09    1.99
  -7   1 -24    1.61    1.56
  -7   1  24    2.36    1.78
   1  -7  24    2.17    1.67
  -7  -1 -25   44.38    4.43
  -7  -1  25   58.66    4.84
   1  -7  25   62.12    4.76
   1  -7 -25   44.04    4.29
  -1  -7  25   58.09    4.58
  -1  -7 -25   49.84    4.47
  -7   1 -25   52.29    4.58
  -7   1  25   62.22    4.87
  -1   7 -25   57.58    5.48
  -1   7 -26  106.61    7.88
  -7  -1 -26  108.87    7.12
  -7  -1  26  111.45    7.19
   1  -7  26  121.42    7.11
   1  -7 -26   99.11    6.79
  -1  -7  26  111.10    6.96
  -1  -7 -26  123.17    7.20
  -7   1 -26  112.81    7.21
  -7   1  26  106.79    7.03
  -7  -1 -27   82.55    5.97
  -7  -1  27   71.47    5.68
  -1  -7  27   85.93    5.82
  -1  -7 -27   87.26    5.87
   1  -7  27   77.32    5.59
   1  -7 -27   87.93    5.86
  -7   1 -27   82.38    5.98
  -7   1  27   87.34    5.94
  -1   7 -27   84.17    6.79
  -7   1  28    3.43    1.87
  -1   7 -28    5.91    2.81
  -1  -7  28    0.72    1.55
  -1  -7 -28    2.20    1.64
  -7  -1 -28    3.53    1.84
  -7  -1  28    2.31    1.89
   1  -7 -28    5.06    1.94
   1  -7  28    3.86    1.84
  -7   1 -28    2.34    1.77
  -1  -7  29  145.69    8.01
  -7  -1 -29  124.70    7.84
  -7  -1  29  140.77    8.04
  -7   1 -29  126.41    7.89
   1  -7  29  128.13    7.68
   1  -7 -29  122.59    7.63
  -1  -7 -29  127.54    7.83
  -7   1  29  143.62    8.11
  -1   7 -29  127.68    9.09
  -7  -1  30  166.71   10.82
  -1  -7  30  185.06    9.74
  -7   1 -30  174.36    9.82
  -1  -7 -30  186.29    9.77
   1  -7  30  182.49    9.62
  -7  -1 -30  176.61    9.84
   1  -7 -30  172.92    9.60
  -7  -1  30  173.15    9.69
  -7   1  30  182.26    9.77
  -1   7 -30  172.31   11.05
  -7   1  31   96.65    7.67
  -1  -7 -31  124.48    7.21
  -1  -7  31  117.51    7.00
   1  -7  31  109.34    6.85
   1  -7 -31  102.46    6.78
  -7  -1 -31  110.34    7.08
  -7  -1  31  119.47    7.20
  -7  -1  31  113.06    8.25
  -7   1 -31  108.42    7.09
  -7   1  31  121.09    7.20
  -1   7 -31  106.72    8.35
  -7   1 -32    6.04    2.18
  -7   1  32    8.09    2.32
  -1   7 -32    7.79    3.11
  -7  -1  32    6.18    2.77
  -7   1  32    8.36    3.19
  -1  -7 -32    8.15    2.10
  -7  -1 -32   10.60    2.48
   1  -7  32    7.46    2.03
  -7  -1  32    7.80    2.34
   1  -7 -32    9.17    2.17
  -1  -7  32    8.96    2.14
  -7  -1  33   72.25    6.74
  -1  -7  33   86.72    5.89
  -1  -7 -33   91.07    6.02
   1  -7  33   92.44    5.93
   1  -7 -33   93.55    6.01
  -7  -1 -33   82.25    6.03
  -7  -1  33   89.07    6.07
  -7   1  33  102.19    6.25
  -1   7 -33   98.30    7.97
  -7   1  33   79.80    7.02
  -7   1 -33   81.48    5.90
  -7   1  34   96.99    7.29
   1  -7  34   85.35    5.80
   1  -7 -34   89.71    5.91
  -1  -7 -34   95.25    6.04
  -7  -1 -34   80.87    5.91
  -1   7 -34   94.54    7.81
  -7  -1  34   81.98    5.94
  -7   1 -34   90.90    6.14
  -7   1  34   88.91    5.99
  -1  -7  34   92.90    5.95
  -7  -1  34   89.11    7.35
   1  -7 -35   69.08    5.02
   1  -7  35   63.98    4.80
  -7  -1 -35   65.69    5.05
  -7  -1  35   70.04    5.10
  -7   1  35   58.13    4.75
  -1  -7  35   70.95    5.04
  -7   1 -35   66.48    5.03
  -1   7 -35   69.11    6.91
  -1  -7 -35   57.08    4.67
  -7  -1  35   66.00    6.24
  -7   1  35   58.79    5.92
  -1   7 -36    0.66    3.00
  -7   1 -36    1.79    1.77
  -7   1  36    2.43    1.74
  -1  -7  36    0.98    1.67
  -1  -7 -36    0.34    1.54
   1  -7  36    1.64    1.58
   1  -7 -36   -0.34    1.50
  -7  -1 -36    0.37    1.51
  -7   1  36    1.65    2.76
  -7  -1  36    2.14    1.67
  -7   1  37   33.26    3.50
  -7   1  37   32.18    4.55
   1  -7  37   34.42    3.48
   1  -7 -37   31.85    3.57
  -7  -1 -37   34.16    3.72
  -7  -1  37   46.41    3.99
  -1  -7  37   38.04    3.55
  -1  -7 -37   42.20    3.87
  -1   7 -37   31.74    5.10
  -7   1 -37   41.58    3.85
  -7   1 -38   42.78    4.03
  -7   1  38   45.96    4.14
   1  -7  38   58.91    4.41
  -1   7 -38   48.34    5.99
   1  -7 -38   44.68    4.13
  -7  -1 -38   56.65    4.43
  -7  -1  38   51.39    4.28
  -1  -7  38   45.85    4.03
  -1  -7 -38   54.73    4.38
  -1  -7  39   23.98    2.96
  -1   7 -39   26.82    4.71
   1  -7 -39   27.38    3.13
   1  -7  39   22.82    2.85
  -7   1 -39   31.90    3.30
  -7   1  39   23.39    3.06
  -7  -1 -39   29.42    3.33
  -7  -1  39   23.51    3.06
  -1  -7 -39   30.90    3.28
  -1  -7 -40    1.60    1.59
  -1   7 -40    2.16    2.92
   1  -7 -40    4.80    1.70
  -7   1 -40    2.36    1.68
  -7   1  40    4.27    1.66
   1  -7  40    3.61    1.67
  -7  -1 -40    2.04    1.78
  -7  -1  40    0.99    1.57
  -1  -7  40    1.53    1.45
  -1   7 -41   41.19    5.77
  -7   1 -41   40.27    3.85
  -7   1  41   48.54    4.03
  -1  -7  41   49.21    3.98
  -1  -7 -41   52.15    4.08
  -7  -1 -41   43.52    3.92
  -7  -1  41   39.53    3.84
   1  -7  41   43.48    3.77
   1  -7 -41   44.62    3.82
   1  -7  42   37.76    3.49
  -1   7 -42   40.52    5.79
  -7   1 -42   35.95    3.70
  -7   1  42   38.39    3.59
  -1  -7  42   43.25    3.68
  -1  -7 -42   39.27    3.69
  -7  -1 -42   38.81    3.71
  -7  -1  42   40.70    3.69
   1  -7 -42   44.94    3.77
   1  -7  43   18.98    2.49
  -1   7 -43   19.14    4.29
  -7   1 -43   19.67    2.60
  -7   1  43   14.82    2.42
  -1  -7  43   15.57    2.24
  -7  -1 -43   12.62    2.32
  -7  -1  43   13.12    2.34
   1  -7  44    4.69    1.64
  -7  -1 -44   10.72    2.02
  -1   7 -44    6.25    3.77
  -7  -1  44    7.09    1.84
  -1  -7  44    5.50    1.61
  -7   1 -44    3.93    1.66
  -7   1  44    5.29    1.83
  -1   7 -45   51.78    6.55
  -1  -7  45   35.23    3.41
  -7   1  45   42.91    3.64
   1  -7  45   46.94    3.67
  -7  -1  45   39.71    3.55
  -1   7 -46   33.30    5.60
  -1  -7  46   37.87    3.29
  -7   1  46   39.87    3.47
   1  -7  46   31.48    3.14
  -7  -1  46   40.46    3.50
  -1   7 -47   20.68    5.21
  -7  -1  47   18.63    2.29
  -7   1  47   17.96    2.35
  -7   1  48   -0.25    1.26
  -7  -1  48    0.25    1.38
  -1   7 -48   -0.84    3.55
  -1   7 -49   16.30    5.05
  -7   1  49   12.93    2.01
  -7  -1  49   14.13    2.10
   2  -7   0    5.89    1.96
  -2   7   0    5.49    1.26
  -7   2   0    4.29    1.79
  -2  -7   0    7.40    1.53
   2  -7   1    5.89    1.99
  -2   7  -1   11.98    1.62
   2  -7  -1   14.94    2.59
  -2   7   1    7.35    1.33
  -7   2  -1    9.87    2.36
  -7   2   1   14.57    2.56
  -2  -7   1   13.25    1.76
  -2  -7  -1    8.75    1.59
   2  -7   2   27.07    3.34
   2  -7  -2   36.18    3.69
  -2   7   2   29.12    2.13
  -2  -7   2   25.86    2.49
  -2   7  -2   29.86    2.48
  -2  -7  -2   29.65    2.35
  -7   2  -2   28.32    3.43
  -7   2   2   19.28    3.17
   2  -7  -3    0.39    1.56
  -2  -7  -3    1.01    1.03
  -2   7   3    0.99    0.80
  -2   7  -3   -0.39    1.12
  -7   2  -3    2.58    1.59
  -7   2   3    0.86    1.74
  -2  -7   3    1.04    1.24
   2  -7  -4    6.69    2.09
  -2   7  -4    9.10    1.63
  -7   2  -4    7.73    2.10
  -2   7   4    9.90    1.14
  -2  -7   4    7.24    1.58
  -2  -7  -4   10.13    1.43
  -2   7   5    1.31    0.66
  -2   7  -5    4.40    1.49
  -7   2  -5    3.43    1.85
  -2  -7   5    2.54    1.44
  -2  -7  -5    1.48    0.90
   2  -7  -5    3.15    1.66
  -2   7  -6   -0.47    1.52
  -2  -7   6    0.97    1.41
  -7   2  -6    0.86    1.37
  -2   7   6   -0.06    0.59
  -2  -7  -6   -0.11    0.90
   2  -7  -6   -0.79    1.63
  -2  -7   7    8.91    1.94
  -2   7  -7    8.15    1.78
  -7   2  -7    9.87    2.43
   2  -7  -7    6.70    2.08
  -2  -7  -7    7.65    1.11
  -2  -7   8   27.38    2.89
  -2   7  -8   25.24    2.73
  -2  -7  -8   24.41    1.78
  -7   2  -8   21.86    3.07
   2  -7  -8   25.55    3.16
  -2  -7   9   22.99    2.72
  -2   7  -9   17.52    2.45
  -7   2  -9   22.28    3.22
  -2  -7  -9   19.28    1.47
   2  -7   9   18.23    2.89
   2  -7  -9   18.03    2.79
  -2  -7 -10    4.20    0.85
   2  -7 -10    3.92    1.81
  -7   2  10    2.97    1.96
  -2   7 -10    7.76    2.05
  -2  -7  10    5.18    1.76
  -7   2 -10    1.71    1.47
   2  -7  10    7.34    1.95
  -2  -7 -11    8.98    1.03
  -2  -7  11   14.35    2.48
  -2   7 -11   12.92    2.31
  -7   2 -11   10.26    2.33
   2  -7  11   10.41    2.20
  -7   2  11   10.15    2.30
   2  -7 -11    9.77    2.32
  -7   2  12   33.72    3.80
   2  -7  12   41.07    3.85
   2  -7 -12   33.88    3.72
  -7   2 -12   39.26    4.03
  -2   7 -12   39.55    3.60
  -2  -7 -12   33.69    1.95
  -2  -7  12   42.76    3.73
  -2  -7 -13    9.07    0.92
  -2  -7  13   10.58    2.33
  -2   7 -13    6.87    2.04
   2  -7  13   12.23    2.41
   2  -7 -13    9.32    2.34
  -7   2 -13    9.36    2.44
  -7   2  13   10.93    2.51
  -2  -7  14   16.59    2.76
   2  -7  14   23.69    3.06
   2  -7 -14   15.54    2.74
  -2   7 -14   16.35    2.61
  -7   2 -14   16.98    2.85
  -7   2  14   20.94    2.94
  -2   7 -15   15.21    2.69
  -2  -7  15   16.07    2.76
   2  -7 -15   13.99    2.63
   2  -7  15   21.36    2.95
  -7   2 -15   20.75    2.96
  -7   2  15   15.02    2.71
  -2  -7 -16   33.43    1.85
  -2  -7  16   49.72    4.20
   2  -7  16   36.98    3.75
   2  -7 -16   38.89    3.88
  -2   7 -16   42.83    4.03
  -7   2 -16   36.74    3.93
  -7   2  16   43.73    4.20
  -7  -2  17    0.42    1.56
  -2   7 -17   -0.38    1.98
   2  -7  17    0.38    1.72
   2  -7 -17    0.39    1.61
  -2  -7 -17    0.75    0.60
  -2  -7  17   -1.45    2.04
  -7   2 -17    5.06    2.00
  -7   2  17    0.42    1.65
  -7  -2 -18    9.27    2.29
  -7  -2  18   12.14    2.38
   2  -7 -18    9.69    2.23
  -2  -7  18   11.99    2.64
   2  -7  18   13.64    2.48
  -2  -7 -18    9.29    0.96
  -2   7 -18   13.72    2.91
  -7   2 -18   13.47    2.64
  -7   2  18    7.87    2.25
  -7   2  19   15.68    2.78
  -7  -2 -19   17.61    2.95
  -7  -2  19   15.41    2.74
   2  -7 -19   20.90    3.07
   2  -7  19   22.30    2.92
  -2  -7 -19   18.33    1.44
  -2  -7  19   17.36    3.01
  -2   7 -19   23.50    3.49
  -7   2 -19   24.76    3.28
  -7   2 -20   13.80    2.61
  -2  -7 -20   14.28    2.66
  -7   2  20   18.07    2.72
  -2  -7  20   18.82    2.81
  -7  -2 -20   16.27    2.82
  -7  -2  20   17.84    2.79
   2  -7  20   14.31    2.63
   2  -7 -20   19.30    2.79
  -2  -7  20   17.47    2.98
  -2  -7 -20   12.81    1.30
  -2   7 -20   16.33    3.06
  -7   2  21    7.76    2.28
  -7  -2 -21    7.48    2.21
  -7  -2  21   12.39    2.50
  -2  -7  21    8.02    2.31
  -2  -7 -21   10.76    2.41
   2  -7  21   15.00    2.50
   2  -7 -21   10.40    2.40
  -2  -7  21    8.58    2.40
  -2   7 -21    7.79    2.66
  -2  -7 -21   12.53    1.29
  -7   2 -22   -0.41    1.71
  -7  -2 -22   -0.41    1.57
  -7  -2  22    0.82    1.70
  -2  -7  22    1.14    1.57
  -2  -7 -22   -0.38    1.55
   2  -7  22    0.37    1.66
   2  -7 -22    0.77    1.52
  -7   2  22   -1.22    1.81
  -2   7 -22   -0.45    2.42
  -2  -7 -22    0.60    0.87
  -7   2 -23    0.83    1.49
  -7   2  23    5.66    2.07
  -7  -2 -23    1.65    1.64
  -7  -2  23    4.10    1.86
   2  -7  23    4.46    1.88
  -2  -7  23    3.77    1.88
   2  -7 -23    2.30    1.90
  -2  -7 -23    2.28    1.51
  -2   7 -23    2.76    2.22
  -2  -7 -23    3.86    1.06
  -2  -7  24   15.79    2.48
  -2  -7 -24   11.75    2.38
  -7   2 -24    9.04    2.36
  -7   2  24   17.70    2.89
  -7  -2 -24   12.74    2.55
  -7  -2  24   13.43    2.50
   2  -7  24   14.44    2.54
   2  -7 -24   10.68    2.31
  -2   7 -24   12.33    3.03
  -2  -7 -24   12.85    1.46
  -7   2 -25    9.40    2.37
  -7   2  25   13.18    2.54
  -7  -2 -25   13.08    2.51
  -7  -2  25   17.40    2.90
   2  -7  25   14.42    2.51
   2  -7 -25   17.90    2.79
  -2  -7  25   10.51    2.27
  -2  -7 -25   14.00    2.47
  -2   7 -25   13.19    3.14
  -2  -7 -25   11.50    1.54
  -2  -7 -26    1.58    1.01
  -7   2 -26    0.81    1.61
  -7   2  26    1.98    1.70
  -7  -2 -26    1.22    1.65
  -7  -2  26    2.02    1.89
  -2  -7  26    4.11    1.69
  -2  -7 -26    1.51    1.62
   2  -7  26    2.96    1.70
   2  -7 -26    1.91    1.64
  -2   7 -26   -1.01    2.32
  -2  -7  27    5.95    1.96
  -2  -7 -27   10.53    2.36
  -7   2 -27    5.63    1.95
  -7   2  27    7.84    2.12
  -7  -2 -27    6.48    2.18
  -7  -2  27    3.99    2.00
   2  -7  27    7.35    2.14
   2  -7 -27    6.47    2.15
  -2   7 -27    6.21    2.65
  -2  -7 -27    5.42    1.34
   2  -7  28   35.08    3.51
  -7   2 -28   27.87    3.39
  -7   2  28   32.95    3.54
  -2  -7 -28   36.26    3.60
  -7  -2  28   34.63    3.74
  -7  -2 -28   25.67    3.33
   2  -7 -28   29.90    3.51
  -2  -7  28   29.55    3.34
  -2  -7 -28   33.78    2.50
  -2   7 -28   23.39    3.77
  -2  -7 -29    8.72    1.59
  -7   2  29   10.04    2.21
  -7  -2 -29    6.01    2.07
   2  -7  29    9.05    2.20
  -7  -2  29    5.92    2.06
   2  -7 -29    5.65    1.89
  -2  -7  29   10.63    2.37
  -2  -7 -29    5.95    1.89
  -7   2 -29    9.48    2.28
  -2   7 -29   10.91    3.11
  -2  -7 -30    6.26    1.54
  -7   2 -30    8.66    2.29
  -7   2  30    8.83    2.12
  -2  -7  30    6.18    1.97
   2  -7  30    9.31    2.25
   2  -7 -30    5.60    2.09
  -2  -7 -30    8.49    2.30
  -7  -2 -30    5.95    2.07
  -7  -2  30    4.69    1.79
  -2   7 -30    6.16    2.94
  -2  -7 -31   17.69    2.14
  -2  -7  31   12.23    2.43
  -2  -7 -31   16.47    2.65
  -7   2  31   14.37    3.39
  -7   2 -31   20.32    2.92
  -7   2  31   17.15    2.89
   2  -7  31   16.27    2.65
   2  -7 -31   15.57    2.71
  -7  -2 -31   18.87    2.96
  -7  -2  31   19.75    2.99
  -2   7 -31   14.93    3.52
  -7   2  32   32.76    4.29
   2  -7  32   19.90    2.81
   2  -7 -32   27.37    3.32
  -7   2 -32   23.72    3.23
  -7   2  32   23.19    3.03
  -7  -2 -32   26.90    3.36
  -7  -2  32   25.32    3.19
  -2  -7  32   23.55    2.98
  -2  -7 -32   22.85    3.07
  -2  -7 -32   25.02    2.54
  -2   7 -32   30.01    4.43
  -2  -7 -33    7.82    1.83
  -7   2  33    3.59    2.59
   2  -7  33    5.52    1.84
   2  -7 -33    4.70    1.95
  -7   2 -33    1.16    1.79
  -7   2  33    5.64    1.98
  -7  -2 -33    8.50    2.13
  -7  -2  33    5.33    1.95
  -2  -7  33    4.94    1.83
  -2  -7 -33    3.96    1.77
  -2   7 -33    3.62    3.00
  -2  -7 -34    3.76    1.71
  -7   2  34    0.52    2.69
   2  -7  34    4.07    1.57
   2  -7 -34    1.79    1.39
  -7   2 -34    1.15    1.65
  -7   2  34    5.60    2.03
  -2  -7  34    2.79    1.66
  -7  -2 -34    2.68    1.80
  -7  -2  34    6.39    2.20
  -2  -7 -34    4.98    1.91
  -2   7 -34    4.32    2.94
  -2  -7 -35   17.25    2.38
  -7   2  35   13.09    3.35
   2  -7  35   18.86    2.61
   2  -7 -35   15.52    2.57
  -2  -7  35   15.19    2.59
  -2  -7 -35   13.04    2.50
  -7   2 -35   16.34    2.62
  -7   2  35   14.35    2.43
  -7  -2 -35   19.31    2.80
  -7  -2  35   15.97    2.80
  -2   7 -35   13.29    3.71
  -2  -7 -36   12.37    2.32
  -2  -7  36   12.01    2.28
   2  -7  36   13.03    2.28
   2  -7 -36   12.26    2.33
  -2  -7 -36   12.99    2.34
  -7   2  36   17.44    3.64
  -7   2 -36   14.22    2.60
  -7   2  36   14.13    2.41
  -7  -2 -36   10.09    2.30
  -7  -2  36    8.04    2.21
  -2   7 -36   13.62    3.82
  -2  -7 -37    0.70    1.55
   2  -7  37    0.99    1.55
  -7   2  37   -2.14    2.54
   2  -7 -37    1.04    1.60
  -2  -7 -37   -0.27    1.80
  -2   7 -37   -0.67    2.91
  -7   2 -37   -0.73    1.60
  -7  -2 -37    0.37    1.49
  -7   2  37   -0.35    1.58
  -7  -2  37    1.80    1.79
  -2  -7  37   -0.34    1.46
   2  -7 -38    1.72    1.66
  -2   7 -38    6.13    3.38
   2  -7  38    2.60    1.57
  -7   2  38    4.32    2.82
  -2  -7 -38    2.53    1.78
  -7  -2 -38    0.72    1.67
  -7   2 -38    1.80    1.76
  -7  -2  38    2.48    1.68
  -7   2  38    1.05    1.47
  -2  -7  38    1.66    1.43
  -2  -7 -38    1.72    1.78
   2  -7  39    6.09    1.75
  -2   7 -39   14.61    4.08
   2  -7 -39    7.11    2.08
  -7   2  39   11.43    3.20
  -2  -7 -39    9.61    2.28
  -7  -2 -39    6.77    2.02
  -7  -2  39    7.31    2.04
  -7   2 -39    6.35    1.89
  -7   2  39   12.00    2.22
  -2  -7  39    9.73    2.14
  -2  -7 -39    8.05    1.97
   2  -7 -40   14.36    2.37
  -2   7 -40   14.22    3.75
  -2  -7 -40   12.97    2.43
  -2  -7  40   12.72    2.18
  -2  -7 -40    6.91    1.90
  -7  -2 -40    7.02    2.20
  -7  -2  40   11.66    2.33
  -7   2 -40   12.81    2.39
  -7   2  40   16.13    2.49
   2  -7  40   12.28    2.31
  -2   7 -41    1.45    3.06
  -2  -7 -41    1.56    1.91
  -7   2  41    1.31    1.51
  -7   2 -41    2.71    1.77
  -2  -7  41    1.25    1.29
  -2  -7 -41    2.59    1.71
  -7  -2 -41    1.38    1.51
  -7  -2  41    1.68    1.67
   2  -7  41   -0.31    1.44
   2  -7 -41    0.66    1.48
  -2   7 -42   -2.23    3.53
  -2  -7 -42    0.32    1.84
  -2  -7  42    4.27    1.60
  -7  -2 -42    0.34    1.54
  -7  -2  42    0.33    1.49
  -7   2 -42    0.99    1.52
   2  -7  42    3.94    1.68
  -7   2  42    0.96    1.48
  -7   2  43    3.47    1.64
  -2   7 -43    7.57    3.82
  -2  -7  43    6.52    1.83
  -2  -7 -43    7.61    2.46
  -7  -2 -43    3.64    1.76
  -7  -2  43    6.05    1.91
   2  -7  43    3.55    1.69
  -7   2 -43    6.80    1.81
  -7   2 -44    9.15    2.03
  -2   7 -44   17.00    4.72
  -2  -7  44   10.98    2.08
  -7   2  44    6.47    1.88
  -7  -2 -44   10.88    2.24
   2  -7  44   13.25    2.25
  -7  -2  44   14.25    2.30
  -2   7 -45   -0.79    3.57
  -7   2  45    2.38    1.44
  -7  -2  45    2.40    1.61
   2  -7  45    5.04    1.57
  -2  -7  45    3.35    1.62
  -7   2  46    1.16    1.31
  -7  -2  46    2.02    1.37
   2  -7  46   -0.27    1.33
  -2  -7  46    2.14    1.45
  -2   7 -46   -0.80    3.39
  -2   7 -47    5.74    3.84
  -7   2  47    2.77    1.46
  -7  -2  47    6.65    1.77
  -2   7 -48   14.17    4.84
  -7   2  48    8.53    1.80
  -7   2  49    2.31    1.33
   7  -3   0   79.47    5.81
   3  -7   0   63.41    5.38
  -3   7   0   78.67    5.97
  -7   3   0   74.45    5.88
  -3  -7   0   75.22    4.77
   7  -3   1  300.68   15.46
   7  -3  -1  332.25   15.74
   3  -7   1  308.21   15.49
   3  -7  -1  320.10   15.63
  -3   7  -1  322.68   15.85
  -3   7   1  307.52   15.72
  -3  -7  -1  325.04   14.24
  -7   3  -1  330.03   16.03
  -7   3   1  318.12   15.92
  -3  -7   1  324.19   14.38
  -3  -7  -2  337.36   15.11
   7  -3   2  349.28   16.68
   7  -3  -2  356.99   16.78
   3  -7   2  337.37   16.59
   3  -7  -2  354.27   16.71
  -3   7  -2  335.52   16.73
  -3   7   2  330.50   16.68
  -7   3  -2  364.47   17.13
  -7   3   2  352.65   17.05
  -3  -7   2  345.13   15.40
   7  -3  -3  223.05   11.63
   3  -7  -3  202.00   11.29
  -3  -7  -3  219.35   10.07
  -3   7  -3  217.96   11.68
  -3   7   3  209.45   11.55
  -7   3  -3  217.29   11.74
  -7   3   3  215.41   11.75
  -3  -7   3  207.17   10.32
   7  -3  -4   47.72    4.50
   3  -7  -4   52.06    4.53
  -3   7  -4   45.54    4.43
  -7   3  -4   49.54    4.71
  -3  -7   4   49.27    3.90
   3  -7  -5  311.61   15.66
  -3   7  -5  332.90   16.01
   7  -3  -5  330.60   15.81
  -7   3  -5  332.08   16.11
  -3  -7   5  311.98   14.70
   7  -3  -6  277.67   13.65
   3  -7  -6  266.64   13.51
  -3   7  -6  262.66   13.64
  -7   3  -6  257.48   13.72
  -3  -7   6  264.38   12.64
   7  -3  -7  281.36   14.15
   3  -7  -7  262.36   13.88
  -3   7  -7  278.93   14.22
  -3  -7   7  284.59   13.33
  -7   3  -7  292.18   14.51
   3  -7  -8   74.09    5.57
  -7   3  -8   68.17    5.61
  -3   7  -8   66.78    5.46
   7  -3  -8   75.29    5.62
  -3  -7   8   65.98    4.98
   7  -3   9  216.87   11.20
   7  -3  -9  193.07   10.97
   3  -7   9  191.66   10.89
   3  -7  -9  202.92   11.01
  -3   7  -9  215.59   11.34
  -3  -7   9  205.55   10.47
  -7   3  -9  197.04   11.19
   7  -3  10  314.40   15.60
   7  -3 -10  316.06   15.71
   3  -7  10  336.68   15.75
   3  -7 -10  318.86   15.66
  -3  -7  10  324.85   15.08
  -3   7 -10  342.84   16.08
  -3   7  10  306.23   15.70
  -7   3 -10  305.78   15.81
  -7   3  10  318.55   15.91
   7  -3  11  235.82   12.29
   7  -3 -11  225.11   12.23
   3  -7  11  221.77   12.14
   3  -7 -11  237.43   12.41
  -3  -7  11  235.19   11.77
  -7   3 -11  241.26   12.63
  -3   7 -11  241.47   12.61
  -3   7  11  237.58   12.47
  -7   3  11  243.91   12.60
  -3   7  12   65.31    5.31
   3  -7  12   62.25    5.08
   3  -7 -12   64.86    5.21
   7  -3 -12   63.59    5.28
   7  -3  12   59.43    5.13
  -3  -7  12   61.56    5.01
  -7   3 -12   68.95    5.50
  -7   3  12   57.25    5.13
  -3   7 -12   63.51    5.32
  -3   7 -13  369.57   17.36
  -3   7  13  365.87   17.31
   3  -7  13  365.50   17.10
   3  -7 -13  347.03   16.98
   7  -3  13  345.17   17.03
   7  -3 -13  353.64   17.08
  -3  -7  13  353.62   16.62
  -7   3 -13  369.10   17.39
  -7   3  13  333.93   17.10
   3  -7  14  333.61   15.68
   3  -7 -14  326.26   15.66
  -3   7 -14  364.63   16.17
   7  -3  14  317.28   15.52
   7  -3 -14  304.27   15.49
  -3   7  14  320.36   15.71
  -3  -7  14  318.20   15.23
  -3   7  14  308.39   12.90
  -7   3 -14  314.00   15.75
  -7   3  14  311.38   15.70
   3  -7  15  182.30   10.09
   3  -7 -15  194.42   10.27
   7  -3  15  168.13    9.91
   7  -3 -15  171.45    9.98
  -3  -7  15  180.92    9.85
  -3   7  15  175.80   10.09
  -3   7 -15  177.22    9.85
  -3   7  15  177.81    7.60
  -7   3 -15  181.88   10.31
  -3   7 -15  186.62   10.30
  -7   3  15  169.26   10.08
   3  -7  16   76.65    5.72
   3  -7 -16   84.24    5.90
  -3   7 -16   69.53    5.57
   7  -3  16   70.73    5.62
   7  -3 -16   77.98    5.87
  -3  -7  16   67.58    5.48
  -3   7  16   69.96    3.55
  -7   3 -16   72.85    5.83
  -7   3  16   82.91    5.97
  -7   3  17  303.96   14.65
  -7   3 -17  295.36   14.58
   3  -7  17  284.66   14.24
   3  -7 -17  272.81   14.16
   7  -3  17  275.76   14.13
   7  -3 -17  278.24   14.26
  -3   7 -17  281.46   14.27
  -3   7  17  286.34   11.66
  -3  -7  17  282.04   14.13
  -7   3 -18  245.78   12.82
  -7   3  18  231.21   12.60
   3  -7  18  236.68   12.47
   3  -7 -18  225.35   12.37
   7  -3  18  234.87   12.51
   7  -3 -18  241.66   12.64
  -3   7 -18  251.43   12.78
  -3   7  18  244.32   10.06
  -3  -7  18  258.80   12.72
  -7   3 -19  180.65   10.61
  -7   3  19  184.97   10.58
   3  -7  19  205.21   10.67
   3  -7 -19  202.94   10.71
  -3   7 -19  189.12   10.69
  -3   7  19  189.65    8.15
  -3  -7  19  193.67   10.63
   3  -7 -20   36.63    3.84
  -7   3  20   30.28    3.71
   3  -7  20   30.93    3.59
  -3   7 -20   26.50    3.70
  -3   7  20   30.38    2.08
  -3  -7  20   27.40    3.83
  -7   3 -21  143.00    8.73
  -7   3  21  147.17    8.80
   3  -7  21  142.72    8.48
   3  -7 -21  136.77    8.46
  -3   7 -21  141.55    8.92
  -3  -7  21  148.54    8.90
   3  -7  22  173.69    9.61
  -7   3 -22  179.49   10.02
   3  -7 -22  172.98    9.69
  -7   3  22  165.78    9.75
  -3   7 -22  160.37   10.01
  -3  -7  22  171.87    9.97
   3  -7  23  109.47    7.01
   3  -7 -23  100.93    6.97
  -7   3 -23   96.22    6.95
  -7   3  23  110.39    7.22
  -3  -7  23  113.28    7.58
  -3   7 -23  109.85    7.61
   3  -7  24   25.83    3.30
   3  -7 -24   25.14    3.31
  -7   3 -24   22.00    3.26
  -7   3  24   19.43    3.06
  -3  -7  24   17.09    3.35
  -3   7 -24   23.97    3.80
   3  -7 -25  187.73   10.58
  -7   3 -25  208.75   11.07
  -7   3  25  197.79   10.92
  -3   7 -25  195.12   11.42
  -3  -7  25  183.01   11.04
   3  -7  25  206.04   10.72
  -3  -7  26  135.15    8.84
  -7   3 -26  132.58    8.38
  -7   3  26  149.05    8.54
  -7  -3  26  129.75    8.98
  -3  -7 -26  135.24    6.79
  -3   7 -26  139.62    9.28
   3  -7  26  129.74    8.01
   3  -7 -26  134.33    8.13
  -7  -3  27   93.87    7.38
  -7   3 -27   95.31    6.58
  -7   3  27   94.77    6.47
  -3  -7 -27   82.83    4.95
  -3  -7  27   96.45    7.11
  -3   7 -27   88.06    7.03
   3  -7  27   90.12    6.14
   3  -7 -27   84.68    6.09
   3  -7  28   27.90    3.45
   3  -7 -28   19.58    3.07
  -7  -3  28   29.22    3.55
  -7   3 -28   27.51    3.49
  -7   3  28   29.74    3.52
  -7  -3  28   22.56    3.97
  -3  -7 -28   25.86    2.50
  -3  -7  28   18.49    3.44
  -3   7 -28   25.59    4.19
  -7  -3  29  129.15    8.85
  -7  -3 -29  121.75    7.85
  -7  -3  29  133.50    8.04
  -7   3 -29  114.83    7.73
  -7   3  29  118.49    7.73
   3  -7 -29  114.38    7.48
  -3  -7  29  134.69    8.67
  -3   7 -29  133.87    8.99
   3  -7  29  127.67    7.66
  -3  -7 -29  129.16    6.61
  -7  -3  30  108.39    7.99
  -7  -3 -30  103.19    6.95
  -7  -3  30  111.02    7.02
  -7   3 -30  100.56    6.81
  -7   3  30  107.45    6.88
  -3  -7  30  103.17    6.66
  -3  -7 -30   95.26    6.50
  -3  -7  30  101.62    7.63
  -3   7 -30   90.50    7.56
   3  -7  30   95.56    6.52
  -3  -7 -30   94.29    5.59
   3  -7 -30  103.93    6.77
  -3  -7  31   67.77    5.17
  -3  -7 -31   66.27    5.15
  -7  -3 -31   59.82    5.11
  -7  -3  31   74.74    5.56
  -7   3 -31   72.09    5.43
  -3   7 -31   58.17    6.06
  -7   3  31   62.96    5.19
  -3  -7  31   67.51    6.10
  -3  -7 -31   64.56    4.28
   3  -7  31   62.95    5.08
   3  -7 -31   62.63    5.06
  -7   3  31   71.05    5.86
  -7  -3  31   58.87    6.20
  -3  -7 -32   15.68    2.16
   3  -7 -32   14.20    2.55
  -7   3  32   11.63    3.12
  -7  -3 -32    7.72    2.26
  -7  -3  32   14.90    2.83
  -3  -7  32   10.44    2.32
  -3  -7 -32   13.87    2.51
  -7   3 -32   11.35    2.42
  -7   3  32   18.96    2.89
  -3  -7  32   13.55    3.27
  -3   7 -32   18.41    3.90
  -7   3  33   55.74    5.48
  -7  -3 -33   58.78    4.96
  -7  -3  33   61.36    5.03
  -7   3 -33   64.31    5.15
  -7   3  33   67.58    5.15
  -3  -7 -33   57.57    4.21
  -3  -7  33   62.48    4.91
  -3  -7 -33   63.42    4.94
  -3   7 -33   63.74    6.34
   3  -7  33   56.82    4.75
  -7  -3 -34   82.45    5.63
  -7  -3  34   65.12    5.30
   3  -7  34   70.98    5.28
  -3  -7  34   69.74    5.16
  -7   3 -34   72.37    5.44
  -3  -7 -34   66.34    5.18
  -7   3  34   64.52    5.16
  -3   7 -34   68.30    6.54
   3  -7 -34   68.44    5.32
  -3  -7 -34   63.37    4.55
  -7   3  34   66.36    6.03
  -7  -3  35   44.81    4.44
  -7  -3 -35   41.82    4.31
  -3  -7  35   54.53    4.48
  -3  -7 -35   51.14    4.48
  -7   3  35   46.48    4.30
  -3  -7 -35   53.13    4.07
  -7   3 -35   54.57    4.65
   3  -7  35   50.88    4.38
   3  -7 -35   54.33    4.66
  -3   7 -35   50.18    5.70
  -7   3  35   58.74    5.64
  -7   3  36    5.07    2.73
  -7  -3 -36    7.41    2.21
  -7  -3  36    8.86    2.25
  -7   3 -36    9.27    2.26
  -3  -7  36    6.10    1.97
  -3  -7 -36    6.55    2.13
  -7   3  36    8.63    2.21
   3  -7  36   11.63    2.33
  -3   7 -36    3.24    2.65
   3  -7 -36    9.26    2.21
  -3  -7 -36    7.54    1.97
  -3  -7 -37   54.72    4.58
  -7  -3 -37   45.52    4.38
  -7  -3  37   62.60    4.83
  -7   3 -37   57.31    4.62
  -7   3  37   47.31    4.30
  -3   7 -37   47.82    5.85
   3  -7  37   53.03    4.37
   3  -7 -37   44.44    4.22
  -3  -7 -37   50.24    4.15
  -7   3  37   54.87    5.46
  -3  -7  37   42.87    4.05
  -3  -7 -38   45.04    4.09
  -7   3  38   34.67    4.66
  -7  -3 -38   49.00    4.33
  -7  -3  38   38.10    3.89
  -7   3 -38   41.32    4.03
  -7   3  38   43.80    4.15
   3  -7  38   42.98    3.95
   3  -7 -38   34.85    3.80
  -3  -7  38   45.99    4.12
  -3  -7 -38   46.15    3.87
  -3   7 -38   50.87    5.79
  -7   3  39   31.72    4.42
  -3  -7 -39   32.52    3.41
   3  -7  39   27.43    3.27
  -7  -3 -39   31.05    3.51
  -7  -3  39   33.11    3.52
  -7   3 -39   30.58    3.44
  -7   3  39   35.94    3.62
  -3  -7  39   32.59    3.47
  -3  -7 -39   30.45    3.40
   3  -7 -39   27.58    3.38
  -3   7 -39   24.24    4.66
  -3  -7 -40   10.91    2.41
  -7   3  40   13.64    3.55
   3  -7  40   12.99    2.28
  -7   3 -40    8.08    2.27
  -7   3  40   11.11    2.28
  -7  -3 -40   11.81    2.48
  -7  -3  40   14.47    2.45
  -3  -7  40   10.76    2.23
  -3  -7 -40    7.22    1.99
   3  -7 -40   11.30    2.17
  -3   7 -40    9.17    3.43
  -7  -3 -41   39.13    3.91
  -7  -3  41   37.89    3.84
  -3  -7  41   46.67    3.98
  -3  -7 -41   38.58    3.80
   3  -7  41   47.32    4.01
   3  -7 -41   36.78    3.86
  -7   3 -41   38.75    3.83
  -7   3  41   41.29    3.93
  -3  -7 -41   42.37    4.06
  -3   7 -41   42.46    5.77
  -3  -7 -42   39.32    3.97
  -3  -7  42   37.85    3.68
  -7  -3 -42   51.79    4.23
  -7  -3  42   40.44    3.86
   3  -7  42   39.68    3.85
  -7   3 -42   39.84    3.90
  -3   7 -42   45.49    6.06
  -7   3  42   39.23    3.81
  -3  -7 -43   24.64    3.24
  -7   3 -43   21.73    2.85
  -7   3  43   25.79    3.11
  -7  -3 -43   18.69    2.93
  -7  -3  43   21.92    2.92
   3  -7  43   21.04    2.80
  -3  -7  43   19.84    2.74
  -3   7 -43   20.93    4.53
  -7   3 -44    4.35    1.90
  -7  -3 -44    2.70    1.79
  -7   3  44    6.21    1.78
  -7  -3  44    3.29    1.89
   3  -7  44    6.42    1.88
  -3  -7  44    2.16    1.50
  -3   7 -44    2.29    3.22
  -3  -7  45   28.08    2.98
   3  -7  45   30.78    3.16
  -7  -3  45   28.19    3.12
  -7   3  45   20.76    2.84
  -3   7 -45   24.91    5.09
  -3   7 -46   27.01    5.35
  -7  -3  46   25.16    3.01
  -7   3  46   25.02    2.94
  -3   7 -47   17.79    4.66
  -7   3  47   21.05    2.74
  -7  -3  47   21.59    2.80
  -7   3  48    2.87    1.54
  -7  -3  48    4.01    1.59
   4  -7   0    4.75    2.00
   7  -4   0   10.04    2.41
  -4   7   0   10.71    2.48
   4  -7   1    2.59    1.79
   4  -7  -1    0.43    1.60
  -7   4  -1   -0.47    1.96
  -7   4   1   -0.47    1.71
   7  -4   1    0.87    1.80
   7  -4  -1    1.75    1.81
  -4   7  -1   -0.47    1.63
  -4   7   1    4.19    2.07
   4  -7   2   10.78    2.41
   4  -7  -2    9.52    2.42
  -7   4  -2    0.47    2.46
  -7   4   2   -0.47    2.19
   7  -4   2   12.20    2.66
   7  -4  -2   10.06    2.60
  -4   7   2    6.51    2.09
  -4   7  -2   10.72    2.54
  -4   7  -3    4.66    2.08
  -4   7   3    6.04    2.04
  -4  -7   3    6.39    2.00
   4  -7  -3    4.76    2.00
  -7   4  -3    0.47    2.08
  -7   4   3   -0.47    1.75
   7  -4  -3    2.19    2.02
  -4   7  -4    6.05    2.19
  -4  -7   4    6.28    2.13
   4  -7  -4    6.06    2.15
  -7   4  -4   -0.47    1.80
   7  -4  -4    5.25    2.27
  -4   7  -5    5.59    2.19
  -4  -7   5    1.94    1.95
   4  -7  -5    6.49    1.97
  -7   4  -5    0.47    2.46
   7  -4  -5    8.32    2.27
  -4  -7   6    5.67    2.31
  -4   7  -6    5.13    2.08
   4  -7  -6    5.63    2.12
  -7   4  -6    0.47    1.97
   7  -4  -6    3.94    1.99
  -4  -7   7    0.34    2.15
  -4   7  -7    0.47    1.54
   4  -7  -7    3.03    1.93
  -7   4  -7    0.47    1.92
   7  -4  -7   -0.44    1.85
  -4  -7   8    0.35    1.99
  -4   7  -8    3.26    1.68
   4  -7   8    5.12    2.00
   4  -7  -8    1.30    1.64
  -7   4  -8    0.47    2.22
   7  -4   8    2.59    1.96
   7  -4  -8    3.94    1.95
  -4  -7   9    8.57    2.58
   4  -7   9    9.38    2.44
   4  -7  -9    7.34    2.31
  -4   7  -9   12.58    2.43
  -7   4  -9    9.01    2.38
   7  -4   9    8.20    2.42
   7  -4  -9    8.77    2.26
  -4  -7  10    6.58    2.39
   4  -7  10    2.55    1.83
   4  -7 -10    3.45    1.89
  -4   7 -10    4.19    1.93
  -4   7  10    1.84    1.53
  -7   4 -10    5.22    2.12
   7  -4  10    5.17    2.11
   7  -4 -10    1.75    1.71
  -7   4  10    8.45    2.27
  -4  -7  11    6.36    2.40
   4  -7  11    8.46    2.24
   4  -7 -11   10.76    2.73
  -4   7 -11   11.19    2.67
  -4   7  11   10.14    2.37
   7  -4  11    9.04    2.44
   7  -4 -11    7.89    2.26
  -7   4 -11    6.65    2.48
  -7   4  11   12.20    2.71
  -4  -7  12   14.14    2.89
   4  -7  12   16.04    2.84
   4  -7 -12   14.60    2.80
   7  -4  12   12.45    2.75
   7  -4 -12   12.71    2.64
  -4   7 -12   15.83    2.88
  -4   7  12   12.41    2.60
  -7   4 -12   13.75    2.74
  -7   4  12    9.38    2.44
  -4  -7  13    2.73    2.09
   4  -7  13   -0.84    1.67
   4  -7 -13    0.43    1.81
   7  -4  13    1.29    1.74
   7  -4 -13   -0.88    1.85
  -7   4 -13   -0.47    1.66
  -7   4  13    0.47    1.77
  -4   7 -13    0.93    1.59
  -4   7  13   -0.46    1.74
  -4  -7  14    0.80    2.26
   4  -7  14    2.95    1.81
   4  -7 -14    2.15    1.98
   7  -4  14    2.14    1.94
   7  -4 -14    0.44    1.92
  -7   4 -14    0.47    1.56
  -7   4  14    1.40    1.72
  -4   7 -14    1.86    1.59
  -4   7  14    2.29    1.56
  -4  -7  15    6.10    2.44
   4  -7  15    5.90    1.93
   4  -7 -15    4.73    1.97
   7  -4  15   11.98    2.54
   7  -4 -15   11.83    2.70
  -7   4 -15    8.48    2.48
  -7   4  15    8.82    2.42
  -4   7 -15    8.35    2.29
  -4   7  15    7.31    2.25
  -4  -7  16    2.48    2.22
   4  -7  16    2.52    1.82
   4  -7 -16    3.87    1.99
   7  -4  16    6.80    2.17
   7  -4 -16    1.31    1.85
  -7   4 -16    6.59    2.34
  -7   4  16    6.02    2.14
  -4   7  16    5.01    2.04
  -4   7 -16    4.63    1.92
   4  -7  17    2.94    1.87
   4  -7 -17    3.01    2.01
   7  -4  17    1.27    1.64
   7  -4 -17    0.87    1.80
  -7   4 -17    2.82    1.94
  -4   7 -17    0.46    1.71
  -7   4  17    2.30    1.87
  -4   7  17   -0.45    1.64
  -4  -7  17    2.95    2.21
  -4   7 -18    4.61    2.13
  -4   7  18    3.17    1.84
   4  -7 -18    7.31    2.31
  -4   7  18    2.71    1.37
   4  -7  18    2.94    1.94
   7  -4  18    4.23    1.98
   7  -4 -18    5.22    2.10
  -7   4 -18    4.20    2.01
  -7   4  18    4.11    1.90
  -4  -7  18    5.14    2.38
   4  -7  19    7.12    2.30
  -4   7  19    7.54    1.51
   4  -7 -19    8.17    2.41
  -4   7 -19    6.90    2.15
  -4   7  19    7.23    2.08
   7  -4  19   10.14    2.44
   7  -4 -19   11.74    2.62
  -7   4 -19   12.07    2.54
  -7   4  19   17.26    2.86
  -4  -7  19    9.19    2.66
  -4   7  20   15.41    1.87
   4  -7  20   17.52    3.00
   4  -7 -20   17.60    2.94
   7  -4  20   15.97    2.84
   7  -4 -20   23.04    3.28
  -4   7 -20   15.59    2.84
  -4   7  20   17.53    3.03
  -7   4 -20   26.26    3.37
  -7   4  20   14.46    2.75
  -4  -7  20   16.52    3.27
  -4   7  21    4.89    1.38
   4  -7  21    7.48    2.31
   4  -7 -21    9.85    2.41
   7  -4  21    6.28    2.31
   7  -4 -21    5.19    2.16
  -7   4 -21    7.35    2.26
  -7   4  21    7.19    2.27
  -4   7 -21    2.28    1.82
  -4   7  21    4.92    1.93
  -4  -7  21    1.83    1.97
   4  -7  22    6.62    2.25
   4  -7 -22    6.41    2.15
  -4   7  22    2.83    1.23
   7  -4  22    3.76    2.05
   7  -4 -22    3.89    2.09
  -7   4 -22    2.28    1.78
  -7   4  22    4.47    1.82
  -4   7 -22    1.82    1.64
  -4  -7  22    6.05    2.44
  -4   7  22    1.78    1.84
   4  -7 -23    1.28    1.62
  -4   7 -23    1.35    1.79
   7  -4  23    3.74    1.92
  -4   7  23    0.88    1.76
   7  -4 -23    5.17    2.42
  -4  -7  23    1.42    2.25
  -7   4 -23    0.91    1.64
  -7   4  23    3.56    1.99
  -4   7  23    1.61    1.20
   4  -7  24    9.86    2.38
  -7  -4  24   10.94    3.34
   7  -4  24    8.27    2.32
   7  -4 -24   10.75    2.38
  -7   4 -24    9.52    2.40
  -7   4  24   11.08    2.48
  -4   7 -24    5.40    1.96
  -4  -7  24    6.76    2.64
  -4   7  24    8.44    1.58
  -4   7  24   10.57    2.41
   4  -7 -25    1.27    1.68
  -7  -4  25    0.56    2.31
   7  -4  25    1.65    1.60
   7  -4 -25    2.57    2.00
  -4   7 -25    1.79    1.66
  -4   7  25    1.32    1.78
  -7   4 -25   -0.45    1.67
  -7   4  25    5.29    2.06
  -4   7 -25   -1.04    2.47
  -4  -7  25    0.98    2.41
  -4   7  25    1.32    1.26
   4  -7  25    0.41    1.62
  -7  -4  26    1.13    2.44
   7  -4  26    6.15    2.01
   7  -4 -26    5.54    2.09
  -4   7  26    4.38    2.12
  -7   4  26    3.50    1.92
  -4   7 -26    5.32    2.72
  -4   7 -26    5.37    2.13
  -4   7  26    3.69    1.39
  -4  -7  26    4.53    2.67
   4  -7  26    1.63    1.82
  -7   4 -26    2.24    1.86
   4  -7 -26    6.75    2.27
  -7  -4  27    4.61    2.86
   7  -4  27    3.68    1.94
   7  -4 -27   -0.85    1.76
  -7   4 -27    4.46    1.92
  -4   7 -27    1.09    2.30
  -7   4  27    3.48    1.91
  -4   7  27    3.00    1.33
  -4  -7  27    1.54    2.48
   4  -7  27    2.02    1.83
   4  -7 -27    0.84    1.70
  -7  -4  28    5.85    2.91
   7  -4 -28    3.39    1.96
  -4   7 -28    0.56    2.35
  -4   7  28    4.93    1.48
  -7   4 -28    3.98    1.94
  -7   4  28    3.44    1.72
  -4  -7  28    4.20    2.57
   4  -7  28    7.63    2.33
   4  -7 -28    4.59    1.96
  -7  -4  29    0.59    2.64
  -4   7  29    3.79    1.43
   4  -7 -29    3.33    1.86
  -4   7 -29    5.12    2.71
  -4  -7  29    3.21    2.65
  -7   4 -29    3.50    1.89
  -7   4  29    5.13    1.97
   4  -7  29    2.00    1.69
  -7   4  30    1.80    2.26
  -4   7  30    3.69    1.56
  -4   7 -30    1.75    2.37
  -4  -7  30   -0.54    2.58
   4  -7  30    2.38    2.03
   4  -7 -30    3.73    2.11
  -7   4 -30    1.31    1.66
  -7   4  30    1.28    1.69
  -7   4  31    1.83    2.48
  -4   7 -31    1.20    2.62
  -4  -7  31    2.76    2.59
   4  -7  31    1.97    1.82
   4  -7 -31    2.06    1.99
  -7   4 -31    0.87    1.76
  -7   4  31    0.42    1.76
  -7   4 -32    6.48    2.07
  -7   4  32    8.83    2.33
  -7   4  32   12.10    2.82
  -4  -7  32   10.11    3.10
  -4   7 -32    8.56    3.21
   4  -7  32    6.26    2.09
   4  -7 -32    5.73    2.16
  -7   4 -33   -0.43    1.59
  -7   4  33    2.50    1.66
  -7   4  33    3.30    2.61
  -4   7 -33    3.12    2.88
  -4  -7 -33    0.57    1.55
   4  -7  33    3.10    1.73
   4  -7 -33    2.44    1.81
  -7   4 -34    5.53    2.17
  -7   4  34    0.47    2.45
  -7   4  34    3.32    1.75
   4  -7 -34    2.02    1.74
  -4  -7 -34    2.35    1.65
   4  -7  34    2.31    1.59
  -4   7 -34    6.39    3.13
  -7   4  35    8.13    2.80
  -7   4 -35    6.29    2.03
  -7   4  35    2.86    1.89
  -7  -4  35    7.48    2.04
   4  -7  35    4.95    1.92
   4  -7 -35    2.40    1.79
  -4  -7 -35    5.13    1.79
  -4   7 -35    3.26    2.91
  -7   4  36    5.80    2.66
  -7   4 -36    4.57    1.96
  -7  -4 -36    2.06    1.76
  -7  -4  36    4.50    1.77
  -7   4  36    8.49    2.33
   4  -7  36    5.30    1.92
  -4  -7 -36    9.02    2.24
  -4   7 -36    9.32    3.17
   4  -7 -36   10.70    2.31
  -7   4  37   -0.49    2.42
  -7  -4 -37   -0.41    1.93
  -4  -7  37   -1.13    1.62
  -7  -4  37   -0.40    1.60
  -7   4 -37    1.23    1.56
  -7   4  37    0.40    1.66
  -4  -7 -37    1.51    1.65
   4  -7  37   -0.37    1.55
   4  -7 -37    2.36    1.87
  -4  -7 -37   -1.28    1.89
  -4   7 -37   -1.36    2.86
  -7   4  38    3.43    2.50
  -7  -4 -38    2.01    1.85
  -7  -4  38    0.80    1.61
  -7   4 -38    2.03    1.78
  -7   4  38    0.79    1.76
  -4  -7  38    1.48    1.65
  -4  -7 -38    3.94    1.87
   4  -7  38    0.37    1.61
   4  -7 -38    3.11    1.96
  -4  -7 -38    0.74    1.54
  -4   7 -38    0.69    2.91
  -7   4  39    2.47    2.39
  -7  -4 -39    5.94    2.00
  -7  -4  39    1.17    1.72
  -7   4 -39    3.18    2.00
  -7   4  39    1.94    1.73
   4  -7  39    2.53    1.72
   4  -7 -39    2.30    1.68
  -4  -7  39    1.83    1.60
  -4  -7 -39    2.01    1.76
  -4   7 -39    4.21    3.07
  -4  -7 -39    2.57    1.61
  -4  -7  40    9.37    2.04
  -7  -4 -40    8.57    2.18
  -7  -4  40    8.48    2.29
  -4  -7 -40    4.72    1.80
   4  -7  40    7.45    2.03
  -7   4 -40    7.05    2.19
   4  -7 -40    6.78    2.06
  -7   4  40    3.44    1.89
  -4  -7 -40    7.18    2.19
  -4   7 -40    2.85    3.18
  -7   4  40    3.97    2.91
  -7  -4 -41    0.38    1.62
  -7  -4  41    4.17    1.93
   4  -7  41    2.09    1.68
  -7   4 -41   -3.09    1.72
  -7   4  41    2.64    1.68
  -4  -7  41    2.13    1.47
  -4   7 -41    2.18    3.18
  -4  -7 -41    2.45    1.97
  -7   4  41    2.00    2.58
  -7  -4 -42    2.64    1.88
  -7  -4  42    2.22    1.71
  -4  -7  42    5.22    1.87
   4  -7  42    4.79    2.01
  -7   4 -42    4.97    1.95
  -4   7 -42    6.65    3.35
  -4  -7 -42    4.67    2.15
  -7   4  42    3.36    1.83
  -7   4 -43    4.48    1.84
  -4  -7  43    5.44    1.91
  -7   4  43    5.10    1.94
  -7  -4 -43    5.91    2.05
  -7  -4  43    1.45    1.59
  -4   7 -43    6.77    3.58
  -7   4  44   10.95    2.14
  -7  -4  44   13.47    2.58
   4  -7  44    5.58    1.94
  -4  -7  44    9.97    2.20
  -4   7 -44   11.49    3.97
  -7  -4  45    1.73    1.92
  -7   4  45    0.34    1.48
  -7  -4  46    3.35    1.90
  -7   4  46    1.34    1.49
  -4   7 -46    3.17    3.28
  -7   4  47    2.92    1.78
  -7  -4  47    1.29    1.56
  -7   4  48    3.77    1.71
  -7  -4 -52    4.30    3.05
  -7   5   0   18.05    5.98
  -5   7   0   22.68    5.71
  -7   5  -1   25.58    7.47
  -7   5   1   24.56    7.05
  -5   7  -1   29.25    7.57
  -5   7   1   26.70    7.01
   7  -5   1  117.29    6.90
   7  -5  -1  127.70    7.05
  -7   5   2  123.20    9.33
  -5   7   2   24.67    9.25
   7  -5  -2  116.19    8.95
  -7   5  -3  164.65    9.03
  -7   5   3  162.13    8.87
  -5   7  -3   48.45    9.27
  -5   7   3   65.40    9.15
  -7   5  -4   60.25    5.49
  -5   7  -4   58.57    5.36
  -7   5  -5   76.82    6.30
  -5   7  -5   81.10    6.37
  -7   5  -6   68.79    6.04
  -5   7  -6   67.51    5.88
   5  -7  -6   79.37    6.12
  -7   5  -7  114.47    7.83
   7  -5  -7   97.98    7.36
  -5   7  -7  114.39    7.75
   5  -7  -7  105.87    7.37
  -5  -7   8   48.24    4.49
   7  -5   8   46.07    4.61
   7  -5  -8   48.56    4.75
  -7   5  -8   46.63    4.80
  -5   7  -8   51.22    4.93
   5  -7   8   41.76    4.50
   5  -7  -8   39.94    4.34
  -5  -7   9   66.99    5.32
   5  -7   9   60.96    5.37
   7  -5   9   64.89    5.56
   7  -5  -9   64.88    5.62
  -7   5  -9   59.61    5.46
  -5   7  -9   64.28    5.61
   5  -7  -9   66.38    5.60
  -5  -7  10   77.00    5.98
   7  -5  10   89.51    6.59
   7  -5 -10   80.81    6.32
  -7   5 -10   89.14    6.76
  -7   5  10   83.22    6.47
  -5   7 -10   87.56    6.63
  -5   7  10   71.25    6.10
   5  -7  10   89.13    6.55
   5  -7 -10   84.50    6.41
  -5  -7  11   40.11    4.48
   7  -5  11   45.86    4.69
   7  -5 -11   40.12    4.54
  -7   5  11   47.92    4.87
  -5   7 -11   47.52    4.75
  -5   7  11   55.16    5.08
  -7   5 -11   39.49    4.41
   5  -7  11   58.41    5.13
   5  -7 -11   52.86    4.94
  -5  -7  12   75.38    6.02
   5  -7  12   76.09    5.90
   7  -5  12   67.23    5.72
   7  -5 -12   66.29    5.79
  -7   5 -12   70.92    6.00
  -7   5  12   70.02    5.87
  -5   7 -12   66.79    5.77
  -5   7  12   75.23    5.99
   5  -7 -12   77.89    6.06
   7  -5  13  124.21    8.29
   7  -5 -13  121.71    8.23
  -7   5 -13  128.18    8.55
  -7   5  13  136.70    8.65
   5  -7  13  131.81    8.32
  -5   7 -13  127.32    8.47
  -5   7  13  134.39    8.55
   5  -7 -13  135.69    8.48
  -5  -7  13  129.00    8.33
   7  -5  14   92.49    6.89
   7  -5 -14   97.46    7.01
  -7   5 -14   84.65    6.71
  -7   5  14   90.30    6.80
  -5   7 -14  101.34    7.12
  -5   7  14  107.61    7.25
   5  -7  14   85.62    6.59
   5  -7 -14  101.87    6.97
  -5  -7  14   85.93    6.62
   7  -5  15  105.01    7.45
   7  -5 -15  114.16    7.63
  -7   5 -15  112.33    7.69
  -7   5  15  116.96    7.76
  -5   7 -15  102.68    7.52
  -5   7  15  110.77    7.64
   5  -7 -15  100.68    7.22
  -5  -7  15  104.38    7.37
   5  -7  15  122.81    7.72
   7  -5  16   53.94    4.94
   7  -5 -16   38.15    4.45
  -7   5 -16   49.52    4.83
  -7   5  16   54.08    4.94
  -5   7 -16   54.48    5.10
  -5   7  16   53.08    4.96
   5  -7  16   38.75    4.39
   5  -7 -16   44.25    4.74
  -5  -7  16   49.27    4.95
   7  -5  17  139.61    8.93
   7  -5 -17  162.73    9.33
  -7   5 -17  130.21    8.91
  -7   5  17  143.99    9.08
  -5   7 -17  138.13    9.03
  -5   7  17  153.67    9.29
   5  -7  17  166.85    9.27
   5  -7 -17  138.75    8.87
  -5  -7  17  141.71    9.04
   7  -5  18   58.49    5.16
   7  -5 -18   57.03    5.19
  -7   5 -18   56.52    5.18
  -7   5  18   54.03    5.10
  -5   7 -18   70.19    5.71
  -5   7  18   52.88    5.05
   5  -7  18   56.53    5.08
   5  -7 -18   57.09    5.15
  -5  -7  18   51.88    5.23
   7  -5  19  113.00    7.42
   7  -5 -19   87.38    6.87
  -7   5 -19  116.36    7.70
  -7   5  19  115.83    7.62
  -5   7 -19  100.18    7.35
   5  -7  19   95.82    7.03
   5  -7 -19  110.38    7.45
  -5   7  19  111.32    7.48
  -5  -7  19  105.73    7.51
  -5  -7  20   21.84    3.78
  -5   7  20   35.62    4.15
   7  -5  20   28.60    3.93
   7  -5 -20   34.63    4.05
   5  -7  20   32.17    3.93
   5  -7 -20   28.51    3.85
  -7   5 -20   31.41    3.88
  -7   5  20   34.23    3.94
  -5   7 -20   29.51    3.95
  -5   7  21  100.30    5.55
  -5   7 -21   90.21    6.78
   7  -5  21   90.38    6.67
   7  -5 -21   84.71    6.48
  -5  -7  21   88.71    6.94
  -7   5 -21   84.99    6.68
  -7   5  21   86.65    6.60
   5  -7  21   93.43    6.67
   5  -7 -21   86.71    6.54
  -5   7  21   99.81    7.12
  -5   7  22   69.81    4.46
   7  -5  22   74.54    5.70
   7  -5 -22   65.68    5.56
  -7  -5  22   68.78    6.24
  -7   5 -22   61.83    5.53
  -7   5  22   65.23    5.61
   5  -7  22   60.27    5.34
   5  -7 -22   53.10    5.10
  -5   7 -22   66.01    5.62
  -5  -7  22   68.85    5.98
  -5   7  22   63.66    5.54
  -5   7  23   52.47    4.84
  -7  -5  23   44.20    5.44
   7  -5  23   48.17    4.70
   7  -5 -23   48.58    4.81
  -7   5 -23   39.55    4.49
  -7   5  23   47.73    4.73
   5  -7  23   42.81    4.50
   5  -7 -23   34.68    4.34
  -5   7  23   53.19    3.71
  -5  -7  23   43.03    5.03
  -5   7 -23   43.46    4.61
  -5   7 -24   41.29    4.56
  -5   7  24   54.12    4.90
  -7  -5  24   46.02    5.33
   7  -5  24   43.62    4.54
   7  -5 -24   43.88    4.54
   5  -7  24   47.45    4.64
  -7   5 -24   50.12    4.93
  -7   5  24   47.12    4.69
   5  -7 -24   40.04    4.50
  -5   7  24   57.08    3.88
  -5  -7  24   41.09    4.86
  -7  -5  25   87.29    7.36
  -5   7 -25   88.55    6.81
  -5   7  25   91.70    6.74
   7  -5  25   97.39    6.75
   7  -5 -25   94.89    6.82
   5  -7  25   81.40    6.38
   5  -7 -25   88.81    6.69
  -7   5 -25   89.71    6.85
  -7   5  25  101.88    7.04
  -5  -7  25  106.02    7.46
  -5   7  25   95.19    5.56
  -7  -5  26   66.15    6.25
  -5   7 -26   60.67    5.45
  -5   7  26   55.96    5.29
   7  -5  26   50.86    4.95
   7  -5 -26   52.75    5.00
   5  -7  26   54.43    5.09
   5  -7 -26   59.66    5.20
  -7   5 -26   59.51    5.28
  -7   5  26   52.94    5.09
  -5  -7  26   57.81    5.85
  -5   7  26   62.19    4.17
  -7  -5  27   54.40    5.81
   7  -5  27   44.19    4.61
   7  -5 -27   60.87    5.33
  -5   7 -27   56.53    5.15
  -5   7  27   63.61    5.34
   5  -7  27   54.56    5.07
   5  -7 -27   55.85    5.12
  -5  -7  27   63.07    5.98
  -7   5 -27   48.21    4.97
  -7   5  27   61.25    5.28
  -5   7  27   56.76    4.05
  -7   5 -28   35.71    4.10
  -5   7 -28   33.27    4.06
   7  -5  28   38.75    4.27
  -5   7  28   39.42    4.24
   7  -5 -28   37.34    4.25
   5  -7 -28   34.01    4.14
  -7   5  28   48.76    4.68
   5  -7  28   35.36    4.09
  -5   7  28   37.72    3.31
  -5  -7  28   43.21    5.06
  -7   5  29   65.07    5.27
   7  -5  29   63.73    5.28
   7  -5 -29   59.53    5.41
  -7   5  29   65.64    5.43
  -5   7  29   55.73    4.22
  -5   7 -29   56.60    5.27
  -5   7  29   56.17    5.24
   5  -7  29   63.20    5.22
   5  -7 -29   63.48    5.42
  -7   5 -29   58.77    5.34
  -5  -7  29   54.96    5.81
  -5   7 -30   33.65    4.07
  -7   5  30   40.37    4.40
   7  -5  30   40.43    4.16
   7  -5 -30   36.49    4.27
   5  -7  30   38.90    4.36
  -5   7  30   40.12    4.21
   5  -7 -30   40.17    4.47
  -5   7  30   38.16    3.44
  -7   5 -30   40.10    4.46
  -7   5  30   43.67    4.57
  -5  -7  30   37.76    4.89
  -7   5  31   36.63    4.35
   7  -5  31   33.79    4.20
   7  -5 -31   40.72    4.38
   5  -7 -31   38.15    4.25
  -5   7 -31   40.76    4.24
   5  -7  31   44.54    4.46
  -5   7  31   44.14    3.66
  -5   7 -31   45.10    5.36
  -5   7  31   40.23    4.36
  -7   5 -31   38.96    4.32
  -7   5  31   44.79    4.47
  -7   5  32   18.53    3.42
   7  -5  32   17.61    2.99
   7  -5 -32   21.10    3.31
  -7   5 -32   23.70    3.34
  -5   7 -32   23.50    3.33
  -7   5  32   23.90    3.35
  -5   7  32   21.58    3.34
   5  -7  32   22.66    3.34
   5  -7 -32   17.58    2.95
  -5   7 -32   21.40    4.01
  -5   7  32   20.60    2.78
   7  -5  33   59.51    5.13
   7  -5 -33   70.26    5.62
   5  -7  33   61.42    5.22
   5  -7 -33   65.35    5.40
  -5   7 -33   60.30    6.20
  -5   7  33   58.23    4.43
  -7   5  33   56.80    5.29
  -7   5 -33   64.24    5.47
  -7   5  33   58.11    5.22
  -7   5 -34   45.15    4.50
  -7   5  34   38.48    4.42
   7  -5 -34   32.50    3.92
   5  -7  34   36.97    4.01
  -7   5  34   38.13    4.20
   5  -7 -34   28.06    3.71
  -5   7  34   35.87    3.50
  -5   7 -34   24.82    4.42
  -7   5  35   22.13    3.63
  -5   7  35   20.55    2.75
   5  -7  35   32.44    3.67
   5  -7 -35   28.18    3.64
  -7   5 -35   28.88    3.67
  -7   5  35   25.04    3.42
  -5   7 -35   18.62    4.26
  -7   5  36   18.21    3.41
   5  -7  36   22.85    3.22
   5  -7 -36   22.80    3.42
  -5   7  36   21.50    2.88
  -5   7 -36   22.41    4.21
  -7   5 -36   21.94    3.27
  -7   5  36   23.60    3.32
  -7   5  37   46.20    4.93
  -5   7  37   47.21    3.96
  -7   5 -37   45.09    4.51
   5  -7  37   45.63    4.44
   5  -7 -37   40.92    4.27
  -5   7 -37   47.13    5.88
  -7   5  37   30.87    3.98
  -7   5 -38   28.68    3.65
  -7   5  38   28.49    4.18
  -7   5  38   19.72    3.10
   5  -7  38   39.20    4.13
   5  -7 -38   33.90    3.81
  -5  -7 -38   35.11    3.71
  -5   7 -38   31.76    4.88
  -7   5 -39   25.99    3.40
  -7   5  39   20.62    3.20
   5  -7  39   23.64    3.27
   5  -7 -39   20.00    3.14
  -5  -7 -39   15.33    2.85
  -5   7 -39   20.85    4.32
  -7   5  39   22.20    3.70
  -7   5 -40   22.01    3.25
  -7   5  40   22.62    3.18
  -7   5  40   28.34    4.17
   5  -7  40   22.93    3.17
  -5  -7 -40   27.86    3.53
  -5   7 -40   24.89    4.93
  -7  -5  41   31.76    3.72
   5  -7  41   31.25    3.67
  -7   5 -41   33.17    3.83
  -7   5  41   34.37    3.82
  -5   7 -41   35.04    5.44
  -5  -7 -41   25.50    3.56
  -7   5  41   39.41    4.75
  -7  -5 -42   18.48    3.14
  -7  -5  42   23.94    3.36
  -7   5 -42   26.08    3.41
   5  -7  42   31.36    3.53
  -5  -7  42   29.17    3.40
  -7   5  42   27.47    4.00
  -5   7 -42   21.98    4.79
  -7   5  42   23.10    3.24
  -7   5  43   23.04    3.23
  -7  -5  43   21.92    3.35
   5  -7  43   22.81    3.04
  -5  -7  43   28.86    3.37
  -5   7 -43   22.34    4.51
  -7  -5  44    8.03    2.45
  -7   5  44   15.70    2.63
  -5   7 -44    8.57    3.94
  -7  -5  45   23.85    3.27
  -7   5  45   20.23    2.91
  -7   5  46   16.80    2.72
  -7  -5  46   18.20    2.84
  -7  -5  47   13.75    2.67
  -7   5  47   11.31    2.24
  -7  -5 -50    3.41    2.62
  -7   6   0   14.04    2.96
   7  -6   0   13.93    2.76
   6  -7   0   11.44    2.70
  -7   6  -1    8.10    2.46
  -7   6   1    5.94    2.37
   7  -6   1    7.94    2.54
   7  -6  -1   12.94    2.89
  -6   7  -1    2.16    2.41
  -6   7   1    1.08    2.41
   6  -7   1    6.46    2.23
   6  -7  -1    5.48    2.11
  -7   6  -2   11.89    2.89
  -7   6   2   10.25    2.67
   7  -6   2   14.37    2.96
   7  -6  -2   13.43    2.88
  -6   7  -2    1.62    2.44
  -6   7   2    3.23    3.51
   6  -7   2   23.34    3.46
   6  -7  -2   17.43    3.06
  -6   7  -3    3.78    3.52
  -7   6  -3   15.14    3.10
  -7   6   3   13.48    2.86
   7  -6  -3   19.41    3.25
  -6   7   3    3.77    3.12
   6  -7  -3   18.44    3.12
  -7   6  -4   23.26    3.59
   7  -6  -4   23.90    3.52
   6  -7  -4   25.93    3.76
  -7   6  -5   21.10    3.32
   7  -6  -5   13.94    2.92
   6  -7  -5   15.95    2.93
   7  -6  -6   14.45    2.84
   6  -7  -6   10.97    2.62
  -7   6  -7    6.49    2.33
   7  -6  -7    6.97    2.44
  -6   7  -7   -0.54    1.74
   6  -7  -7    5.98    2.23
  -7   6  -8   14.06    2.91
   7  -6   8   19.16    3.13
   7  -6  -8    5.98    2.27
  -6   7  -8   18.40    3.20
   6  -7   8   14.78    2.90
   6  -7  -8   11.96    2.78
  -7   6  -9   20.55    3.39
  -7   6   9   14.46    2.99
   7  -6   9   20.60    3.44
   7  -6  -9   18.91    3.19
  -6   7  -9   14.07    3.15
   6  -7   9   17.70    3.18
   6  -7  -9   18.45    3.24
  -6   7   9   24.11    3.48
  -7   6 -10    1.08    1.68
  -7   6  10    3.74    1.99
   6  -7 -10    5.98    2.26
   7  -6  10    5.87    2.33
   7  -6 -10    5.47    2.14
   6  -7  10    4.42    2.12
  -6   7 -10    3.25    1.91
  -6   7  10    9.12    2.55
  -7   6 -11    2.16    2.14
  -7   6  11   -1.07    1.77
   7  -6  11    1.95    1.71
   7  -6 -11    0.50    1.84
   6  -7 -11    0.50    2.06
   6  -7  11    2.45    1.82
  -6   7 -11    2.17    1.95
  -6   7  11    0.54    1.88
  -7   6 -12    4.33    2.10
  -7   6  12    4.80    2.21
  -6  -7  12    5.56    2.36
   7  -6  12    4.39    2.14
   7  -6 -12    0.50    1.60
   6  -7  12    4.90    2.37
   6  -7 -12    3.49    2.02
  -6   7 -12    3.80    2.29
  -6   7  12    4.29    2.04
  -7   6 -13    1.08    1.79
  -7   6  13    4.27    2.29
  -6  -7  13    5.66    2.87
   7  -6  13    5.35    2.28
   7  -6 -13    2.48    2.25
  -6   7 -13    1.09    1.86
   6  -7  13    4.89    2.29
   6  -7 -13    1.00    1.98
  -6   7  13    6.44    2.35
  -7   6 -14    4.32    2.32
  -6  -7  14    2.88    2.42
  -7   6  14    1.06    2.11
   7  -6  14   -1.46    2.05
   7  -6 -14    0.50    1.97
   6  -7  14    0.98    1.94
   6  -7 -14    3.49    2.26
  -6   7 -14   -0.54    1.85
  -6   7  14    2.14    1.98
  -6   7  15   10.68    2.64
  -6  -7  15   14.24    3.11
  -7   6 -15    9.18    2.55
  -7   6  15    7.39    2.50
   7  -6  15    8.24    2.33
   7  -6 -15   12.40    2.78
   6  -7  15    7.29    2.34
   6  -7 -15    6.46    2.49
  -6   7 -15   10.86    2.64
  -6   7 -16    4.88    2.16
  -6   7  16    6.38    2.46
  -6  -7  16    7.47    2.78
  -7   6 -16    3.21    2.04
  -7   6  16    6.31    2.23
   7  -6  16    6.77    2.44
   7  -6 -16    7.93    2.50
   6  -7  16    8.72    2.58
   6  -7 -16    6.95    2.37
  -6   7 -17    2.16    1.74
  -6   7  17    6.36    2.24
  -6  -7  17    1.52    2.37
  -7   6 -17    4.81    2.34
  -7   6  17    7.35    2.38
   7  -6  17    3.38    2.19
   7  -6 -17    6.44    2.25
   6  -7  17    2.91    2.16
   6  -7 -17    3.47    2.29
  -6  -7  18   10.74    3.28
  -6   7 -18    9.69    2.63
  -6   7  18   20.57    3.29
  -7  -6  18    9.61    2.89
  -7   6 -18   14.94    2.96
  -7   6  18    8.38    2.60
   7  -6  18   10.10    2.64
   7  -6 -18    9.39    2.74
   6  -7  18    9.67    2.66
   6  -7 -18   10.42    2.84
  -7  -6  19    4.89    2.63
  -6   7 -19    7.51    2.52
  -6   7  19    6.82    2.27
  -7   6 -19    4.26    1.94
  -7   6  19    9.41    2.75
   7  -6  19    8.16    2.55
   6  -7  19    5.80    2.41
   6  -7 -19    8.43    2.54
  -6  -7  19    6.74    2.86
  -6  -7  20   30.54    4.20
  -7  -6  20   14.90    3.75
  -6   7 -20   15.97    3.01
  -6   7  20   16.68    3.19
  -7   6 -20   18.62    3.16
  -7   6  20   23.46    3.60
   7  -6  20   20.10    3.34
   7  -6 -20   20.24    3.32
   6  -7  20   14.45    3.07
   6  -7 -20   20.85    3.44
  -6  -7  21    6.41    2.73
  -7  -6  21    1.12    2.71
  -6   7 -21    7.94    2.45
  -6   7  21    7.77    2.36
  -7   6 -21    4.25    2.12
  -7   6  21    3.64    2.12
   7  -6  21    4.77    2.27
   7  -6 -21    5.42    2.38
   6  -7  21    3.84    2.00
   6  -7 -21    7.43    2.57
  -6  -7  22    9.73    3.10
  -7  -6  22   15.41    3.29
  -6   7 -22   13.69    2.82
  -7   6 -22   14.83    3.19
  -7   6  22   17.62    3.18
  -6   7  22   22.14    3.44
   7  -6  22   21.86    3.48
   7  -6 -22   16.72    3.16
   6  -7  22   18.16    3.29
   6  -7 -22   14.33    3.07
  -6  -7  23    1.64    2.44
  -7  -6  23    3.47    2.99
  -7   6 -23    4.22    2.23
  -7   6  23    3.09    1.86
   7  -6  23    0.95    1.92
  -6   7 -23    4.20    2.13
   7  -6 -23    4.90    2.37
  -6   7  23    4.10    2.04
   6  -7  23    7.59    2.61
   6  -7 -23    4.93    2.27
  -6  -7  24   10.51    3.21
  -7  -6  24    9.92    3.45
  -6   7  24   11.42    2.33
   7  -6  24   12.26    2.66
   7  -6 -24   10.27    2.87
  -7   6 -24   14.12    2.91
  -7   6  24   11.76    2.62
  -6   7 -24   15.66    3.00
  -6   7  24   14.27    2.90
   6  -7  24   12.27    2.91
   6  -7 -24   16.15    3.12
  -6  -7  25    3.36    2.63
  -6   7  25    5.19    2.12
   7  -6  25    3.75    2.17
   7  -6 -25    5.85    2.40
  -7   6 -25    8.84    2.66
  -7   6  25    3.05    2.07
   6  -7  25    5.63    2.37
   6  -7 -25    6.34    2.49
  -6   7 -25    5.20    2.20
  -6   7  25    5.59    2.23
  -6  -7  26    3.96    2.93
  -6   7  26    7.09    2.19
   7  -6  26    4.66    2.19
   7  -6 -26    5.34    2.45
  -7   6 -26    4.15    2.32
  -7   6  26    6.08    2.34
   6  -7  26    4.20    1.98
   6  -7 -26    6.30    2.38
  -6   7 -26    4.15    2.20
  -6   7  26    9.11    2.55
  -6   7  27    3.71    1.92
   7  -6  27    3.24    2.14
   7  -6 -27    4.34    2.36
   6  -7  27    4.63    2.07
   6  -7 -27    3.38    2.26
  -7   6 -27    3.10    2.18
  -7   6  27    6.04    2.47
  -6   7 -27    1.55    1.81
  -6   7  27    1.51    1.86
  -6   7 -28    4.61    2.21
  -6   7  28    4.69    1.94
  -7   6 -28    2.06    2.17
  -6   7  28    4.50    2.07
  -7   6  28    2.76    2.31
   7  -6  28    1.38    1.98
   7  -6 -28    4.32    2.55
   6  -7  28    5.05    2.25
   6  -7 -28    1.44    1.95
  -7   6  28    5.52    2.16
  -6   7  29   13.21    2.47
  -7   6  29    9.57    2.67
  -6   7 -29   12.24    2.89
  -6   7  29    5.97    2.50
   7  -6  29    9.16    2.54
   7  -6 -29    8.60    2.68
   6  -7  29   10.96    2.65
   6  -7 -29   10.48    2.76
  -7   6 -29   10.76    2.74
  -7   6  29   12.98    2.95
  -6   7  30    2.53    1.90
  -7   6  30    0.81    2.20
   7  -6  30    0.46    2.13
  -6   7 -30   -3.55    2.06
   7  -6 -30    1.43    1.97
  -6   7  30    2.96    2.08
   6  -7  30    0.45    2.05
   6  -7 -30    0.47    2.07
  -7   6 -30    2.56    1.85
  -7   6  30    1.50    2.02
  -7   6  31    2.85    2.15
   7  -6  31    9.06    2.50
   7  -6 -31    4.26    2.26
   6  -7  31    4.06    2.12
  -6   7 -31    7.05    2.37
   6  -7 -31   10.36    2.71
  -6   7  31    6.87    2.31
  -7   6 -31    7.14    2.47
  -7   6  31    7.95    2.48
  -6   7  31    6.65    1.94
  -7   6 -32    6.08    2.34
  -7   6  32    3.28    2.18
   7  -6  32    5.83    2.23
   7  -6 -32    3.76    2.34
   6  -7  32    4.47    1.93
   6  -7 -32    5.15    2.40
  -7   6  32    4.43    2.35
  -6   7 -32    8.49    2.42
  -6   7  32    6.33    2.32
  -6   7  32    5.42    2.18
  -6   7 -33    1.98    1.90
  -7   6  33    6.20    2.50
  -6   7  33    6.76    2.20
  -7   6 -33    5.00    2.20
  -7   6  33    9.74    2.56
   7  -6  33    8.90    2.43
   7  -6 -33    8.38    2.45
   6  -7 -33    9.29    2.62
  -6   7  33    8.38    2.17
  -7   6  34    3.74    2.47
  -7   6 -34    1.48    2.17
  -7   6  34    3.84    2.00
  -6   7 -34    5.39    2.51
   7  -6  34    6.17    2.25
   7  -6 -34    4.63    2.18
  -6   7  34    4.30    2.17
   6  -7  34    9.69    2.58
   6  -7 -34    4.62    2.07
  -6   7  34   10.10    2.25
  -7   6  35    1.25    2.07
   7  -6  35    2.62    1.95
   7  -6 -35    2.75    2.15
  -7   6 -35    4.37    2.27
  -7   6  35    2.84    2.11
   6  -7  35    0.44    2.01
   6  -7 -35    1.83    2.11
  -6   7 -35    4.85    2.27
  -6   7  35    1.41    1.70
  -6   7  35    4.61    2.16
  -7   6  36    5.45    2.40
  -6   7 -36    7.64    2.42
  -6   7  36   10.71    2.66
   7  -6  36    3.46    2.11
   7  -6 -36   10.01    2.65
   6  -7  36    6.06    2.28
   6  -7 -36    6.37    2.31
  -7   6 -36    4.80    2.23
  -7   6  36    6.54    2.46
  -6   7 -36   13.32    3.68
  -6   7  36   13.71    2.48
  -6   7 -37    4.72    2.34
  -6   7  37   10.59    2.66
   7  -6  37   11.12    2.69
   7  -6 -37   10.81    2.63
   6  -7  37   12.38    2.74
   6  -7 -37   11.26    2.74
  -7   6 -37    6.18    2.51
  -7   6  37   11.11    2.65
  -6   7 -37   13.53    3.93
  -7   6  37    7.58    2.56
  -6   7  37    9.21    2.40
   7  -6  38    4.23    2.08
   7  -6 -38    6.69    2.56
  -7   6 -38    3.29    1.99
   6  -7  38    3.38    2.01
   6  -7 -38    4.45    2.30
  -6   7 -38    4.68    2.02
  -6   7 -38    3.62    3.28
  -6   7  38    5.52    2.05
  -7   6  38    4.12    2.15
  -7   6  38    4.65    2.40
  -7   6 -39    1.39    1.72
  -7   6  39    4.52    2.34
   6  -7  39    4.17    2.10
  -6   7 -39    1.47    3.04
  -6   7  39    4.53    2.16
  -7   6  39    0.43    2.18
  -7   6 -40    4.11    2.22
   6  -7  40    4.12    2.19
  -7   6  40    8.03    2.48
  -6   7 -40    4.47    3.21
  -7   6  40    7.75    2.60
   6  -7  41    5.26    2.28
  -7   6 -41    3.60    1.90
  -7   6  41    4.39    2.12
  -6   7 -41    6.07    3.77
  -7   6  41    3.47    2.41
  -7   6  42    5.62    2.15
   6  -7  42    6.38    2.22
  -7   6  42    4.38    2.52
  -7   6  43    6.77    2.03
  -7   6  44    2.07    1.94
  -7   6  45    2.02    1.74
  -7  -6  45    2.84    1.99
  -7  -6  46    5.52    2.39
   7  -7   0  177.99    9.51
  -7   7   0   45.04    9.99
   7  -7   1  186.42    9.87
   7  -7  -1  171.68    9.54
  -7   7  -1   70.23    9.92
  -7   7   1   51.45    9.89
   7  -7   2   82.96    6.35
   7  -7  -2   84.83    6.40
  -7   7  -2   32.79    6.58
  -7   7   2   22.20    6.39
  -7   7  -3  111.88   11.88
  -7   7   3   74.74   11.95
   7  -7  -4  188.17   10.22
  -7   7  -4   87.14   10.93
   7  -7  -5   96.23    6.93
  -7   7  -5   39.20    7.29
   7  -7  -6  104.76    7.06
  -7   7  -6   22.80    7.55
   7  -7   7   88.27    6.70
   7  -7  -7   91.38    6.94
   7  -7   8  186.19   10.07
   7  -7  -8  166.06    9.65
   7  -7   9  145.09    9.12
   7  -7  -9  175.03    9.76
  -7   7   9  162.30    9.76
   7  -7  10   74.47    6.10
   7  -7 -10   59.04    5.52
  -7   7  10   75.26    6.27
   7  -7  11   56.41    5.47
   7  -7 -11   58.94    5.71
  -7   7 -11   70.85    6.15
  -7   7  11   57.99    5.63
  -7   7  12  140.38    9.20
   7  -7  12  132.46    8.80
   7  -7 -12  109.33    8.38
  -7   7 -12  139.33    9.26
  -7   7 -13  107.45    8.07
  -7   7  13  103.09    7.92
   7  -7  13  106.96    7.79
   7  -7 -13  112.92    8.06
  -7   7 -14   56.26    5.65
  -7   7  14   65.06    5.92
   7  -7  14   55.98    5.58
   7  -7 -14   74.78    6.25
  -7   7 -15  115.20    8.59
  -7  -7  15  126.28    8.75
  -7   7  15  132.68    9.02
   7  -7  15  141.21    8.89
   7  -7 -15  110.29    8.36
  -7  -7  16  119.24    8.74
  -7   7 -16  134.10    9.20
  -7   7  16  125.54    8.89
   7  -7  16  140.19    9.00
   7  -7 -16  138.44    9.03
  -7  -7  17  103.18    8.01
  -7   7 -17  111.99    8.34
  -7   7  17  127.58    8.57
   7  -7  17  117.38    8.14
   7  -7 -17  111.55    8.08
  -7  -7  18   54.18    5.68
  -7   7 -18   59.40    5.67
  -7   7  18   49.23    5.32
   7  -7  18   55.64    5.46
   7  -7 -18   57.74    5.66
  -7  -7  19   62.30    6.20
  -7   7 -19   77.78    6.53
  -7   7  19   64.39    6.16
   7  -7  19   71.33    6.07
   7  -7 -19   70.81    6.28
  -7   7 -20  108.27    8.06
  -7   7  20  103.24    7.81
   7  -7  20  101.74    7.55
   7  -7 -20  113.33    7.89
  -7  -7  20   98.66    8.17
  -7   7 -21  104.88    7.93
  -7   7  21   97.81    7.61
   7  -7  21  113.64    7.80
   7  -7 -21  102.47    7.66
  -7  -7  21   88.89    7.57
  -7  -7  22   32.41    5.06
   7  -7  22   38.60    4.67
   7  -7 -22   38.29    4.65
  -7   7 -22   46.11    5.15
  -7   7  22   39.43    4.76
  -7   7 -23   65.48    6.03
  -7   7  23   57.24    5.61
   7  -7  23   55.63    5.53
   7  -7 -23   50.76    5.44
  -7   7 -24   69.14    6.28
  -7   7  24   54.68    5.78
   7  -7  24   77.56    6.27
   7  -7 -24   61.03    5.90
  -7   7  25   25.47    4.02
[truncated: 216,887 more chars]
